# Supplementary material for: Genetic characterization and evolution of H6N6 subtype avian influenza viruses
Source: Front Microbiol. 2022 Aug 1;13:963218. doi: 10.3389/fmicb.2022.963218 (PMC9376297; doi:10.3389/fmicb.2022.963218)
Supplement: SUPPLEMENTARY TABLE S1 — The information of the global distribution of H6NX. [file Data_Sheet_1.ZIP]

Archive with 6 entries (5 files):
- Supplementary Table/
- Supplementary Table/Table S1-The information of the global distribution of H6NX.xlsx
- Supplementary Table/Table S2-The information of the 8 fragment sequences for construction of the ML tree.xlsx
- Supplementary Table/Table S3-The information of sequences for recombination analysis of HXN6.xlsx
- Supplementary Table/Table S4-The information of the 8 gene fragments of the maximum similarity reference strain to ZJ49.xlsx
- Supplementary Table/Table S5-The amino acid variation sites of the HA gene of H6N6-subtype AIVs.xlsx
