# Supplementary material for: Genetic characterization and evolution of H6N6 subtype avian influenza viruses
Source: Front Microbiol. 2022 Aug 1;13:963218. doi: 10.3389/fmicb.2022.963218 (PMC9376297; doi:10.3389/fmicb.2022.963218)
Supplement: SUPPLEMENTARY TABLE S1 — The information of the global distribution of H6NX. [file Data_Sheet_1.ZIP › Supplementary Table/Table S1-The information of the global distribution of H6NX.xlsx]

## Sheet: H6-subtype AIVs 
	North America	South America	Europe	Africa	Asia	Oceania	Antarctica	total
H6N1	254	4	29	1	171	3	3	465
H6N2	184	12	52	28	406	2	1	685
H6N3	11	0	0	0	1	0	0	12
H6N4	10	0	2	0	3	0	0	15
H6N5	43	0	12	0	24	7	0	86
H6N6	16	0	1	0	503	0	0	520
H6N7	4	0	0	0	4	0	0	8
H6N8	143	6	52	2	46	8	1	258
H6N9	7	0	2	0	5	1	0	15
total	672	22	150	31	1163	21	5	2064

## Sheet: Sheet1
Oceania		North American		South American		Europe		Africa		Asia		Antarctica
ID	Subtype	ID	Subtype	ID	Subtype	ID	Subtype	ID	Subtype	ID	Subtype	ID	Subtype
327580	H6N1	236221	H6N4	1301160	H6N8	EPI_ISL_356299	H6N8	228507	H6N2	ON692797	H6N6	1550906	H6N1
297638	H6N5	448451	H6N1	1298535	H6N2	244100	H6N1	372386	H6N2	315107	H6N2	1550890	H6N2
242560	H6N5	448022	H6N2	1298496	H6N8	222782	H6N8	372371	H6N2	1067974	H6N1	1550882	H6N1
242558	H6N5	448002	H6N1	1298472	H6N2	185339	H6N8	1370644	H6N2	1067966	H6N6	1550874	H6N1
76397	H6N2	MN253642	H6N1	MH499098	H6N2	339182	H6N2	1890287	H6N2	645799	H6N6	1555226	H6N8
42202	H6N5	KM244052	H6N2	MH158636	H6N8	317612	H6N2	1890279	H6N2	645798	H6N6
42126	H6N1	KM244092	H6N5	1933036	H6N2	251858	H6N2	CY095252	H6N2	645796	H6N2
407900	H6N5	MN253636	H6N6	1933033	H6N8	226888	H6N2	669015	H6N2	645795	H6N6
CY094863	H6N1	402471	H6N8	1933020	H6N2	182105	H6N5	669007	H6N1	645788	H6N6
CY077641	H6N5	402470	H6N8	329006	H6N2	182097	H6N2	1551416	H6N2	596497	H6N6
177239	H6N2	402469	H6N8	328998	H6N8	182081	H6N8	841756	H6N2	596430	H6N6
297498	H6N9	402425	H6N8	272662	H6N2	182073	H6N8	841751	H6N2	596423	H6N6
89595	H6N5	402423	H6N8	272654	H6N8	24737	H6N5	841740	H6N2	589359	H6N6
1902400	H6N8	402373	H6N8	272646	H6N2	1013531	H6N9	841732	H6N2	585405	H6N2
1902394	H6N8	402308	H6N5	1564266	H6N2	889555	H6N8	1790360	H6N2	574312	H6N6
1902386	H6N8	402307	H6N8	1564258	H6N2	485642	H6N2	1790352	H6N2	574301	H6N6
1902379	H6N8	402306	H6N8	1557391	H6N2	1307747	H6N8	1790344	H6N2	515045	H6N6
1902372	H6N8	402303	H6N8	MK071372	H6N2	1307726	H6N2	1790336	H6N2	1510846	H6N6
1902357	H6N8	402269	H6N3	845273	H6N1	1307646	H6N1	1790328	H6N2	1153482	H6N1
1902349	H6N8	402268	H6N3	837472	H6N1	1307273	H6N1	1790320	H6N2	1335750	H6N6
1902342	H6N8	402234	H6N8	837386	H6N1	1306918	H6N5	1790304	H6N2	1600708	H6N6
		402210	H6N8	1897205	H6N1	1306912	H6N5	1790296	H6N2	1600668	H6N6
		402156	H6N3			1014274	H6N8	1790288	H6N2	1584795	H6N1
		402152	H6N8			1013736	H6N8	1790280	H6N2	1584787	H6N6
		402114	H6N2			1011165	H6N2	DQ408509	H6N2	1584730	H6N6
		402078	H6N2			1011020	H6N2	GQ404697	H6N8	1584714	H6N6
		402077	H6N2			1010582	H6N2	310389	H6N2	1584698	H6N6
		401876	H6N8			891156	H6N8	310373	H6N2	1580378	H6N6
		401872	H6N2			891155	H6N2	310333	H6N2	1580370	H6N6
		401821	H6N2			891149	H6N8	310325	H6N2	1580362	H6N6
		86152	H6N5			891148	H6N8	MH453813	H6N8	1580354	H6N6
		85652	H6N2			891066	H6N1			1580346	H6N6
		41989	H6N2			891053	H6N8			1580338	H6N6
		22487	H6N8			890973	H6N4			1580314	H6N6
		22391	H6N1			890968	H6N8			1580306	H6N6
		22375	H6N8			890845	H6N8			1580298	H6N6
		22359	H6N2			890823	H6N8			1580290	H6N6
		22343	H6N2			890805	H6N2			1580185	H6N6
		22327	H6N8			890768	H6N8			1580145	H6N6
		22199	H6N8			890762	H6N8			1580137	H6N6
		22167	H6N8			890643	H6N2			1580061	H6N6
		22135	H6N8			890621	H6N2			1580053	H6N6
		22103	H6N5			890605	H6N1			1580045	H6N6
		9487	H6N8			890499	H6N1			1580029	H6N6
		9473	H6N8			890485	H6N8			1580013	H6N6
		437424	H6N3			890483	H6N8			1579997	H6N8
		437386	H6N2			890434	H6N1			1579908	H6N6
		437379	H6N2			890431	H6N2			1579892	H6N6
		437372	H6N2			890389	H6N2			1579785	H6N6
		437365	H6N2			890248	H6N8			1579606	H6N6
		437358	H6N2			890219	H6N2			1579556	H6N6
		437337	H6N2			890153	H6N8			1579486	H6N6
		437322	H6N2			890144	H6N8			1579434	H6N6
		414008	H6N8			890044	H6N2			1579358	H6N6
		1769561	H6N5			890032	H6N8			1579289	H6N6
		1769444	H6N5			890004	H6N8			1579167	H6N6
		1769423	H6N5			889994	H6N2			1579109	H6N6
		1769390	H6N5			889985	H6N1			1578952	H6N6
		1769381	H6N5			889977	H6N8			1578934	H6N6
		CY126384	H6N2			889974	H6N2			1578896	H6N6
		CY126393	H6N2			889939	H6N8			1578860	H6N6
		CY126404	H6N2			889902	H6N1			1578842	H6N6
		CY126441	H6N4			889851	H6N8			1578801	H6N6
		CY126424	H6N5			889814	H6N8			1578741	H6N6
		333760	H6N2			889785	H6N8			1576907	H6N6
		1549527	H6N1			889689	H6N5			1576891	H6N6
		1549519	H6N1			889677	H6N8			1576866	H6N6
		1538105	H6N1			889623	H6N1			1576806	H6N6
		1537663	H6N2			889494	H6N8			1576782	H6N6
		1537335	H6N1			889471	H6N8			1576689	H6N1
		1154576	H6N1			889450	H6N2			1576594	H6N6
		512462	H6N2			889441	H6N8			1576563	H6N6
		419597	H6N1			889429	H6N8			1557243	H6N6
		419235	H6N1			889349	H6N1			1557235	H6N6
		967528	H6N8			889273	H6N5			1557187	H6N6
		953576	H6N1			889260	H6N2			1555380	H6N6
		377753	H6N1			1230766	H6N2			1555356	H6N6
		1061065	H6N5			1230111	H6N2			1555340	H6N6
		1061036	H6N1			1230103	H6N8			MK943129	H6N6
		1061022	H6N1			1230095	H6N2			LC427325	H6N6
		1309018	H6N2			1229994	H6N5			AB983230	H6N6
		476950	H6N1			1229858	H6N1			MK943446	H6N6
		473859	H6N1			1896221	H6N1			MK943470	H6N6
		333896	H6N2			1841361	H6N1			MK963939	H6N6
		333888	H6N1			345428	H6N1			MK964957	H6N6
		334073	H6N8			1774472	H6N2			MK964965	H6N6
		299475	H6N2			1774440	H6N2			MK965037	H6N6
		1537764	H6N1			1774424	H6N2			MK965061	H6N6
		1537310	H6N1			1774368	H6N8			LC497129	H6N6
		645486	H6N8			1774344	H6N2			AB981442	H6N8
		645430	H6N2			1774336	H6N2			345653	H6N6
		614586	H6N1			1774280	H6N2			345652	H6N2
		513123	H6N2			MT407137	H6N8			345648	H6N6
		513055	H6N5			397267	H6N1			345647	H6N1
		513009	H6N2			368981	H6N1			345646	H6N2
		512998	H6N1			368965	H6N1			345645	H6N6
		512977	H6N1			1156564	H6N2			345644	H6N6
		512519	H6N1			1156553	H6N2			345643	H6N6
		512498	H6N1			1860215	H6N1			345642	H6N6
		512329	H6N1			1860207	H6N1			345638	H6N6
		512322	H6N9			1860199	H6N1			345637	H6N6
		419033	H6N2			1860191	H6N1			345636	H6N6
		418949	H6N1			1860183	H6N1			345635	H6N6
		418710	H6N8			1860175	H6N1			345634	H6N6
		418494	H6N8			251808	H6N1			345633	H6N2
		1154591	H6N1			251742	H6N2			345631	H6N1
		1154324	H6N1			228491	H6N2			345630	H6N2
		1601452	H6N1			190316	H6N1			345629	H6N2
		CY178527	H6N1			485559	H6N1			345628	H6N2
		CY178631	H6N1			AY703832	H6N2			345626	H6N2
		CY179011	H6N1			164782	H6N2			345625	H6N2
		CY180404	H6N1			574263	H6N2			345624	H6N6
		CY180588	H6N1			574260	H6N2			345623	H6N8
		CY180812	H6N1			574255	H6N2			345622	H6N2
		CY180820	H6N1			574254	H6N2			345621	H6N2
		CY180828	H6N1			574243	H6N5			345620	H6N2
		CY180836	H6N1			574242	H6N2			345619	H6N2
		CY180844	H6N1			574214	H6N2			345618	H6N2
		CY180876	H6N1			574208	H6N2			345617	H6N2
		CY181152	H6N1			574207	H6N8			345616	H6N2
		CY181193	H6N1			574206	H6N2			345615	H6N2
		MN552512	H6N1			574183	H6N2			345614	H6N2
		CY178142	H6N2			574182	H6N2			1303459	H6N6
		CY178150	H6N2			574180	H6N2			1303458	H6N2
		CY178166	H6N2			159224	H6N2			1303457	H6N6
		CY178174	H6N2			HE802707	H6N8			1303456	H6N2
		CY178839	H6N2			476288	H6N5			1303455	H6N6
		CY179451	H6N2			476116	H6N8			1303454	H6N2
		CY179483	H6N2			476110	H6N8			1303453	H6N6
		CY179491	H6N2			476103	H6N8			1303452	H6N6
		CY179795	H6N2			476096	H6N8			1303389	H6N2
		CY179803	H6N2			476043	H6N8			1303388	H6N2
		CY180572	H6N2			476036	H6N8			1303387	H6N2
		CY180580	H6N2			476030	H6N8			1303386	H6N2
		CY181117	H6N2			476023	H6N5			1303385	H6N8
		CY181225	H6N2			760594	H6N5			1303384	H6N2
		CY181321	H6N2			1947263	H6N8			1303383	H6N2
		CY181329	H6N2			1947255	H6N8			1303382	H6N2
		CY178134	H6N4			367597	H6N9			1303381	H6N2
		CY178831	H6N4			316864	H6N5			1303380	H6N6
		CY179435	H6N4			284357	H6N2			1303379	H6N2
		CY179443	H6N4			236809	H6N4			1303378	H6N2
		CY179787	H6N5			102025	H6N2			1303377	H6N2
		CY179923	H6N5			86171	H6N8			1303376	H6N8
		CY179987	H6N5			534750	H6N8			1303375	H6N8
		CY180011	H6N5			942364	H6N1			1303374	H6N6
		CY178639	H6N6			658607	H6N6			1303373	H6N8
		CY178671	H6N6			1478981	H6N8			1303372	H6N1
		CY180860	H6N6			1601941	H6N1			1303371	H6N2
		CY180892	H6N6			DQ285546	H6N2			1303370	H6N6
		CY177495	H6N8							1303262	H6N2
		CY177830	H6N8							1303254	H6N2
		CY178182	H6N8							1303246	H6N2
		CY178222	H6N8							1303238	H6N2
		CY178230	H6N8							895346	H6N1
		CY178238	H6N8							895338	H6N1
		CY178655	H6N8							895330	H6N2
		CY178847	H6N8							895322	H6N1
		CY178895	H6N8							895314	H6N2
		CY179211	H6N8							895306	H6N2
		CY179419	H6N8							895298	H6N2
		CY181109	H6N8							895290	H6N2
		CY181160	H6N8							895282	H6N2
		CY181201	H6N8							895274	H6N2
		CY181217	H6N8							895266	H6N2
		CY181249	H6N8							895258	H6N2
		CY181297	H6N8							895250	H6N2
		CY181313	H6N8							1903789	H6N6
		CY177622	H6N8							1903773	H6N6
		243148	H6N2							1889858	H6N1
		242660	H6N8							1831592	H6N6
		327397	H6N1							1831591	H6N6
		435419	H6N1							1831590	H6N2
		434110	H6N1							1831588	H6N2
		434108	H6N1							1831587	H6N6
		327309	H6N5							1831586	H6N2
		307636	H6N2							1831585	H6N2
		240171	H6N2							1831584	H6N6
		61460	H6N2							1831583	H6N2
		61023	H6N8							1831582	H6N6
		59892	H6N8							1831581	H6N6
		59398	H6N8							1831580	H6N6
		59360	H6N8							1831579	H6N6
		59151	H6N8							1831578	H6N6
		59113	H6N6							1831577	H6N6
		59094	H6N2							1831576	H6N6
		59075	H6N2							1831575	H6N6
		59056	H6N2							1831574	H6N6
		58942	H6N2							1831573	H6N2
		52124	H6N2							1831572	H6N2
		50021	H6N2							1831571	H6N6
		46725	H6N8							1768100	H6N6
		45715	H6N8							1624111	H6N2
		45696	H6N2							1624110	H6N2
		45677	H6N2							MH592267	H6N8
		45620	H6N2							247155	H6N6
		45601	H6N2							1619613	H6N1
		44081	H6N5							364210	H6N6
		44062	H6N1							363963	H6N9
		44003	H6N2							363551	H6N8
		40334	H6N2							363543	H6N2
		38890	H6N2							268135	H6N8
		37885	H6N2							268133	H6N8
		334241	H6N9							268117	H6N5
		334234	H6N1							268112	H6N5
		334212	H6N1							268046	H6N2
		1538167	H6N1							267994	H6N2
		735117	H6N9							267993	H6N2
		735063	H6N2							267992	H6N2
		645563	H6N7							267971	H6N1
		645493	H6N2							461645	H6N6
		645465	H6N2							752973	H6N6
		645416	H6N8							749985	H6N6
		616246	H6N5							749961	H6N6
		616096	H6N1							749953	H6N6
		615998	H6N2							749937	H6N6
		526431	H6N8							1007398	H6N2
		526420	H6N8							1007390	H6N6
		526389	H6N8							1007382	H6N2
		526358	H6N1							1007374	H6N2
		526331	H6N8							1007214	H6N6
		526135	H6N8							1007206	H6N2
		413732	H6N1							1007198	H6N6
		1549910	H6N1							659535	H6N6
		1549902	H6N5							659527	H6N6
		1154702	H6N1							659503	H6N6
		1154667	H6N4							659407	H6N6
		1154585	H6N2							659399	H6N6
		1154383	H6N1							659343	H6N6
		967473	H6N5							659335	H6N6
		962280	H6N2							717981	H6N6
		962159	H6N2							717973	H6N6
		961666	H6N2							717965	H6N6
		953611	H6N2							717933	H6N6
		899867	H6N2							717909	H6N6
		1601809	H6N1							717901	H6N6
		1601744	H6N1							717893	H6N6
		1601659	H6N8							717877	H6N6
		1601580	H6N1							1835031	H6N6
		1791213	H6N6							1834943	H6N6
		1567310	H6N5							1834807	H6N6
		MN431218	H6N1							1834655	H6N6
		CY095624	H6N5							1834631	H6N6
		334121	H6N1							1820676	H6N6
		333832	H6N1							365024	H6N2
		333776	H6N1							364214	H6N2
		1538260	H6N1							364212	H6N2
		512925	H6N2							363987	H6N2
		418796	H6N1							363980	H6N2
		418795	H6N2							363971	H6N2
		418760	H6N1							363567	H6N1
		1154712	H6N1							363559	H6N2
		1154417	H6N1							268132	H6N8
		953534	H6N2							268131	H6N8
		CY132681	H6N2							268128	H6N6
		1830352	H6N1							268115	H6N5
		MN253635	H6N1							268114	H6N5
		449800	H6N1							268029	H6N2
		448665	H6N8							268018	H6N2
		1830349	H6N1							267991	H6N2
		MN253641	H6N1							267975	H6N1
		MN253640	H6N1							267974	H6N1
		402155	H6N8							267973	H6N1
		402073	H6N3							267970	H6N1
		402069	H6N8							267969	H6N1
		1066284	H6N8							267968	H6N1
		1066180	H6N5							889140	H6N8
		456575	H6N2							599641	H6N6
		456554	H6N2							660991	H6N6
		456299	H6N1							660951	H6N6
		456093	H6N1							660815	H6N6
		456086	H6N1							658519	H6N6
		455816	H6N6							658511	H6N6
		455674	H6N8							658455	H6N6
		455211	H6N8							658367	H6N6
		455020	H6N1							658271	H6N6
		454937	H6N7							658055	H6N6
		454789	H6N8							749993	H6N6
		454680	H6N5							749921	H6N6
		454508	H6N1							661063	H6N6
		1304811	H6N1							661031	H6N6
		1304776	H6N1							660999	H6N6
		1304768	H6N1							660935	H6N6
		1304760	H6N1							660903	H6N6
		973594	H6N8							660847	H6N6
		1624973	H6N8							660823	H6N6
		1624916	H6N8							658327	H6N6
		1624185	H6N8							658255	H6N6
		1623777	H6N1							658199	H6N6
		1622982	H6N2							658167	H6N6
		1622966	H6N2							658143	H6N6
		1622940	H6N2							717957	H6N6
		1621903	H6N1							717949	H6N6
		1621895	H6N1							717917	H6N6
		1621887	H6N1							717869	H6N6
		1621871	H6N1							717861	H6N6
		1621863	H6N1							1835279	H6N6
		1621847	H6N1							1835271	H6N6
		1621839	H6N1							1835263	H6N6
		1621807	H6N1							1835247	H6N6
		1621799	H6N1							1835175	H6N6
		1621783	H6N8							1829375	H6N6
		MH502632	H6N1							1829367	H6N6
		MH502656	H6N1							1821077	H6N6
		MH502672	H6N1							1821076	H6N6
		MH502770	H6N1							1820259	H6N6
		MH598286	H6N1							1820005	H6N6
		MH598294	H6N1							1820003	H6N6
		MH598302	H6N1							1820001	H6N6
		3187	H6N2							1819973	H6N6
		CY087752	H6N2							363995	H6N6
		42912	H6N8							363575	H6N2
		42807	H6N3							659143	H6N6
		42758	H6N2							1820864	H6N6
		42739	H6N2							365168	H6N6
		327450	H6N8							365163	H6N6
		327444	H6N8							365153	H6N6
		454501	H6N1							365145	H6N6
		618090	H6N2							365137	H6N6
		617876	H6N2							365129	H6N6
		1307044	H6N1							365121	H6N6
		MF694140	H6N2							365113	H6N6
		402975	H6N1							365108	H6N6
		402816	H6N2							365106	H6N6
		402772	H6N8							365104	H6N2
		402771	H6N8							365102	H6N6
		402769	H6N8							365094	H6N6
		402768	H6N8							365091	H6N6
		402724	H6N2							365084	H6N6
		402421	H6N3							365079	H6N6
		402420	H6N2							365072	H6N6
		402376	H6N8							365064	H6N6
		402374	H6N8							365056	H6N6
		402372	H6N8							365048	H6N6
		402371	H6N8							365037	H6N6
		402271	H6N8							365019	H6N6
		402270	H6N2							365011	H6N6
		402153	H6N8							365006	H6N6
		401869	H6N8							364994	H6N6
		369857	H6N1							364992	H6N6
		343872	H6N2							364984	H6N6
		343830	H6N2							364980	H6N6
		296730	H6N1							364974	H6N6
		222844	H6N1							364966	H6N6
		181985	H6N8							364961	H6N6
		43331	H6N8							364956	H6N6
		42094	H6N6							364951	H6N6
		402966	H6N1							364938	H6N6
		344826	H6N8							364930	H6N6
		296738	H6N2							364922	H6N6
		1549493	H6N2							364912	H6N6
		1530509	H6N1							364902	H6N6
		1530415	H6N5							364895	H6N6
		1530357	H6N1							364884	H6N6
		1530233	H6N1							364535	H6N6
		1530211	H6N7							364533	H6N6
		1530178	H6N1							364531	H6N6
		1530127	H6N1							364527	H6N6
		1523260	H6N8							364525	H6N6
		1523008	H6N8							364523	H6N6
		837454	H6N1							364519	H6N6
		837436	H6N1							364517	H6N6
		456207	H6N1							364515	H6N6
		454796	H6N8							364513	H6N6
		454729	H6N8							364511	H6N6
		454722	H6N1							364509	H6N6
		437449	H6N1							364507	H6N6
		414007	H6N1							364505	H6N6
		403268	H6N1							364501	H6N6
		403267	H6N1							364499	H6N6
		403223	H6N2							364495	H6N2
		403221	H6N1							364493	H6N6
		403218	H6N1							364491	H6N6
		403174	H6N8							364489	H6N6
		403173	H6N2							364485	H6N2
		403172	H6N8							364483	H6N2
		403171	H6N8							364479	H6N6
		403170	H6N8							364477	H6N2
		403125	H6N2							364475	H6N2
		403124	H6N1							364471	H6N2
		403071	H6N8							364469	H6N6
		403068	H6N8							364467	H6N6
		403066	H6N1							364465	H6N2
		403018	H6N2							364463	H6N6
		403017	H6N2							364461	H6N6
		1553428	H6N8							364459	H6N6
		1525681	H6N1							364457	H6N6
		1300848	H6N2							364455	H6N6
		1300410	H6N8							364453	H6N6
		837385	H6N1							364451	H6N6
		1624754	H6N8							364449	H6N6
		1894798	H6N8							364447	H6N6
		1624533	H6N8							364445	H6N6
		1624509	H6N8							364443	H6N6
		1624194	H6N8							364340	H6N6
		1624145	H6N8							364338	H6N6
		1621551	H6N1							364336	H6N6
		1621527	H6N1							364334	H6N6
		1621487	H6N1							364193	H6N6
		1555309	H6N1							364185	H6N6
		1553454	H6N1							364177	H6N6
		1553433	H6N1							364171	H6N6
		CY116633	H6N1							364163	H6N6
		MH733708	H6N1							364147	H6N6
		MH596979	H6N1							364131	H6N6
		MH733789	H6N2							364123	H6N6
		MH733732	H6N8							364115	H6N6
		MH733746	H6N8							364099	H6N6
		MF046498	H6N8							364091	H6N6
		387195	H6N8							364066	H6N6
		387141	H6N1							364058	H6N6
		387138	H6N4							363874	H6N6
		328570	H6N1							363859	H6N6
		328555	H6N1							363851	H6N6
		328547	H6N1							363843	H6N2
		328541	H6N1							363835	H6N6
		328534	H6N1							363827	H6N6
		328521	H6N1							363819	H6N2
		328513	H6N1							363811	H6N6
		328498	H6N1							363803	H6N6
		328491	H6N2							363795	H6N6
		328440	H6N1							363787	H6N2
		328433	H6N1							363771	H6N6
		328022	H6N1							363763	H6N2
		328006	H6N1							363737	H6N6
		327998	H6N1							316854	H6N6
		327990	H6N1							268121	H6N6
		327982	H6N5							268120	H6N6
		327958	H6N1							267990	H6N2
		327918	H6N1							267989	H6N2
		292670	H6N1							267988	H6N2
		292662	H6N1							267987	H6N2
		292654	H6N1							267985	H6N2
		290813	H6N1							267984	H6N2
		227455	H6N8							267983	H6N2
		227388	H6N2							267982	H6N2
		222532	H6N1							267981	H6N2
		222524	H6N1							267980	H6N2
		222516	H6N1							267979	H6N2
		221516	H6N5							267978	H6N2
		221500	H6N1							267977	H6N2
		221492	H6N1							267976	H6N2
		221484	H6N5							1103463	H6N6
		221476	H6N1							1103462	H6N6
		221468	H6N1							1103461	H6N6
		221460	H6N5							1103460	H6N6
		221452	H6N1							1007222	H6N2
		178806	H6N1							671613	H6N6
		178758	H6N1							1836855	H6N6
		178750	H6N1							1836847	H6N6
		167067	H6N1							1834071	H6N6
		167059	H6N1							1834031	H6N6
		154816	H6N1							1833695	H6N6
		154601	H6N1							1833679	H6N6
		154585	H6N2							1820523	H6N2
		154553	H6N1							1820506	H6N6
		9670	H6N2							1820311	H6N6
		9660	H6N2							359950	H6N6
		9658	H6N2							749929	H6N6
		9588	H6N2							1007422	H6N6
		9563	H6N2							1007414	H6N6
		9545	H6N2							1007406	H6N6
		9527	H6N2							942920	H6N6
		328732	H6N2							753526	H6N6
		328705	H6N1							753525	H6N6
		328698	H6N2							753523	H6N6
		328685	H6N1							753522	H6N6
		328623	H6N1							753521	H6N6
		328616	H6N1							753520	H6N6
		328584	H6N2							753519	H6N6
		328458	H6N1							753518	H6N6
		328450	H6N1							753517	H6N6
		328421	H6N1							753515	H6N6
		328416	H6N1							647466	H6N2
		328404	H6N1							647465	H6N2
		328318	H6N2							647464	H6N2
		328246	H6N1							647463	H6N2
		328238	H6N1							647462	H6N2
		328222	H6N1							1820869	H6N6
		328214	H6N1							MG063436	H6N1
		328206	H6N1							MG063437	H6N1
		328198	H6N1							749945	H6N6
		328190	H6N1							1743676	H6N2
		328142	H6N1							1743668	H6N1
		328134	H6N1							1743660	H6N2
		328126	H6N1							1743652	H6N1
		328102	H6N2							1743644	H6N8
		327934	H6N1							1743636	H6N1
		327926	H6N1							1743628	H6N2
		327894	H6N1							364198	H6N2
		327886	H6N1							363907	H6N6
		327878	H6N1							363899	H6N2
		327870	H6N1							363891	H6N8
		327846	H6N1							363883	H6N8
		290495	H6N8							363503	H6N2
		420205	H6N1							363495	H6N1
		419694	H6N1							363487	H6N8
		419693	H6N1							363479	H6N2
		1549717	H6N1							363471	H6N2
		1549544	H6N5							363463	H6N2
		1549290	H6N2							363455	H6N2
		1549282	H6N1							268116	H6N5
		1007555	H6N2							268113	H6N5
		1007551	H6N5							267997	H6N2
		1007543	H6N5							267996	H6N2
		1007535	H6N5							267995	H6N2
		1007523	H6N5							401600	H6N1
		1007492	H6N5							296689	H6N6
		1007463	H6N2							1036025	H6N6
		1007456	H6N2							1036018	H6N2
		1007446	H6N2							644585	H6N6
		812973	H6N8							1035869	H6N2
		812921	H6N1							1035861	H6N2
		812850	H6N1							1035853	H6N6
		812809	H6N1							1035845	H6N2
		1859162	H6N2							1035837	H6N2
		CY093934	H6N1							1035829	H6N2
		CY093949	H6N1							1035820	H6N2
		CY093838	H6N1							1035811	H6N2
		CY177021	H6N1							1035803	H6N8
		CY177013	H6N2							1035795	H6N2
		CY177029	H6N2							1035787	H6N1
		120128	H6N1							1035779	H6N6
		68275	H6N8							1035768	H6N5
		60819	H6N6							1007334	H6N6
		60557	H6N8							471881	H6N6
		59037	H6N2							471873	H6N8
		59018	H6N2							471865	H6N6
		52181	H6N1							461088	H6N5
		52162	H6N1							417486	H6N2
		49504	H6N1							417478	H6N2
		33838	H6N2							661895	H6N6
		1154500	H6N8							661871	H6N6
		735360	H6N1							661855	H6N6
		734859	H6N2							717941	H6N2
		734740	H6N5							KT253591	H6N6
		734685	H6N8							KT343650	H6N6
		734396	H6N1							KT343652	H6N6
		734383	H6N1							KT343654	H6N6
		733545	H6N8							KT343656	H6N6
		733538	H6N8							KT343658	H6N6
		729841	H6N2							KT343659	H6N6
		596240	H6N8							KT343660	H6N6
		596197	H6N8							845261	H6N2
		595941	H6N1							845254	H6N2
		595927	H6N2							749913	H6N6
		595759	H6N8							749905	H6N6
		595745	H6N8							364917	H6N6
		595584	H6N8							364208	H6N2
		595339	H6N2							364206	H6N6
		1775406	H6N2							364204	H6N6
		1775390	H6N2							364202	H6N1
		CY203541	H6N8							363960	H6N8
		88175	H6N2							363954	H6N2
		86758	H6N2							363946	H6N2
		86739	H6N2							363938	H6N1
		86133	H6N8							363923	H6N2
		86114	H6N1							363915	H6N8
		86095	H6N5							363535	H6N2
		86076	H6N3							363527	H6N1
		86019	H6N2							363519	H6N2
		86000	H6N2							363511	H6N5
		85981	H6N3							736691	H6N6
		85943	H6N2							1834375	H6N6
		85924	H6N4							1834351	H6N6
		85905	H6N6							1820154	H6N6
		85848	H6N6							1820153	H6N6
		85838	H6N1							1820113	H6N6
		85826	H6N9							359257	H6N6
		85807	H6N9							359249	H6N6
		85623	H6N8							359241	H6N6
		85596	H6N2							359233	H6N6
		85583	H6N2							359225	H6N6
		85581	H6N5							658559	H6N6
		AY633332	H6N1							1062316	H6N1
		158373	H6N1							1062308	H6N1
		125515	H6N2							1062300	H6N1
		125496	H6N2							1062292	H6N1
		125468	H6N2							1062284	H6N1
		90057	H6N6							1062276	H6N1
		85724	H6N8							1062268	H6N1
		42459	H6N6							1062260	H6N1
		298322	H6N2							1062252	H6N1
		298314	H6N1							1062244	H6N1
		298290	H6N2							740638	H6N2
		298274	H6N2							1007366	H6N2
		298266	H6N2							1007358	H6N2
		298250	H6N2							1007350	H6N2
		298226	H6N1							1007342	H6N2
		298115	H6N1							942071	H6N6
		298035	H6N1							942067	H6N2
		752040	H6N1							942066	H6N2
		463752	H6N8							942065	H6N2
		449886	H6N1							942064	H6N2
		449851	H6N2							942063	H6N2
		449830	H6N3							942062	H6N2
		449763	H6N1							658679	H6N6
		449693	H6N2							658631	H6N6
		449672	H6N2							658591	H6N6
		449665	H6N1							656738	H6N6
		449658	H6N8							656586	H6N6
		449595	H6N2							656554	H6N6
		449500	H6N1							656546	H6N6
		449355	H6N1							1195104	H6N1
		449334	H6N1							1195096	H6N1
		449300	H6N2							1194783	H6N1
		448446	H6N2							740654	H6N8
		448409	H6N7							740646	H6N1
		448404	H6N3							740630	H6N1
		448368	H6N5							740614	H6N2
		448366	H6N6							737463	H6N1
		1830336	H6N4							712800	H6N8
		1773132	H6N9							712792	H6N1
		CY180620	H6N1							712784	H6N1
		CY180636	H6N1							712654	H6N1
		CY180484	H6N2							712639	H6N5
		CY177556	H6N2							712628	H6N5
		CY177565	H6N2							712547	H6N5
		CY180524	H6N5							717885	H6N2
		KM244068	H6N8							25379	H6N2
		CY180516	H6N9							1834383	H6N6
		327406	H6N5							283428	H6N2
		CY095315	H6N2							283420	H6N1
		292630	H6N2							283412	H6N1
		292622	H6N2							283364	H6N4
		292606	H6N1							89388	H6N1
		292590	H6N1							89369	H6N1
		292550	H6N1							42112	H6N2
		292486	H6N1							12533	H6N1
		290583	H6N1							12152	H6N4
		1830392	H6N8							12150	H6N4
		1830335	H6N8							12148	H6N8
		MN253644	H6N8							12146	H6N1
		512603	H6N2							12144	H6N9
		512536	H6N1							12142	H6N1
		419131	H6N2							12140	H6N2
		419086	H6N2							12138	H6N5
		1153633	H6N1							12136	H6N1
		750419	H6N1							12134	H6N2
		476191	H6N8							12132	H6N1
		1552625	H6N2							12130	H6N2
		1552548	H6N2							12128	H6N2
		1154759	H6N1							12126	H6N2
		973463	H6N8							12124	H6N2
		967035	H6N8							12122	H6N2
		966928	H6N8							12120	H6N2
		966850	H6N2							12118	H6N2
		966713	H6N1							12116	H6N2
		966469	H6N2							12114	H6N2
		966330	H6N2							12112	H6N7
		750376	H6N2							12110	H6N9
		750369	H6N1							12108	H6N1
		700478	H6N1							12106	H6N1
		1903894	H6N2							12104	H6N1
		1774620	H6N5							12100	H6N1
		KY131305	H6N1							12098	H6N1
		KY131313	H6N1							12096	H6N1
		KY131321	H6N1							7452	H6N1
		KY131329	H6N1							3143	H6N1
		KY131064	H6N6							3139	H6N2
		CY179827	H6N1							283460	H6N1
		MN552486	H6N2							283452	H6N1
		KM244108	H6N2							283444	H6N1
		CY179811	H6N2							283436	H6N1
		CY179819	H6N2							283404	H6N1
		CY179835	H6N2							283396	H6N2
		CY179843	H6N2							283388	H6N1
		CY179851	H6N2							283372	H6N1
		CY180612	H6N2							283356	H6N1
		MN253639	H6N8							283348	H6N1
		MN253646	H6N8							283340	H6N1
		CY181377	H6N8							283332	H6N1
										283324	H6N1
										399895	H6N5
										338866	H6N5
										335408	H6N2
										335400	H6N1
										335392	H6N8
										231193	H6N1
										231153	H6N8
										231137	H6N1
										25799	H6N1
										1549675	H6N2
										1526581	H6N5
										1148063	H6N1
										1148055	H6N1
										1147975	H6N8
										1147951	H6N2
										1931780	H6N2
										1931778	H6N8
										1931776	H6N1
										1931771	H6N8
										1931769	H6N1
										1931767	H6N1
										1931765	H6N1
										1931763	H6N3
										1931761	H6N2
										1931755	H6N2
										1931751	H6N2
										1931749	H6N1
										1931747	H6N1
										1931743	H6N2
										1931741	H6N2
										1903655	H6N8
										1902654	H6N2
										1902646	H6N2
										1902638	H6N6
										1902630	H6N6
										1790715	H6N2
										1785278	H6N5
										1567227	H6N2
										1567219	H6N1
										1567211	H6N2
										1567203	H6N2
										1567195	H6N1
										1567187	H6N1
										1567179	H6N1
										1566631	H6N2
										MN530458	H6N1
										KX761369	H6N2
										MN530432	H6N2
										MN530472	H6N2
										MN530482	H6N2
										119812	H6N1
										119793	H6N1
										102031	H6N1
										102029	H6N1
										102027	H6N5
										102023	H6N1
										102021	H6N1
										102019	H6N1
										102017	H6N1
										102015	H6N1
										102013	H6N1
										102011	H6N1
										102009	H6N1
										102007	H6N1
										102005	H6N1
										102003	H6N1
										102001	H6N1
										101999	H6N1
										101997	H6N1
										101993	H6N1
										101991	H6N1
										101989	H6N1
										101987	H6N1
										101985	H6N1
										101983	H6N1
										101981	H6N1
										101979	H6N1
										101977	H6N1
										101975	H6N1
										101973	H6N1
										101971	H6N1
										101969	H6N1
										101967	H6N1
										101965	H6N1
										101963	H6N1
										101961	H6N1
										8226	H6N1
										8224	H6N1
										510874	H6N1
										510867	H6N1
										510860	H6N1
										510853	H6N1
										510839	H6N1
										510832	H6N1
										439123	H6N1
										439105	H6N1
										1513548	H6N1
										1513511	H6N1
										1513510	H6N1
										1513509	H6N1
										1513508	H6N1
										1513507	H6N1
										1513506	H6N1
										1513505	H6N1
										459855	H6N1
										459889	H6N1
										1555533	H6N1
										KM203340	H6N1
										314151	H6N6
										383210	H6N2
										660199	H6N6
										749977	H6N6
										749969	H6N6
										1309796	H6N6
										1237399	H6N6
										1007438	H6N6
										1007430	H6N2
										1007326	H6N6
										1007318	H6N2
										1007310	H6N6
										1007302	H6N6
										1007294	H6N6
										1007286	H6N6
										1007278	H6N6
										1007270	H6N6
										1007262	H6N6
										1007254	H6N2
										1007246	H6N6
										1007238	H6N2
										1007230	H6N2
										1007166	H6N2
										1007158	H6N6
										1007150	H6N2
										705583	H6N2
										661983	H6N2
										661823	H6N6
										661783	H6N6
										661775	H6N6
										661767	H6N6
										661743	H6N6
										661711	H6N6
										661503	H6N2
										661495	H6N2
										661167	H6N6
										661159	H6N6
										661151	H6N2
										661111	H6N2
										661103	H6N2
										661095	H6N2
										660807	H6N2
										660735	H6N6
										660615	H6N6
										660583	H6N2
										660551	H6N6
										660535	H6N2
										660527	H6N2
										660407	H6N2
										660343	H6N2
										660247	H6N6
										660183	H6N6
										660135	H6N6
										660119	H6N2
										660103	H6N6
										660087	H6N2
										660079	H6N2
										660047	H6N2
										659879	H6N2
										760071	H6N2
										760063	H6N2
										687493	H6N6
										1836631	H6N2
										1836623	H6N2
										1836615	H6N2
										1836607	H6N2
										1834311	H6N6
										1834303	H6N6
										1834295	H6N6
										1834287	H6N6
										1834255	H6N6
										1834247	H6N6
										1820315	H6N6
										1820163	H6N6
										1820162	H6N6
										KT369978	H6N6
										KT369979	H6N6
										KT369980	H6N6
										KT369981	H6N6
										KT369982	H6N6
										KT369983	H6N6
										KT369985	H6N6
										299282	H6N5
										299250	H6N8
										LC503273	H6N1
										1187207	H6N6
										867081	H6N8
										866858	H6N8
										866834	H6N5
										1187127	H6N6
										1567324	H6N8
										3183	H6N9
										855607	H6N5
										1098805	H6N2
										965297	H6N1
										1330577	H6N7
										1330569	H6N7
										1330561	H6N2
										1330554	H6N2
										540407	H6N7
										540399	H6N1
										1904854	H6N1
										1903262	H6N2
										618090	H6N2
										617876	H6N2
										1307044	H6N1
										MF694140	H6N2
										1209340	H6N2
										940661	H6N2
										702267	H6N2
										700321	H6N2
										1510486	H6N2
										161525	H6N8
										3233	H6N1
										3151	H6N8
										2969	H6N2
										1189854	H6N1
										1189839	H6N8
										1521657	H6N2
										1896527	H6N2
										1896525	H6N5
										1896523	H6N2
										1896519	H6N2
										1575121	H6N8
										364876	H6N2
										364859	H6N6
										364850	H6N6
										364842	H6N6
										364811	H6N6
										364807	H6N2
										364805	H6N2
										364803	H6N6
										364801	H6N2
										364788	H6N6
										364783	H6N6
										364781	H6N2
										364776	H6N2
										364768	H6N6
										364760	H6N2
										364752	H6N2
										364744	H6N2
										364736	H6N2
										364731	H6N6
										364726	H6N6
										364682	H6N2
										364674	H6N2
										364666	H6N2
										364658	H6N2
										364650	H6N2
										364642	H6N2
										364637	H6N2
										364632	H6N6
										364624	H6N6
										364616	H6N2
										364608	H6N2
										364600	H6N2
										364552	H6N6
										364544	H6N2
										364539	H6N2
										364537	H6N2
										364332	H6N2
										364328	H6N6
										364326	H6N6
										364324	H6N6
										364322	H6N6
										364318	H6N2
										364316	H6N6
										364312	H6N6
										364310	H6N2
										364304	H6N6
										364298	H6N6
										364296	H6N6
										364290	H6N2
										364286	H6N6
										364284	H6N2
										364282	H6N6
										364280	H6N6
										364278	H6N6
										364276	H6N6
										364274	H6N6
										364268	H6N2
										364266	H6N6
										364264	H6N6
										364262	H6N6
										364261	H6N2
										364259	H6N2
										364257	H6N2
										364255	H6N6
										364253	H6N6
										364251	H6N2
										364249	H6N6
										364247	H6N6
										364243	H6N6
										364240	H6N2
										364238	H6N6
										364236	H6N6
										364234	H6N6
										364232	H6N2
										364230	H6N6
										364228	H6N2
										364226	H6N6
										364224	H6N2
										364222	H6N2
										364220	H6N2
										364218	H6N2
										364216	H6N2
										364080	H6N6
										364043	H6N6
										364035	H6N6
										364027	H6N2
										364019	H6N6
										364011	H6N6
										364003	H6N8
										363755	H6N6
										363679	H6N6
										363671	H6N2
										363663	H6N6
										363655	H6N2
										363647	H6N2
										363639	H6N2
										363631	H6N6
										363623	H6N2
										363615	H6N2
										363607	H6N2
										363599	H6N6
										363591	H6N6
										363583	H6N2
										269321	H6N2
										268137	H6N9
										268136	H6N8
										268134	H6N8
										268130	H6N6
										268129	H6N6
										268127	H6N6
										268126	H6N6
										268124	H6N6
										268123	H6N6
										268122	H6N6
										268119	H6N6
										268118	H6N6
										268111	H6N2
										268110	H6N2
										268109	H6N2
										268108	H6N2
										268107	H6N2
										268106	H6N2
										268105	H6N2
										268104	H6N2
										268103	H6N2
										268102	H6N2
										268101	H6N2
										268100	H6N2
										268099	H6N2
										268098	H6N2
										268097	H6N2
										268096	H6N2
										268095	H6N2
										268094	H6N2
										268093	H6N2
										268092	H6N2
										268091	H6N2
										268090	H6N2
										268089	H6N2
										268087	H6N2
										268086	H6N2
										268083	H6N2
										268082	H6N2
										268081	H6N2
										268078	H6N2
										268077	H6N2
										268073	H6N2
										268072	H6N2
										268071	H6N2
										268070	H6N2
										268069	H6N2
										268068	H6N2
										268067	H6N2
										268066	H6N2
										268065	H6N2
										268064	H6N2
										268063	H6N2
										268062	H6N2
										268061	H6N2
										268060	H6N2
										268059	H6N2
										268058	H6N2
										268057	H6N2
										268056	H6N2
										268055	H6N2
										268054	H6N2
										268053	H6N2
										268052	H6N2
										268051	H6N2
										268049	H6N2
										268047	H6N2
										268045	H6N2
										268043	H6N2
										268042	H6N2
										268040	H6N2
										268039	H6N2
										268038	H6N2
										268037	H6N2
										268036	H6N2
										268035	H6N2
										268034	H6N2
										268033	H6N2
										268032	H6N2
										268031	H6N2
										268028	H6N2
										268027	H6N2
										268026	H6N2
										268025	H6N2
										268024	H6N2
										268023	H6N2
										268022	H6N2
										268021	H6N2
										268020	H6N2
										268019	H6N2
										268017	H6N2
										268016	H6N2
										268015	H6N2
										268014	H6N2
										268013	H6N2
										268012	H6N2
										268011	H6N2
										268010	H6N2
										268009	H6N2
										268008	H6N2
										268007	H6N2
										268006	H6N2
										268005	H6N2
										268003	H6N2
										268002	H6N2
										268001	H6N2
										268000	H6N2
										267999	H6N2
										267998	H6N2
										267972	H6N1
										356628	H6N1
										1187143	H6N6
										122737	H6N2
										117907	H6N2
										119103	H6N2
										295951	H6N5
										682943	H6N2
										682942	H6N2
										682940	H6N6
										596646	H6N6
										596640	H6N6
										590261	H6N6
										542421	H6N6
										527753	H6N1
										472492	H6N1
										472491	H6N1
										1549505	H6N2
										942082	H6N6
										942081	H6N6
										556912	H6N6
										866810	H6N2
										866786	H6N2
										659647	H6N6
										993155	H6N8
										993099	H6N8
										866968	H6N1
										855908	H6N1
										855735	H6N1
										855679	H6N5
										855615	H6N2
										855575	H6N1
										855527	H6N6
										1328456	H6N1
										1328425	H6N1
										1057740	H6N2
										926012	H6N8
										855882	H6N2
										1827351	H6N8
										1857888	H6N2
										1857880	H6N2
										1857665	H6N2
										1656993	H6N6
										1638532	H6N6
										KX518661	H6N2
