# Supplementary material for: Genetic characterization and evolution of H6N6 subtype avian influenza viruses
Source: Front Microbiol. 2022 Aug 1;13:963218. doi: 10.3389/fmicb.2022.963218 (PMC9376297; doi:10.3389/fmicb.2022.963218)
Supplement: SUPPLEMENTARY TABLE S1 — The information of the global distribution of H6NX. [file Data_Sheet_1.ZIP › Supplementary Table/Table S2-The information of the 8 fragment sequences for construction of the ML tree.xlsx]

## Sheet: HA
ID	Isolate Name	Type	Subtype	Host	Location	Collection_Date
ON692797	H6N6/A/chicken/Zhejiang/49/2021	A	H6N6	chicken	Zhejiang	2021
EPI_ISL_356299	356299/H6N8/A/Greater_white-fronted_goose/Germany-NW/R02/2009	A	H6N8	Greater_white-fronted_goose	Germany-NW	2009
244100	244100/H6N1/A/goose/Germany/R3298/09	A	H6N1	goose	Germany	2009
222782	222782/H6N8/A/goose/Germany/R1767/07	A	H6N8	goose	Germany	2007
185339	185339/H6N8/A/mute_swan/Germany/R2927/2007	A	H6N8	mute_swan	Germany	2007
402975	402975/H6N1/A/shorebird/Delaware_Bay/259/2000	A	H6N1	shorebird	Delaware_Bay	2000
402816	402816/H6N2/A/shorebird/Delaware_Bay/75/1999	A	H6N2	shorebird	Delaware_Bay	1999
402772	402772/H6N8/A/shorebird/Delaware_Bay/194/1998	A	H6N8	shorebird	Delaware_Bay	1998
402771	402771/H6N8/A/ruddy_turnstone/Delaware_Bay/127/1998	A	H6N8	ruddy_turnstone	Delaware_Bay	1998
402769	402769/H6N8/A/ruddy_turnstone/Delaware_Bay/69/1998	A	H6N8	ruddy_turnstone	Delaware_Bay	1998
402768	402768/H6N8/A/ruddy_turnstone/Delaware_Bay/46/1998	A	H6N8	ruddy_turnstone	Delaware_Bay	1998
402724	402724/H6N2/A/ruddy_turnstone/Delaware_Bay/203/1996	A	H6N2	ruddy_turnstone	Delaware_Bay	1996
402471	402471/H6N8/A/redhead/Alberta/291/1994	A	H6N8	redhead	Alberta	1994
402470	402470/H6N8/A/mallard/Alberta/232/1994	A	H6N8	mallard	Alberta	1994
402469	402469/H6N8/A/mallard/Alberta/76/1994	A	H6N8	mallard	Alberta	1994
402425	402425/H6N8/A/mallard/Alberta/32/1994	A	H6N8	mallard	Alberta	1994
402423	402423/H6N8/A/mallard/Alberta/6/1994	A	H6N8	mallard	Alberta	1994
402421	402421/H6N3/A/laughing_gull/Delaware_Bay/208/1994	A	H6N3	laughing_gull	Delaware_Bay	1994
402420	402420/H6N2/A/ruddy_turnstone/Delaware_Bay/162/1994	A	H6N2	ruddy_turnstone	Delaware_Bay	1994
402376	402376/H6N8/A/herring_gull/Delaware_Bay/77/1994	A	H6N8	herring_gull	Delaware_Bay	1994
402374	402374/H6N8/A/shorebird/Delaware_Bay/29/1994	A	H6N8	shorebird	Delaware_Bay	1994
402373	402373/H6N8/A/pintail/Alberta/87/1993	A	H6N8	pintail	Alberta	1993
402372	402372/H6N8/A/shorebird/Delaware_Bay/222/1993	A	H6N8	shorebird	Delaware_Bay	1993
402371	402371/H6N8/A/ruddy_turnstone/Delaware_Bay/37/1993	A	H6N8	ruddy_turnstone	Delaware_Bay	1993
402308	402308/H6N5/A/mallard/Alberta/203/1992	A	H6N5	mallard	Alberta	1992
402307	402307/H6N8/A/mallard/Alberta/152/1992	A	H6N8	mallard	Alberta	1992
402306	402306/H6N8/A/mallard/Alberta/148/1992	A	H6N8	mallard	Alberta	1992
402303	402303/H6N8/A/green-winged_teal/Alberta/107/1992	A	H6N8	green-winged_teal	Alberta	1992
402271	402271/H6N8/A/laughing_gull/Delaware_Bay/261/1991	A	H6N8	laughing_gull	Delaware_Bay	1991
402270	402270/H6N2/A/ruddy_turnstone/Delaware_Bay/255/1991	A	H6N2	ruddy_turnstone	Delaware_Bay	1991
402269	402269/H6N3/A/mallard/Alberta/257/1990	A	H6N3	mallard	Alberta	1990
402268	402268/H6N3/A/mallard/Alberta/250/1990	A	H6N3	mallard	Alberta	1990
402234	402234/H6N8/A/mallard/Alberta/199/1989	A	H6N8	mallard	Alberta	1989
402210	402210/H6N8/A/mallard/Alberta/174/1989	A	H6N8	mallard	Alberta	1989
402156	402156/H6N3/A/mallard/Alberta/207/1990	A	H6N3	mallard	Alberta	1990
402155	402155/H6N8/A/laughing_gull/New_Jersey/194/1990	A	H6N8	laughing_gull	New_Jersey	1990
402153	402153/H6N8/A/laughing_gull/Delaware_Bay/4/1990	A	H6N8	laughing_gull	Delaware_Bay	1990
402152	402152/H6N8/A/mallard/Alberta/172/1989	A	H6N8	mallard	Alberta	1989
402114	402114/H6N2/A/mallard/Alberta/270/1986	A	H6N2	mallard	Alberta	1986
402078	402078/H6N2/A/blue-winged_teal/Alberta/599/1986	A	H6N2	blue-winged_teal	Alberta	1986
402077	402077/H6N2/A/mallard/Alberta/549/1986	A	H6N2	mallard	Alberta	1986
402073	402073/H6N3/A/herring_gull/New_Jersey/413/1989	A	H6N3	herring_gull	New_Jersey	1989
402069	402069/H6N8/A/laughing_gull/New_Jersey/276/1989	A	H6N8	laughing_gull	New_Jersey	1989
401876	401876/H6N8/A/mallard/Alberta/57/1994	A	H6N8	mallard	Alberta	1994
401872	401872/H6N2/A/mallard/Alberta/311/1986	A	H6N2	mallard	Alberta	1986
401869	401869/H6N8/A/knot/Delaware_Bay/526/1988	A	H6N8	knot	Delaware_Bay	1988
401821	401821/H6N2/A/pintail/Alberta/314/1986	A	H6N2	pintail	Alberta	1986
399895	399895/H6N5/A/aquatic_bird/Korea/CN5/2009	A	H6N5	aquatic_bird	Korea	2009
397267	397267/H6N1/A/turkey/France/10-040/2010	A	H6N1	turkey	France	2010
387195	387195/H6N8/A/mallard/California/3188/2010	A	H6N8	mallard	California	2010
387141	387141/H6N1/A/mallard/California/2444/2010	A	H6N1	mallard	California	2010
387138	387138/H6N4/A/mallard/California/1492/2010	A	H6N4	mallard	California	2010
369857	369857/H6N1/A/ruddy_turnstone/Delaware/892/2002	A	H6N1	ruddy_turnstone	Delaware	2002
368981	368981/H6N1/A/turkey/France/09010-2/2009	A	H6N1	turkey	France	2009
368965	368965/H6N1/A/Muscovy_duck/France/09010/2009	A	H6N1	Muscovy_duck	France	2009
367597	367597/H6N9/A/mallard/Czech_Republic/15962-1T/2010	A	H6N9	mallard	Czech_Republic	2010
365168	365168/H6N6/A/duck/Fujian/679/2007	A	H6N6	duck	Fujian	2007
365163	365163/H6N6/A/duck/Fujian/145/2007	A	H6N6	duck	Fujian	2007
365153	365153/H6N6/A/duck/Fujian/2749/2007	A	H6N6	duck	Fujian	2007
365145	365145/H6N6/A/duck/Fujian/2483/2007	A	H6N6	duck	Fujian	2007
365137	365137/H6N6/A/duck/Fujian/2356/2007	A	H6N6	duck	Fujian	2007
365129	365129/H6N6/A/duck/Fujian/2278/2007	A	H6N6	duck	Fujian	2007
365121	365121/H6N6/A/duck/Fujian/2087/2007	A	H6N6	duck	Fujian	2007
365113	365113/H6N6/A/duck/Fujian/1879/2007	A	H6N6	duck	Fujian	2007
365108	365108/H6N6/A/duck/Fujian/1107/2007	A	H6N6	duck	Fujian	2007
365106	365106/H6N6/A/duck/Fujian/912/2007	A	H6N6	duck	Fujian	2007
365104	365104/H6N2/A/duck/Fujian/861/2007	A	H6N2	duck	Fujian	2007
365102	365102/H6N6/A/duck/Fujian/816/2007	A	H6N6	duck	Fujian	2007
365094	365094/H6N6/A/duck/Fujian/402/2007	A	H6N6	duck	Fujian	2007
365091	365091/H6N6/A/duck/Fujian/331/2007	A	H6N6	duck	Fujian	2007
365084	365084/H6N6/A/duck/Fujian/10950/2006	A	H6N6	duck	Fujian	2006
365079	365079/H6N6/A/duck/Fujian/8807/2006	A	H6N6	duck	Fujian	2006
365072	365072/H6N6/A/duck/Fujian/6955/2006	A	H6N6	duck	Fujian	2006
365064	365064/H6N6/A/duck/Fujian/6605/2006	A	H6N6	duck	Fujian	2006
365056	365056/H6N6/A/duck/Fujian/2606/2006	A	H6N6	duck	Fujian	2006
365048	365048/H6N6/A/duck/Fujian/2281/2006	A	H6N6	duck	Fujian	2006
365037	365037/H6N6/A/duck/Fujian/1674/2006	A	H6N6	duck	Fujian	2006
365024	365024/H6N2/A/duck/Jiangxi/7343/2007	A	H6N2	duck	Jiangxi	2007
365019	365019/H6N6/A/duck/Fujian/8349/2007	A	H6N6	duck	Fujian	2007
365011	365011/H6N6/A/duck/Fujian/7844/2007	A	H6N6	duck	Fujian	2007
365006	365006/H6N6/A/duck/Fujian/7608/2007	A	H6N6	duck	Fujian	2007
364994	364994/H6N6/A/duck/Fujian/7348/2007	A	H6N6	duck	Fujian	2007
364992	364992/H6N6/A/duck/Fujian/7093/2007	A	H6N6	duck	Fujian	2007
364984	364984/H6N6/A/duck/Fujian/6841/2007	A	H6N6	duck	Fujian	2007
364980	364980/H6N6/A/duck/Fujian/6159/2007	A	H6N6	duck	Fujian	2007
364974	364974/H6N6/A/duck/Fujian/5813/2007	A	H6N6	duck	Fujian	2007
364966	364966/H6N6/A/duck/Fujian/5784/2007	A	H6N6	duck	Fujian	2007
364961	364961/H6N6/A/duck/Fujian/5614/2007	A	H6N6	duck	Fujian	2007
364956	364956/H6N6/A/duck/Fujian/5429/2007	A	H6N6	duck	Fujian	2007
364951	364951/H6N6/A/duck/Fujian/5239/2007	A	H6N6	duck	Fujian	2007
364938	364938/H6N6/A/duck/Fujian/4676/2007	A	H6N6	duck	Fujian	2007
364930	364930/H6N6/A/duck/Fujian/3076/2007	A	H6N6	duck	Fujian	2007
364922	364922/H6N6/A/duck/Fujian/3059/2007	A	H6N6	duck	Fujian	2007
364917	364917/H6N6/A/duck/Guizhou/1128/2007	A	H6N6	duck	Guizhou	2007
364912	364912/H6N6/A/duck/Fujian/7119/2007	A	H6N6	duck	Fujian	2007
364902	364902/H6N6/A/duck/Fujian/6567/2007	A	H6N6	duck	Fujian	2007
364895	364895/H6N6/A/duck/Fujian/4224/2007	A	H6N6	duck	Fujian	2007
364884	364884/H6N6/A/duck/Fujian/2984/2007	A	H6N6	duck	Fujian	2007
364876	364876/H6N2/A/duck/Shantou/19073/2006	A	H6N2	duck	Shantou	2006
364859	364859/H6N6/A/duck/Shantou/18088/2006	A	H6N6	duck	Shantou	2006
364850	364850/H6N6/A/duck/Shantou/17081/2006	A	H6N6	duck	Shantou	2006
364842	364842/H6N6/A/duck/Shantou/17036/2006	A	H6N6	duck	Shantou	2006
364811	364811/H6N6/A/duck/Shantou/16144/2006	A	H6N6	duck	Shantou	2006
364807	364807/H6N2/A/duck/Shantou/15846/2006	A	H6N2	duck	Shantou	2006
364805	364805/H6N2/A/duck/Shantou/15231/2006	A	H6N2	duck	Shantou	2006
364803	364803/H6N6/A/duck/Shantou/15048/2006	A	H6N6	duck	Shantou	2006
364801	364801/H6N2/A/duck/Shantou/14621/2006	A	H6N2	duck	Shantou	2006
364788	364788/H6N6/A/duck/Shantou/14543/2006	A	H6N6	duck	Shantou	2006
364783	364783/H6N6/A/duck/Shantou/14531/2006	A	H6N6	duck	Shantou	2006
364781	364781/H6N2/A/duck/Shantou/14519/2006	A	H6N2	duck	Shantou	2006
364776	364776/H6N2/A/duck/Shantou/10162/2006	A	H6N2	duck	Shantou	2006
364768	364768/H6N6/A/duck/Shantou/10143/2006	A	H6N6	duck	Shantou	2006
364760	364760/H6N2/A/duck/Shantou/10124/2006	A	H6N2	duck	Shantou	2006
364752	364752/H6N2/A/duck/Shantou/9689/2006	A	H6N2	duck	Shantou	2006
364744	364744/H6N2/A/duck/Shantou/9414/2006	A	H6N2	duck	Shantou	2006
364736	364736/H6N2/A/duck/Shantou/9395/2006	A	H6N2	duck	Shantou	2006
364731	364731/H6N6/A/duck/Shantou/9350/2006	A	H6N6	duck	Shantou	2006
364726	364726/H6N6/A/duck/Shantou/7429/2006	A	H6N6	duck	Shantou	2006
364682	364682/H6N2/A/duck/Shantou/7386/2006	A	H6N2	duck	Shantou	2006
364674	364674/H6N2/A/duck/Shantou/6295/2006	A	H6N2	duck	Shantou	2006
364666	364666/H6N2/A/duck/Shantou/6252/2006	A	H6N2	duck	Shantou	2006
364658	364658/H6N2/A/duck/Shantou/6104/2006	A	H6N2	duck	Shantou	2006
364650	364650/H6N2/A/duck/Shantou/6089/2006	A	H6N2	duck	Shantou	2006
364642	364642/H6N2/A/duck/Shantou/5091/2006	A	H6N2	duck	Shantou	2006
364637	364637/H6N2/A/duck/Shantou/5066/2006	A	H6N2	duck	Shantou	2006
364632	364632/H6N6/A/duck/Shantou/5051/2006	A	H6N6	duck	Shantou	2006
364624	364624/H6N6/A/duck/Shantou/5041/2006	A	H6N6	duck	Shantou	2006
364616	364616/H6N2/A/duck/Shantou/5030/2006	A	H6N2	duck	Shantou	2006
364608	364608/H6N2/A/duck/Shantou/5017/2006	A	H6N2	duck	Shantou	2006
364600	364600/H6N2/A/duck/Shantou/4376/2006	A	H6N2	duck	Shantou	2006
364552	364552/H6N6/A/duck/Shantou/2798/2006	A	H6N6	duck	Shantou	2006
364544	364544/H6N2/A/duck/Shantou/2785/2006	A	H6N2	duck	Shantou	2006
364539	364539/H6N2/A/duck/Shantou/1025/2006	A	H6N2	duck	Shantou	2006
364537	364537/H6N2/A/duck/Shantou/1004/2006	A	H6N2	duck	Shantou	2006
364535	364535/H6N6/A/duck/Fujian/8089/2007	A	H6N6	duck	Fujian	2007
364533	364533/H6N6/A/duck/Fujian/7387/2007	A	H6N6	duck	Fujian	2007
364531	364531/H6N6/A/duck/Fujian/6908/2007	A	H6N6	duck	Fujian	2007
364527	364527/H6N6/A/duck/Fujian/6182/2007	A	H6N6	duck	Fujian	2007
364525	364525/H6N6/A/duck/Fujian/5697/2007	A	H6N6	duck	Fujian	2007
364523	364523/H6N6/A/duck/Fujian/5637/2007	A	H6N6	duck	Fujian	2007
364519	364519/H6N6/A/duck/Fujian/4719/2007	A	H6N6	duck	Fujian	2007
364517	364517/H6N6/A/duck/Fujian/4509/2007	A	H6N6	duck	Fujian	2007
364515	364515/H6N6/A/duck/Fujian/4252/2007	A	H6N6	duck	Fujian	2007
364513	364513/H6N6/A/duck/Fujian/4185/2007	A	H6N6	duck	Fujian	2007
364511	364511/H6N6/A/duck/Fujian/3756/2007	A	H6N6	duck	Fujian	2007
364509	364509/H6N6/A/duck/Fujian/3460/2007	A	H6N6	duck	Fujian	2007
364507	364507/H6N6/A/duck/Fujian/3242/2007	A	H6N6	duck	Fujian	2007
364505	364505/H6N6/A/duck/Fujian/3002/2007	A	H6N6	duck	Fujian	2007
364501	364501/H6N6/A/duck/Fujian/2818/2007	A	H6N6	duck	Fujian	2007
364499	364499/H6N6/A/duck/Fujian/2724/2007	A	H6N6	duck	Fujian	2007
364495	364495/H6N2/A/duck/Fujian/2305/2007	A	H6N2	duck	Fujian	2007
364493	364493/H6N6/A/duck/Fujian/1772/2007	A	H6N6	duck	Fujian	2007
364491	364491/H6N6/A/duck/Fujian/1600/2007	A	H6N6	duck	Fujian	2007
364489	364489/H6N6/A/duck/Fujian/1322/2007	A	H6N6	duck	Fujian	2007
364485	364485/H6N2/A/duck/Fujian/1092/2007	A	H6N2	duck	Fujian	2007
364483	364483/H6N2/A/duck/Fujian/1054/2007	A	H6N2	duck	Fujian	2007
364479	364479/H6N6/A/duck/Fujian/576/2007	A	H6N6	duck	Fujian	2007
364477	364477/H6N2/A/duck/Fujian/437/2007	A	H6N2	duck	Fujian	2007
364475	364475/H6N2/A/duck/Fujian/132/2007	A	H6N2	duck	Fujian	2007
364471	364471/H6N2/A/duck/Fujian/11450/2006	A	H6N2	duck	Fujian	2006
364469	364469/H6N6/A/duck/Fujian/10706/2006	A	H6N6	duck	Fujian	2006
364467	364467/H6N6/A/duck/Fujian/9308/2006	A	H6N6	duck	Fujian	2006
364465	364465/H6N2/A/duck/Fujian/8818/2006	A	H6N2	duck	Fujian	2006
364463	364463/H6N6/A/duck/Fujian/8388/2006	A	H6N6	duck	Fujian	2006
364461	364461/H6N6/A/duck/Fujian/8114/2006	A	H6N6	duck	Fujian	2006
364459	364459/H6N6/A/duck/Fujian/7830/2006	A	H6N6	duck	Fujian	2006
364457	364457/H6N6/A/duck/Fujian/7652/2006	A	H6N6	duck	Fujian	2006
364455	364455/H6N6/A/duck/Fujian/7324/2006	A	H6N6	duck	Fujian	2006
364453	364453/H6N6/A/duck/Fujian/6908/2006	A	H6N6	duck	Fujian	2006
364451	364451/H6N6/A/duck/Fujian/6634/2006	A	H6N6	duck	Fujian	2006
364449	364449/H6N6/A/duck/Fujian/6222/2006	A	H6N6	duck	Fujian	2006
364447	364447/H6N6/A/duck/Fujian/4008/2006	A	H6N6	duck	Fujian	2006
364445	364445/H6N6/A/duck/Fujian/3574/2006	A	H6N6	duck	Fujian	2006
364443	364443/H6N6/A/duck/Fujian/3046/2006	A	H6N6	duck	Fujian	2006
364340	364340/H6N6/A/duck/Fujian/2595/2006	A	H6N6	duck	Fujian	2006
364338	364338/H6N6/A/duck/Fujian/2292/2006	A	H6N6	duck	Fujian	2006
364336	364336/H6N6/A/duck/Fujian/1904/2006	A	H6N6	duck	Fujian	2006
364334	364334/H6N6/A/duck/Fujian/1348/2006	A	H6N6	duck	Fujian	2006
364332	364332/H6N2/A/duck/Shantou/19693/2006	A	H6N2	duck	Shantou	2006
364328	364328/H6N6/A/duck/Shantou/19369/2006	A	H6N6	duck	Shantou	2006
364326	364326/H6N6/A/duck/Shantou/19131/2006	A	H6N6	duck	Shantou	2006
364324	364324/H6N6/A/duck/Shantou/19097/2006	A	H6N6	duck	Shantou	2006
364322	364322/H6N6/A/duck/Shantou/18765/2006	A	H6N6	duck	Shantou	2006
364318	364318/H6N2/A/duck/Shantou/18342/2006	A	H6N2	duck	Shantou	2006
364316	364316/H6N6/A/duck/Shantou/18070/2006	A	H6N6	duck	Shantou	2006
364312	364312/H6N6/A/duck/Shantou/17426/2006	A	H6N6	duck	Shantou	2006
364310	364310/H6N2/A/duck/Shantou/17154/2006	A	H6N2	duck	Shantou	2006
364304	364304/H6N6/A/duck/Shantou/16440/2006	A	H6N6	duck	Shantou	2006
364298	364298/H6N6/A/duck/Shantou/15940/2006	A	H6N6	duck	Shantou	2006
364296	364296/H6N6/A/duck/Shantou/15798/2006	A	H6N6	duck	Shantou	2006
364290	364290/H6N2/A/duck/Shantou/15059/2006	A	H6N2	duck	Shantou	2006
364286	364286/H6N6/A/duck/Shantou/14877/2006	A	H6N6	duck	Shantou	2006
364284	364284/H6N2/A/duck/Shantou/14665/2006	A	H6N2	duck	Shantou	2006
364282	364282/H6N6/A/duck/Shantou/14607/2006	A	H6N6	duck	Shantou	2006
364280	364280/H6N6/A/duck/Shantou/14565/2006	A	H6N6	duck	Shantou	2006
364278	364278/H6N6/A/duck/Shantou/14163/2006	A	H6N6	duck	Shantou	2006
364276	364276/H6N6/A/duck/Shantou/13655/2006	A	H6N6	duck	Shantou	2006
364274	364274/H6N6/A/duck/Shantou/13629/2006	A	H6N6	duck	Shantou	2006
364268	364268/H6N2/A/duck/Shantou/11712/2006	A	H6N2	duck	Shantou	2006
364266	364266/H6N6/A/duck/Shantou/11228/2006	A	H6N6	duck	Shantou	2006
364264	364264/H6N6/A/duck/Shantou/11034/2006	A	H6N6	duck	Shantou	2006
364262	364262/H6N6/A/duck/Shantou/10284/2006	A	H6N6	duck	Shantou	2006
364261	364261/H6N2/A/duck/Shantou/5106/2006	A	H6N2	duck	Shantou	2006
364259	364259/H6N2/A/duck/Shantou/10108/2006	A	H6N2	duck	Shantou	2006
364257	364257/H6N2/A/duck/Shantou/10074/2006	A	H6N2	duck	Shantou	2006
364255	364255/H6N6/A/duck/Shantou/9702/2006	A	H6N6	duck	Shantou	2006
364253	364253/H6N6/A/duck/Shantou/9374/2006	A	H6N6	duck	Shantou	2006
364251	364251/H6N2/A/duck/Shantou/9220/2006	A	H6N2	duck	Shantou	2006
364249	364249/H6N6/A/duck/Shantou/7412/2006	A	H6N6	duck	Shantou	2006
364247	364247/H6N6/A/duck/Shantou/6270/2006	A	H6N6	duck	Shantou	2006
364243	364243/H6N6/A/duck/Shantou/5697/2006	A	H6N6	duck	Shantou	2006
364240	364240/H6N2/A/duck/Shantou/5080/2006	A	H6N2	duck	Shantou	2006
364238	364238/H6N6/A/duck/Shantou/4980/2006	A	H6N6	duck	Shantou	2006
364236	364236/H6N6/A/duck/Shantou/4938/2006	A	H6N6	duck	Shantou	2006
364234	364234/H6N6/A/duck/Shantou/4414/2006	A	H6N6	duck	Shantou	2006
364232	364232/H6N2/A/duck/Shantou/4222/2006	A	H6N2	duck	Shantou	2006
364230	364230/H6N6/A/duck/Shantou/4052/2006	A	H6N6	duck	Shantou	2006
364228	364228/H6N2/A/duck/Shantou/3497/2006	A	H6N2	duck	Shantou	2006
364226	364226/H6N6/A/duck/Shantou/3389/2006	A	H6N6	duck	Shantou	2006
364224	364224/H6N2/A/duck/Shantou/2893/2006	A	H6N2	duck	Shantou	2006
364222	364222/H6N2/A/duck/Shantou/2863/2006	A	H6N2	duck	Shantou	2006
364220	364220/H6N2/A/duck/Shantou/1521/2006	A	H6N2	duck	Shantou	2006
364218	364218/H6N2/A/duck/Shantou/973/2006	A	H6N2	duck	Shantou	2006
364216	364216/H6N2/A/duck/Shantou/16/2006	A	H6N2	duck	Shantou	2006
364214	364214/H6N2/A/duck/Jiangxi/7510/2007	A	H6N2	duck	Jiangxi	2007
364212	364212/H6N2/A/duck/Jiangxi/5714/2006	A	H6N2	duck	Jiangxi	2006
364210	364210/H6N6/A/duck/Hunan/1668/2007	A	H6N6	duck	Hunan	2007
364208	364208/H6N2/A/duck/Guizhou/5332/2007	A	H6N2	duck	Guizhou	2007
364206	364206/H6N6/A/duck/Guizhou/1102/2007	A	H6N6	duck	Guizhou	2007
364204	364204/H6N6/A/duck/Guizhou/1095/2007	A	H6N6	duck	Guizhou	2007
364202	364202/H6N1/A/duck/Guizhou/879/2006	A	H6N1	duck	Guizhou	2006
364198	364198/H6N2/A/duck/Guangxi/908/2007	A	H6N2	duck	Guangxi	2007
364193	364193/H6N6/A/duck/Fujian/8320/2007	A	H6N6	duck	Fujian	2007
364185	364185/H6N6/A/duck/Fujian/7818/2007	A	H6N6	duck	Fujian	2007
364177	364177/H6N6/A/duck/Fujian/7794/2007	A	H6N6	duck	Fujian	2007
364171	364171/H6N6/A/duck/Fujian/7130/2007	A	H6N6	duck	Fujian	2007
364163	364163/H6N6/A/duck/Fujian/6598/2007	A	H6N6	duck	Fujian	2007
364147	364147/H6N6/A/duck/Fujian/5474/2007	A	H6N6	duck	Fujian	2007
364131	364131/H6N6/A/duck/Fujian/4652/2007	A	H6N6	duck	Fujian	2007
364123	364123/H6N6/A/duck/Fujian/4020/2007	A	H6N6	duck	Fujian	2007
364115	364115/H6N6/A/duck/Fujian/3264/2007	A	H6N6	duck	Fujian	2007
364099	364099/H6N6/A/duck/Fujian/2060/2007	A	H6N6	duck	Fujian	2007
364091	364091/H6N6/A/duck/Fujian/2018/2007	A	H6N6	duck	Fujian	2007
364080	364080/H6N6/A/duck/Shantou/2962/2007	A	H6N6	duck	Shantou	2007
364066	364066/H6N6/A/duck/Fujian/603/2007	A	H6N6	duck	Fujian	2007
364058	364058/H6N6/A/duck/Fujian/378/2007	A	H6N6	duck	Fujian	2007
364043	364043/H6N6/A/duck/Shantou/1984/2007	A	H6N6	duck	Shantou	2007
364035	364035/H6N6/A/duck/Shantou/1240/2007	A	H6N6	duck	Shantou	2007
364027	364027/H6N2/A/duck/Shantou/1080/2007	A	H6N2	duck	Shantou	2007
364019	364019/H6N6/A/duck/Shantou/494/2007	A	H6N6	duck	Shantou	2007
364011	364011/H6N6/A/duck/Shantou/358/2007	A	H6N6	duck	Shantou	2007
364003	364003/H6N8/A/duck/Shantou/168/2007	A	H6N8	duck	Shantou	2007
363995	363995/H6N6/A/duck/Yunnan/1330/2007	A	H6N6	duck	Yunnan	2007
363987	363987/H6N2/A/duck/Jiangxi/7348/2007	A	H6N2	duck	Jiangxi	2007
363980	363980/H6N2/A/duck/Jiangxi/5178/2007	A	H6N2	duck	Jiangxi	2007
363971	363971/H6N2/A/duck/Jiangxi/4981/2007	A	H6N2	duck	Jiangxi	2007
363963	363963/H6N9/A/duck/Hunan/1590/2007	A	H6N9	duck	Hunan	2007
363960	363960/H6N8/A/duck/Guizhou/1560/2007	A	H6N8	duck	Guizhou	2007
363954	363954/H6N2/A/duck/Guizhou/5482/2007	A	H6N2	duck	Guizhou	2007
363946	363946/H6N2/A/duck/Guizhou/5302/2007	A	H6N2	duck	Guizhou	2007
363938	363938/H6N1/A/duck/Guizhou/2492/2007	A	H6N1	duck	Guizhou	2007
363923	363923/H6N2/A/duck/Guizhou/1088/2007	A	H6N2	duck	Guizhou	2007
363915	363915/H6N8/A/duck/Guizhou/1073/2007	A	H6N8	duck	Guizhou	2007
363907	363907/H6N6/A/duck/Guangxi/2281/2007	A	H6N6	duck	Guangxi	2007
363899	363899/H6N2/A/duck/Guangxi/1533/2007	A	H6N2	duck	Guangxi	2007
363891	363891/H6N8/A/duck/Guangxi/1330/2007	A	H6N8	duck	Guangxi	2007
363883	363883/H6N8/A/duck/Guangxi/890/2007	A	H6N8	duck	Guangxi	2007
363874	363874/H6N6/A/duck/Fujian/11418/2006	A	H6N6	duck	Fujian	2006
363859	363859/H6N6/A/duck/Fujian/10774/2006	A	H6N6	duck	Fujian	2006
363851	363851/H6N6/A/duck/Fujian/9062/2006	A	H6N6	duck	Fujian	2006
363843	363843/H6N2/A/duck/Fujian/7574/2006	A	H6N2	duck	Fujian	2006
363835	363835/H6N6/A/duck/Fujian/6708/2006	A	H6N6	duck	Fujian	2006
363827	363827/H6N6/A/duck/Fujian/5498/2006	A	H6N6	duck	Fujian	2006
363819	363819/H6N2/A/duck/Fujian/4276/2006	A	H6N2	duck	Fujian	2006
363811	363811/H6N6/A/duck/Fujian/3796/2006	A	H6N6	duck	Fujian	2006
363803	363803/H6N6/A/duck/Fujian/3354/2006	A	H6N6	duck	Fujian	2006
363795	363795/H6N6/A/duck/Fujian/2854/2006	A	H6N6	duck	Fujian	2006
363787	363787/H6N2/A/duck/Fujian/1878/2006	A	H6N2	duck	Fujian	2006
363771	363771/H6N6/A/duck/Fujian/958/2006	A	H6N6	duck	Fujian	2006
363763	363763/H6N2/A/duck/Fujian/416/2006	A	H6N2	duck	Fujian	2006
363755	363755/H6N6/A/duck/Shantou/19597/2006	A	H6N6	duck	Shantou	2006
363737	363737/H6N6/A/duck/Fujian/2787/2007	A	H6N6	duck	Fujian	2007
363679	363679/H6N6/A/duck/Shantou/14841/2006	A	H6N6	duck	Shantou	2006
363671	363671/H6N2/A/duck/Shantou/10776/2006	A	H6N2	duck	Shantou	2006
363663	363663/H6N6/A/wild_duck/Shantou/9466/2006	A	H6N6	wild_duck	Shantou	2006
363655	363655/H6N2/A/duck/Shantou/7904/2006	A	H6N2	duck	Shantou	2006
363647	363647/H6N2/A/duck/Shantou/15808/2006	A	H6N2	duck	Shantou	2006
363639	363639/H6N2/A/duck/Shantou/14167/2006	A	H6N2	duck	Shantou	2006
363631	363631/H6N6/A/duck/Shantou/4636/2006	A	H6N6	duck	Shantou	2006
363623	363623/H6N2/A/duck/Shantou/4026/2006	A	H6N2	duck	Shantou	2006
363615	363615/H6N2/A/duck/Shantou/2765/2006	A	H6N2	duck	Shantou	2006
363607	363607/H6N2/A/mallard_duck/Shantou/2459/2006	A	H6N2	mallard_duck	Shantou	2006
363599	363599/H6N6/A/wild_duck/Shantou/2441/2006	A	H6N6	wild_duck	Shantou	2006
363591	363591/H6N6/A/duck/Shantou/1165/2006	A	H6N6	duck	Shantou	2006
363583	363583/H6N2/A/duck/Shantou/8/2006	A	H6N2	duck	Shantou	2006
363575	363575/H6N2/A/duck/Yunnan/3136/2006	A	H6N2	duck	Yunnan	2006
363567	363567/H6N1/A/wild_duck/Jiangxi/8462/2006	A	H6N1	wild_duck	Jiangxi	2006
363559	363559/H6N2/A/duck/Jiangxi/5748/2006	A	H6N2	duck	Jiangxi	2006
363551	363551/H6N8/A/duck/Hunan/4056/2006	A	H6N8	duck	Hunan	2006
363543	363543/H6N2/A/duck/Hunan/2110/2006	A	H6N2	duck	Hunan	2006
363535	363535/H6N2/A/duck/Guizhou/2773/2006	A	H6N2	duck	Guizhou	2006
363527	363527/H6N1/A/duck/Guizhou/1426/2006	A	H6N1	duck	Guizhou	2006
363519	363519/H6N2/A/duck/Guizhou/1084/2006	A	H6N2	duck	Guizhou	2006
363511	363511/H6N5/A/duck/Guizhou/888/2006	A	H6N5	duck	Guizhou	2006
363503	363503/H6N2/A/duck/Guangxi/3574/2006	A	H6N2	duck	Guangxi	2006
363495	363495/H6N1/A/duck/Guangxi/3333/2006	A	H6N1	duck	Guangxi	2006
363487	363487/H6N8/A/duck/Guangxi/2736/2006	A	H6N8	duck	Guangxi	2006
363479	363479/H6N2/A/duck/Guangxi/2140/2006	A	H6N2	duck	Guangxi	2006
363471	363471/H6N2/A/duck/Guangxi/1248/2006	A	H6N2	duck	Guangxi	2006
363463	363463/H6N2/A/duck/Guangxi/1157/2006	A	H6N2	duck	Guangxi	2006
363455	363455/H6N2/A/duck/Guangxi/1074/2006	A	H6N2	duck	Guangxi	2006
359950	359950/H6N6/A/duck/Vietnam/OIE-2562/2011	A	H6N6	duck	Vietnam	2011
359257	359257/H6N6/A/duck/Hubei/5/2010	A	H6N6	duck	Hubei	2010
359249	359249/H6N6/A/duck/Hubei/5/2010	A	H6N6	duck	Hubei	2010
359241	359241/H6N6/A/duck/Hubei/5/2010	A	H6N6	duck	Hubei	2010
359233	359233/H6N6/A/duck/Hubei/2/2010	A	H6N6	duck	Hubei	2010
359225	359225/H6N6/A/duck/Hubei/10/2010	A	H6N6	duck	Hubei	2010
356628	356628/H6N1/A/duck/Tsukuba/561/2006	A	H6N1	duck	Tsukuba	2006
343872	343872/H6N2/A/shorebird/Delaware_Bay/287/1999	A	H6N2	shorebird	Delaware_Bay	1999
343830	343830/H6N2/A/shorebird/Delaware_Bay/77/2001	A	H6N2	shorebird	Delaware_Bay	2001
338866	338866/H6N5/A/aquatic_bird/Korea/W69/2005	A	H6N5	aquatic_bird	Korea	2005
335408	335408/H6N2/A/aquatic_bird/Korea/CN17/2009	A	H6N2	aquatic_bird	Korea	2009
335400	335400/H6N1/A/aquatic_bird/Korea/CN20/2009	A	H6N1	aquatic_bird	Korea	2009
335392	335392/H6N8/A/aquatic_bird/Korea/CN9/2009	A	H6N8	aquatic_bird	Korea	2009
333896	333896/H6N2/A/American_green-winged_teal/Wisconsin/2530/2009	A	H6N2	American_green-winged_teal	Wisconsin	2009
333888	333888/H6N1/A/blue-winged_teal/Wisconsin/2649/2009	A	H6N1	blue-winged_teal	Wisconsin	2009
329006	329006/H6N2/A/rosy-billed_pochard/Argentina/CIP051-1977/2010	A	H6N2	rosy-billed_pochard	Argentina	2010
328998	328998/H6N8/A/rosy-billed_pochard/Argentina/CIP051-269/2007	A	H6N8	rosy-billed_pochard	Argentina	2007
328570	328570/H6N1/A/American_wigeon/California/6588/2008	A	H6N1	American_wigeon	California	2008
328555	328555/H6N1/A/American_wigeon/California/8121/2008	A	H6N1	American_wigeon	California	2008
328547	328547/H6N1/A/American_wigeon/California/8141/2008	A	H6N1	American_wigeon	California	2008
328541	328541/H6N1/A/American_wigeon/California/8529/2008	A	H6N1	American_wigeon	California	2008
328534	328534/H6N1/A/American_wigeon/California/8547/2008	A	H6N1	American_wigeon	California	2008
328521	328521/H6N1/A/American_wigeon/California/8763/2008	A	H6N1	American_wigeon	California	2008
328513	328513/H6N1/A/American_wigeon/California/HKWF296C/2007	A	H6N1	American_wigeon	California	2007
328498	328498/H6N1/A/green-winged_teal/California/6990/2008	A	H6N1	green-winged_teal	California	2008
328491	328491/H6N2/A/green-winged_teal/California/7972/2008	A	H6N2	green-winged_teal	California	2008
328440	328440/H6N1/A/greater_white-fronted_goose/California/6461/2008	A	H6N1	greater_white-fronted_goose	California	2008
328433	328433/H6N1/A/greater_white-fronted_goose/California/6548/2008	A	H6N1	greater_white-fronted_goose	California	2008
328022	328022/H6N1/A/American_wigeon/California/8363/2008	A	H6N1	American_wigeon	California	2008
328006	328006/H6N1/A/American_wigeon/California/8910/2008	A	H6N1	American_wigeon	California	2008
327998	327998/H6N1/A/American_wigeon/California/9044/2008	A	H6N1	American_wigeon	California	2008
327990	327990/H6N1/A/American_wigeon/California/HKWF041C/2007	A	H6N1	American_wigeon	California	2007
327982	327982/H6N5/A/American_wigeon/California/HKWF541C/2007	A	H6N5	American_wigeon	California	2007
327958	327958/H6N1/A/green-winged_teal/California/8612/2008	A	H6N1	green-winged_teal	California	2008
327918	327918/H6N1/A/greater_white-fronted_goose/California/6365/2008	A	H6N1	greater_white-fronted_goose	California	2008
327580	327580/H6N1/A/Pacific_black_duck/Western_Australia/2708/1979	A	H6N1	Pacific_black_duck	Western_Australia	1979
327397	327397/H6N1/A/green-winged_teal/Nova_Scotia/14917/2005	A	H6N1	green-winged_teal	Nova_Scotia	2005
327309	327309/H6N5/A/blue-winged_teal/Ohio/1918/2006	A	H6N5	blue-winged_teal	Ohio	2006
316864	316864/H6N5/A/mallard/Czech_Republic/14924-1/2007	A	H6N5	mallard	Czech_Republic	2007
316854	316854/H6N6/A/Muscovy_duck/Fujian/FZ01/2008	A	H6N6	Muscovy_duck	Fujian	2008
315107	315107/H6N2/A/Muscovy_duck/Vietnam/G33/2007	A	H6N2	Muscovy_duck	Vietnam	2007
314151	314151/H6N6/A/swine/Guangdong/K6/2010	A	H6N6	swine	Guangdong	2010
310389	310389/H6N2/A/duck/Zambia/10/2009	A	H6N2	duck	Zambia	2009
310373	310373/H6N2/A/duck/Zambia/08/2009	A	H6N2	duck	Zambia	2009
310333	310333/H6N2/A/duck_/Zambia/03/2008	A	H6N2	duck_	Zambia	2008
310325	310325/H6N2/A/duck/Zambia/02/2008	A	H6N2	duck	Zambia	2008
307636	307636/H6N2/A/blue-winged_teal/Ohio/1386/2005	A	H6N2	blue-winged_teal	Ohio	2005
297638	297638/H6N5/A/Pacific_black_duck/Western_Australia/4045/1980	A	H6N5	Pacific_black_duck	Western_Australia	1980
296730	296730/H6N1/A/shorebird/Delaware/255/2006	A	H6N1	shorebird	Delaware	2006
292670	292670/H6N1/A/greater_white-fronted_goose/California/44358-112/2007	A	H6N1	greater_white-fronted_goose	California	2007
292662	292662/H6N1/A/greater_white-fronted_goose/California/44358-095/2007	A	H6N1	greater_white-fronted_goose	California	2007
292654	292654/H6N1/A/greater_white-fronted_goose/California/44358-089/2007	A	H6N1	greater_white-fronted_goose	California	2007
290813	290813/H6N1/A/greater_white-fronted_goose/California/44358-077/2007	A	H6N1	greater_white-fronted_goose	California	2007
283428	283428/H6N2/A/guinea_fowl/Hong_Kong/SSP99/2002	A	H6N2	guinea_fowl	Hong_Kong	2002
283420	283420/H6N1/A/pheasant/Hong_Kong/SSP44/2002	A	H6N1	pheasant	Hong_Kong	2002
283412	283412/H6N1/A/quail/Hong_Kong/YU421/2002	A	H6N1	quail	Hong_Kong	2002
283364	283364/H6N4/A/quail/Hong_Kong/CSW106/2001	A	H6N4	quail	Hong_Kong	2001
272662	272662/H6N2/A/rosy-billed_pochard/Argentina/CIP051-925/2008	A	H6N2	rosy-billed_pochard	Argentina	2008
272654	272654/H6N8/A/rosy-billed_pochard/Argentina/CIP051-575/2007	A	H6N8	rosy-billed_pochard	Argentina	2007
272646	272646/H6N2/A/rosy-billed_pochard/Argentina/CIP051-557/2007	A	H6N2	rosy-billed_pochard	Argentina	2007
269321	269321/H6N2/A/duck/Shantou/5540/2001	A	H6N2	duck	Shantou	2001
268137	268137/H6N9/A/wild_duck/Shantou/311/2001	A	H6N9	wild_duck	Shantou	2001
268136	268136/H6N8/A/wild_duck/Shantou/1737/2000	A	H6N8	wild_duck	Shantou	2000
268135	268135/H6N8/A/duck/Hunan/1469/2002	A	H6N8	duck	Hunan	2002
268134	268134/H6N8/A/duck/Shantou/2954/2003	A	H6N8	duck	Shantou	2003
268133	268133/H6N8/A/duck/Hunan/3748/2004	A	H6N8	duck	Hunan	2004
268132	268132/H6N8/A/mallard/Jiangxi/6285/2004	A	H6N8	mallard	Jiangxi	2004
268131	268131/H6N8/A/mallard/Jiangxi/4408/2005	A	H6N8	mallard	Jiangxi	2005
268130	268130/H6N6/A/duck/Shantou/4893/2001	A	H6N6	duck	Shantou	2001
268129	268129/H6N6/A/wild_duck/Shantou/192/2004	A	H6N6	wild_duck	Shantou	2004
268128	268128/H6N6/A/mallard/Jiangxi/413/2004	A	H6N6	mallard	Jiangxi	2004
268127	268127/H6N6/A/duck/Shantou/6233/2004	A	H6N6	duck	Shantou	2004
268126	268126/H6N6/A/duck/Shantou/31/2005	A	H6N6	duck	Shantou	2005
268124	268124/H6N6/A/mallard/Shantou/972/2005	A	H6N6	mallard	Shantou	2005
268123	268123/H6N6/A/duck/Shantou/8365/2005	A	H6N6	duck	Shantou	2005
268122	268122/H6N6/A/duck/Shantou/11392/2005	A	H6N6	duck	Shantou	2005
268121	268121/H6N6/A/duck/Fujian/11661/2005	A	H6N6	duck	Fujian	2005
268120	268120/H6N6/A/duck/Fujian/12035/2005	A	H6N6	duck	Fujian	2005
268119	268119/H6N6/A/goose/Shantou/18647/2005	A	H6N6	goose	Shantou	2005
268118	268118/H6N6/A/duck/Shantou/20313/2005	A	H6N6	duck	Shantou	2005
268117	268117/H6N5/A/duck/Hunan/5613/2003	A	H6N5	duck	Hunan	2003
268116	268116/H6N5/A/duck/Guangxi/1455/2004	A	H6N5	duck	Guangxi	2004
268115	268115/H6N5/A/mallard/Jiangxi/8341/2004	A	H6N5	mallard	Jiangxi	2004
268114	268114/H6N5/A/mallard/Jiangxi/8346/2004	A	H6N5	mallard	Jiangxi	2004
268113	268113/H6N5/A/duck/Guangxi/585/2005	A	H6N5	duck	Guangxi	2005
268112	268112/H6N5/A/duck/Hunan/748/2005	A	H6N5	duck	Hunan	2005
268111	268111/H6N2/A/duck/Shantou/83/2000	A	H6N2	duck	Shantou	2000
268110	268110/H6N2/A/duck/Shantou/259/2000	A	H6N2	duck	Shantou	2000
268109	268109/H6N2/A/duck/Shantou/339/2000	A	H6N2	duck	Shantou	2000
268108	268108/H6N2/A/duck/Shantou/1252/2000	A	H6N2	duck	Shantou	2000
268107	268107/H6N2/A/wild_duck/Shantou/1651/2000	A	H6N2	wild_duck	Shantou	2000
268106	268106/H6N2/A/duck/Shantou/1655/2000	A	H6N2	duck	Shantou	2000
268105	268105/H6N2/A/duck/Shantou/1840/2000	A	H6N2	duck	Shantou	2000
268104	268104/H6N2/A/wild_duck/Shantou/261/2001	A	H6N2	wild_duck	Shantou	2001
268103	268103/H6N2/A/duck/Shantou/728/2001	A	H6N2	duck	Shantou	2001
268102	268102/H6N2/A/duck/Shantou/1090/2001	A	H6N2	duck	Shantou	2001
268101	268101/H6N2/A/duck/Shantou/1197/2001	A	H6N2	duck	Shantou	2001
268100	268100/H6N2/A/duck/Shantou/1286/2001	A	H6N2	duck	Shantou	2001
268099	268099/H6N2/A/wild_duck/Shantou/1381/2001	A	H6N2	wild_duck	Shantou	2001
268098	268098/H6N2/A/duck/Shantou/1522/2001	A	H6N2	duck	Shantou	2001
268097	268097/H6N2/A/duck/Shantou/1586/2001	A	H6N2	duck	Shantou	2001
268096	268096/H6N2/A/wild_duck/Shantou/2026/2001	A	H6N2	wild_duck	Shantou	2001
268095	268095/H6N2/A/duck/Shantou/2167/2001	A	H6N2	duck	Shantou	2001
268094	268094/H6N2/A/wild_duck/Shantou/2395/2001	A	H6N2	wild_duck	Shantou	2001
268093	268093/H6N2/A/duck/Shantou/2444/2001	A	H6N2	duck	Shantou	2001
268092	268092/H6N2/A/duck/Shantou/2542/2001	A	H6N2	duck	Shantou	2001
268091	268091/H6N2/A/duck/Shantou/3655/2001	A	H6N2	duck	Shantou	2001
268090	268090/H6N2/A/duck/Shantou/3939/2001	A	H6N2	duck	Shantou	2001
268089	268089/H6N2/A/duck/Shantou/3976/2001	A	H6N2	duck	Shantou	2001
268087	268087/H6N2/A/duck/Shantou/4267/2001	A	H6N2	duck	Shantou	2001
268086	268086/H6N2/A/duck/Shantou/4371/2001	A	H6N2	duck	Shantou	2001
268083	268083/H6N2/A/duck/Shantou/4534/2001	A	H6N2	duck	Shantou	2001
268082	268082/H6N2/A/duck/Shantou/5507/2001	A	H6N2	duck	Shantou	2001
268081	268081/H6N2/A/duck/Shantou/5525/2001	A	H6N2	duck	Shantou	2001
268078	268078/H6N2/A/duck/Shantou/5579/2001	A	H6N2	duck	Shantou	2001
268077	268077/H6N2/A/wild_duck/Shantou/41/2002	A	H6N2	wild_duck	Shantou	2002
268073	268073/H6N2/A/duck/Shantou/313/2002	A	H6N2	duck	Shantou	2002
268072	268072/H6N2/A/wild_duck/Shantou/488/2002	A	H6N2	wild_duck	Shantou	2002
268071	268071/H6N2/A/duck/Shantou/494/2002	A	H6N2	duck	Shantou	2002
268070	268070/H6N2/A/wild_duck/Shantou/641/2002	A	H6N2	wild_duck	Shantou	2002
268069	268069/H6N2/A/duck/Shantou/674/2002	A	H6N2	duck	Shantou	2002
268068	268068/H6N2/A/goose/Shantou/756/2002	A	H6N2	goose	Shantou	2002
268067	268067/H6N2/A/wild_duck/Shantou/865/2002	A	H6N2	wild_duck	Shantou	2002
268066	268066/H6N2/A/wild_duck/Shantou/867/2002	A	H6N2	wild_duck	Shantou	2002
268065	268065/H6N2/A/goose/Shantou/879/2002	A	H6N2	goose	Shantou	2002
268064	268064/H6N2/A/wild_duck/Shantou/1068/2002	A	H6N2	wild_duck	Shantou	2002
268063	268063/H6N2/A/duck/Shantou/1211/2002	A	H6N2	duck	Shantou	2002
268062	268062/H6N2/A/duck/Shantou/1215/2002	A	H6N2	duck	Shantou	2002
268061	268061/H6N2/A/duck/Shantou/1217/2002	A	H6N2	duck	Shantou	2002
268060	268060/H6N2/A/duck/Shantou/1233/2002	A	H6N2	duck	Shantou	2002
268059	268059/H6N2/A/duck/Shantou/1249/2002	A	H6N2	duck	Shantou	2002
268058	268058/H6N2/A/goose/Shantou/1321/2002	A	H6N2	goose	Shantou	2002
268057	268057/H6N2/A/wild_duck/Shantou/1494/2002	A	H6N2	wild_duck	Shantou	2002
268056	268056/H6N2/A/duck/Shantou/1646/2002	A	H6N2	duck	Shantou	2002
268055	268055/H6N2/A/duck/Shantou/1648/2002	A	H6N2	duck	Shantou	2002
268054	268054/H6N2/A/duck/Shantou/1674/2002	A	H6N2	duck	Shantou	2002
268053	268053/H6N2/A/duck/Shantou/1706/2002	A	H6N2	duck	Shantou	2002
268052	268052/H6N2/A/duck/Shantou/2045/2002	A	H6N2	duck	Shantou	2002
268051	268051/H6N2/A/duck/Shantou/2061/2002	A	H6N2	duck	Shantou	2002
268049	268049/H6N2/A/duck/Shantou/2450/2002	A	H6N2	duck	Shantou	2002
268047	268047/H6N2/A/duck/Shantou/3656/2002	A	H6N2	duck	Shantou	2002
268046	268046/H6N2/A/duck/Hunan/573/2002	A	H6N2	duck	Hunan	2002
268045	268045/H6N2/A/duck/Shantou/481/2003	A	H6N2	duck	Shantou	2003
268043	268043/H6N2/A/duck/Shantou/689/2003	A	H6N2	duck	Shantou	2003
268042	268042/H6N2/A/wild_duck/Shantou/852/2003	A	H6N2	wild_duck	Shantou	2003
268040	268040/H6N2/A/duck/Shantou/925/2003	A	H6N2	duck	Shantou	2003
268039	268039/H6N2/A/duck/Shantou/1658/2003	A	H6N2	duck	Shantou	2003
268038	268038/H6N2/A/duck/Shantou/1838/2003	A	H6N2	duck	Shantou	2003
268037	268037/H6N2/A/duck/Shantou/2195/2003	A	H6N2	duck	Shantou	2003
268036	268036/H6N2/A/duck/Shantou/2834/2003	A	H6N2	duck	Shantou	2003
268035	268035/H6N2/A/wild_duck/Shantou/2853/2003	A	H6N2	wild_duck	Shantou	2003
268034	268034/H6N2/A/wild_duck/Shantou/3155/2003	A	H6N2	wild_duck	Shantou	2003
268033	268033/H6N2/A/duck/Shantou/3274/2003	A	H6N2	duck	Shantou	2003
268032	268032/H6N2/A/wild_duck/Shantou/3433/2003	A	H6N2	wild_duck	Shantou	2003
268031	268031/H6N2/A/duck/Shantou/3550/2003	A	H6N2	duck	Shantou	2003
268029	268029/H6N2/A/mallard/Jiangxi/7376/2003	A	H6N2	mallard	Jiangxi	2003
268028	268028/H6N2/A/duck/Shantou/171/2004	A	H6N2	duck	Shantou	2004
268027	268027/H6N2/A/duck/Shantou/887/2004	A	H6N2	duck	Shantou	2004
268026	268026/H6N2/A/duck/Shantou/3667/2004	A	H6N2	duck	Shantou	2004
268025	268025/H6N2/A/wild_duck/Shantou/4086/2004	A	H6N2	wild_duck	Shantou	2004
268024	268024/H6N2/A/duck/Shantou/5104/2004	A	H6N2	duck	Shantou	2004
268023	268023/H6N2/A/wild_duck/Shantou/5769/2004	A	H6N2	wild_duck	Shantou	2004
268022	268022/H6N2/A/duck/Shantou/6847/2004	A	H6N2	duck	Shantou	2004
268021	268021/H6N2/A/wild_duck/Shantou/7307/2004	A	H6N2	wild_duck	Shantou	2004
268020	268020/H6N2/A/duck/Shantou/7880/2004	A	H6N2	duck	Shantou	2004
268019	268019/H6N2/A/wild_duck/Shantou/7900/2004	A	H6N2	wild_duck	Shantou	2004
268018	268018/H6N2/A/mallard/Jiangxi/8264/2004	A	H6N2	mallard	Jiangxi	2004
268017	268017/H6N2/A/wild_duck/Shantou/180/2005	A	H6N2	wild_duck	Shantou	2005
268016	268016/H6N2/A/mallard/Shantou/198/2005	A	H6N2	mallard	Shantou	2005
268015	268015/H6N2/A/duck/Shantou/924/2005	A	H6N2	duck	Shantou	2005
268014	268014/H6N2/A/duck/Shantou/2472/2005	A	H6N2	duck	Shantou	2005
268013	268013/H6N2/A/duck/Shantou/3324/2005	A	H6N2	duck	Shantou	2005
268012	268012/H6N2/A/duck/Shantou/4617/2005	A	H6N2	duck	Shantou	2005
268011	268011/H6N2/A/duck/Shantou/5480/2005	A	H6N2	duck	Shantou	2005
268010	268010/H6N2/A/duck/Shantou/5808/2005	A	H6N2	duck	Shantou	2005
268009	268009/H6N2/A/duck/Shantou/6698/2005	A	H6N2	duck	Shantou	2005
268008	268008/H6N2/A/duck/Shantou/7568/2005	A	H6N2	duck	Shantou	2005
268007	268007/H6N2/A/duck/Shantou/8379/2005	A	H6N2	duck	Shantou	2005
268006	268006/H6N2/A/duck/Shantou/10196/2005	A	H6N2	duck	Shantou	2005
268005	268005/H6N2/A/duck/Shantou/13145/2005	A	H6N2	duck	Shantou	2005
268003	268003/H6N2/A/duck/Shantou/14062/2005	A	H6N2	duck	Shantou	2005
268002	268002/H6N2/A/duck/Shantou/14966/2005	A	H6N2	duck	Shantou	2005
268001	268001/H6N2/A/duck/Shantou/16432/2005	A	H6N2	duck	Shantou	2005
268000	268000/H6N2/A/duck/Shantou/17232/2005	A	H6N2	duck	Shantou	2005
267999	267999/H6N2/A/duck/Shantou/17887/2005	A	H6N2	duck	Shantou	2005
267998	267998/H6N2/A/duck/Shantou/22596/2005	A	H6N2	duck	Shantou	2005
267997	267997/H6N2/A/duck/Guangxi/141/2005	A	H6N2	duck	Guangxi	2005
267996	267996/H6N2/A/duck/Guangxi/1598/2005	A	H6N2	duck	Guangxi	2005
267995	267995/H6N2/A/duck/Guangxi/3459/2005	A	H6N2	duck	Guangxi	2005
267994	267994/H6N2/A/duck/Hunan/491/2005	A	H6N2	duck	Hunan	2005
267993	267993/H6N2/A/duck/Hunan/908/2005	A	H6N2	duck	Hunan	2005
267992	267992/H6N2/A/chicken/Hunan/989/2005	A	H6N2	chicken	Hunan	2005
267991	267991/H6N2/A/mallard/Jiangxi/12147/2005	A	H6N2	mallard	Jiangxi	2005
267990	267990/H6N2/A/duck/Fujian/420/2005	A	H6N2	duck	Fujian	2005
267989	267989/H6N2/A/duck/Fujian/629/2005	A	H6N2	duck	Fujian	2005
267988	267988/H6N2/A/duck/Fujian/1695/2005	A	H6N2	duck	Fujian	2005
267987	267987/H6N2/A/duck/Fujian/2546/2005	A	H6N2	duck	Fujian	2005
267985	267985/H6N2/A/duck/Fujian/3701/2005	A	H6N2	duck	Fujian	2005
267984	267984/H6N2/A/duck/Fujian/3937/2005	A	H6N2	duck	Fujian	2005
267983	267983/H6N2/A/duck/Fujian/4125/2005	A	H6N2	duck	Fujian	2005
267982	267982/H6N2/A/duck/Fujian/5117/2005	A	H6N2	duck	Fujian	2005
267981	267981/H6N2/A/duck/Fujian/5426/2005	A	H6N2	duck	Fujian	2005
267980	267980/H6N2/A/duck/Fujian/5643/2005	A	H6N2	duck	Fujian	2005
267979	267979/H6N2/A/duck/Fujian/7033/2005	A	H6N2	duck	Fujian	2005
267978	267978/H6N2/A/duck/Fujian/8719/2005	A	H6N2	duck	Fujian	2005
267977	267977/H6N2/A/duck/Fujian/11339/2005	A	H6N2	duck	Fujian	2005
267976	267976/H6N2/A/duck/Fujian/12371/2005	A	H6N2	duck	Fujian	2005
267975	267975/H6N1/A/mallard/Jiangxi/227/2003	A	H6N1	mallard	Jiangxi	2003
267974	267974/H6N1/A/mallard/Jiangxi/6845/2003	A	H6N1	mallard	Jiangxi	2003
267973	267973/H6N1/A/mallard/Jiangxi/7787/2003	A	H6N1	mallard	Jiangxi	2003
267972	267972/H6N1/A/duck/Shantou/1275/2004	A	H6N1	duck	Shantou	2004
267971	267971/H6N1/A/duck/Hunan/177/2005	A	H6N1	duck	Hunan	2005
267970	267970/H6N1/A/mallard/Jiangxi/10071/2005	A	H6N1	mallard	Jiangxi	2005
267969	267969/H6N1/A/mallard/Jiangxi/10668/2005	A	H6N1	mallard	Jiangxi	2005
267968	267968/H6N1/A/mallard/Jiangxi/13228/2005	A	H6N1	mallard	Jiangxi	2005
251858	251858/H6N2/A/whitefronted_goose/Netherlands/2/1999	A	H6N2	whitefronted_goose	Netherlands	1999
251808	251808/H6N1/A/mallard/Sweden/81/2002	A	H6N1	mallard	Sweden	2002
251742	251742/H6N2/A/mallard/Sweden/52/2003	A	H6N2	mallard	Sweden	2003
247155	247155/H6N6/A/duck/Jiangsu/022/2009	A	H6N6	duck	Jiangsu	2009
243148	243148/H6N2/A/turkey/Canada/63	A	H6N2	turkey	Canada	1963
242660	242660/H6N8/A/turkey/Canada/1963	A	H6N8	turkey	Canada	1963
242560	242560/H6N5/A/Shearwater/Australia/1/72	A	H6N5	Shearwater	Australia	1972
242558	242558/H6N5/A/shearwater/Australia/1/1972	A	H6N5	shearwater	Australia	1972
240171	240171/H6N2/A/mallard/Ohio/81/1986	A	H6N2	mallard	Ohio	1986
236809	236809/H6N4/A/ring-billed_gull/GA/421733/2001	A	H6N4	ring-billed_gull	GA	2001
236221	236221/H6N4/A/northern_pintail/Texas/184/2002	A	H6N4	northern_pintail	Texas	2002
231193	231193/H6N1/A/spot-billed_duck/Korea/545/2008	A	H6N1	spot-billed_duck	Korea	2008
231153	231153/H6N8/A/spot-billed_duck/Korea/528/2008	A	H6N8	spot-billed_duck	Korea	2008
231137	231137/H6N1/A/mallard/Korea/L08-8/2008	A	H6N1	mallard	Korea	2008
228507	228507/H6N2/A/whiskered_tern/Egypt/04/2004	A	H6N2	whiskered_tern	Egypt	2004
228491	228491/H6N2/A/Eurasian_wigeon/Sweden/1/2004	A	H6N2	Eurasian_wigeon	Sweden	2004
227455	227455/H6N8/A/ring-necked_duck/California/K90/2005	A	H6N8	ring-necked_duck	California	2005
227388	227388/H6N2/A/northern_shoveler/California/K138/2005	A	H6N2	northern_shoveler	California	2005
226888	226888/H6N2/A/barnacle_goose/Netherlands/1/2005	A	H6N2	barnacle_goose	Netherlands	2005
222844	222844/H6N1/A/ruddy_turnstone/Delaware/291/2006	A	H6N1	ruddy_turnstone	Delaware	2006
222532	222532/H6N1/A/ring-necked_duck/California/HKWF662/2007	A	H6N1	ring-necked_duck	California	2007
222524	222524/H6N1/A/ring_necked_duck/California/HKWF515/2007	A	H6N1	ring_necked_duck	California	2007
222516	222516/H6N1/A/ring_necked_duck/California/HKWF402/2007	A	H6N1	ring_necked_duck	California	2007
221516	221516/H6N5/A/American_wigeon/California/HKWF541/2007	A	H6N5	American_wigeon	California	2007
221500	221500/H6N1/A/American_wigeon/California/HKWF42/2007	A	H6N1	American_wigeon	California	2007
221492	221492/H6N1/A/American_wigeon/California/HKWF41/2007	A	H6N1	American_wigeon	California	2007
221484	221484/H6N5/A/American_wigeon/California/HKWF371/2007	A	H6N5	American_wigeon	California	2007
221476	221476/H6N1/A/American_wigeon/California/HKWF353/2007	A	H6N1	American_wigeon	California	2007
221468	221468/H6N1/A/American_wigeon/California/HKWF296/2007	A	H6N1	American_wigeon	California	2007
221460	221460/H6N5/A/American_wigeon/California/HKWF295/2007	A	H6N5	American_wigeon	California	2007
221452	221452/H6N1/A/American_wigeon/California/HKWF1174/2007	A	H6N1	American_wigeon	California	2007
190316	190316/H6N1/A/mallard/Sweden/30/2005	A	H6N1	mallard	Sweden	2005
182105	182105/H6N5/A/mallard/Netherlands/11/2007	A	H6N5	mallard	Netherlands	2007
182097	182097/H6N2/A/mallard/Netherlands/71/2006	A	H6N2	mallard	Netherlands	2006
182081	182081/H6N8/A/black-headed_gull/Netherlands/1/2005	A	H6N8	black-headed_gull	Netherlands	2005
182073	182073/H6N8/A/common_teal/Netherlands/2/2005	A	H6N8	common_teal	Netherlands	2005
181985	181985/H6N8/A/shorebird/Delaware/133/2006	A	H6N8	shorebird	Delaware	2006
178806	178806/H6N1/A/northern_pintail/California/HKWF440/2007	A	H6N1	northern_pintail	California	2007
178758	178758/H6N1/A/greater_white-fronted_goose/California/AKS617/2007	A	H6N1	greater_white-fronted_goose	California	2007
178750	178750/H6N1/A/gadwall/California/AKS514/2007	A	H6N1	gadwall	California	2007
177239	177239/H6N2/A/mallard/New_Zealand/479-8/2005	A	H6N2	mallard	New_Zealand	2005
167067	167067/H6N1/A/northern_shoveler/California/HKWF216/2007	A	H6N1	northern_shoveler	California	2007
167059	167059/H6N1/A/northern_pintail/California/HKWF151/2007	A	H6N1	northern_pintail	California	2007
164782	164782/H6N2/A/gull/Moscow/3100/2006	A	H6N2	gull	Moscow	2006
161525	161525/H6N8/A/duck/Hokkaido/W2/2004	A	H6N8	duck	Hokkaido	2004
159224	159224/H6N2/A/teal/Norway/10_476/2005	A	H6N2	teal	Norway	2005
158373	158373/H6N1/A/duck/PA/486/1969	A	H6N1	duck	PA	1969
155056	155056/H6N1/A/dunlin/Barrow/65/2005	A	H6N1	dunlin	Barrow	2005
154816	154816/H6N1/A/northern_shoveler/California/HKWF115/2007	A	H6N1	northern_shoveler	California	2007
154601	154601/H6N1/A/northern_shoveler/California/HKWF383/2007	A	H6N1	northern_shoveler	California	2007
154585	154585/H6N2/A/northern_shoveler/California/HKWF268/2007	A	H6N2	northern_shoveler	California	2007
154553	154553/H6N1/A/gadwall/California/HKWF100/2007	A	H6N1	gadwall	California	2007
125515	125515/H6N2/A/chicken/CA/S0403106/2004	A	H6N2	chicken	CA	2004
125496	125496/H6N2/A/Japanese_quail/CA/K0401010/2004	A	H6N2	Japanese_quail	CA	2004
125468	125468/H6N2/A/chicken/CA/431/2000	A	H6N2	chicken	CA	2000
122737	122737/H6N2/A/mallard/SanJiang/113/2006	A	H6N2	mallard	SanJiang	2006
120128	120128/H6N1/A/mallard/Maryland/887/2002	A	H6N1	mallard	Maryland	2002
119812	119812/H6N1/A/chicken/Taiwan/2838V/00	A	H6N1	chicken	Taiwan	2000
119793	119793/H6N1/A/chicken/Taiwan/2838N/00	A	H6N1	chicken	Taiwan	2000
119103	119103/H6N2/A/mallard/Hei_Longjiang/131/2006	A	H6N2	mallard	Hei_Longjiang	2006
117907	117907/H6N2/A/mallard/SanJiang/151/2006	A	H6N2	mallard	SanJiang	2006
102031	102031/H6N1/A/chicken/Taiwan/A342/05	A	H6N1	chicken	Taiwan	2005
102029	102029/H6N1/A/chicken/Taiwan/0204/05	A	H6N1	chicken	Taiwan	2005
102027	102027/H6N5/A/duck/Taiwan/WB459/04	A	H6N5	duck	Taiwan	2004
102025	102025/H6N2/A/duck/Kingmen/E322/04	A	H6N2	duck	Kingmen	2004
102023	102023/H6N1/A/chicken/Taiwan/ch1006/04	A	H6N1	chicken	Taiwan	2004
102021	102021/H6N1/A/chicken/Taiwan/0305/04	A	H6N1	chicken	Taiwan	2004
102019	102019/H6N1/A/chicken/Taiwan/0114/04	A	H6N1	chicken	Taiwan	2004
102017	102017/H6N1/A/duck/Taiwan/A68/03	A	H6N1	duck	Taiwan	2003
102015	102015/H6N1/A/chicken/Taiwan/1203/03	A	H6N1	chicken	Taiwan	2003
102013	102013/H6N1/A/chicken/Taiwan/0706/03	A	H6N1	chicken	Taiwan	2003
102011	102011/H6N1/A/duck/Taiwan/WB239/03	A	H6N1	duck	Taiwan	2003
102009	102009/H6N1/A/chicken/Taiwan/0408/02	A	H6N1	chicken	Taiwan	2002
102007	102007/H6N1/A/chicken/Taiwan/0208/02	A	H6N1	chicken	Taiwan	2002
102005	102005/H6N1/A/chicken/Taiwan/0107/02	A	H6N1	chicken	Taiwan	2002
102003	102003/H6N1/A/chicken/Taiwan/A37/02	A	H6N1	chicken	Taiwan	2002
102001	102001/H6N1/A/chicken/Taiwan/0320/02	A	H6N1	chicken	Taiwan	2002
101999	101999/H6N1/A/chicken/Taiwan/PF3/02	A	H6N1	chicken	Taiwan	2002
101997	101997/H6N1/A/chicken/Taiwan/PF2/02	A	H6N1	chicken	Taiwan	2002
101993	101993/H6N1/A/chicken/Taiwan/0222/02	A	H6N1	chicken	Taiwan	2002
101991	101991/H6N1/A/chicken/Taiwan/0329/01	A	H6N1	chicken	Taiwan	2001
101989	101989/H6N1/A/chicken/Taiwan/1215/01	A	H6N1	chicken	Taiwan	2001
101987	101987/H6N1/A/chicken/Taiwan/1212/01	A	H6N1	chicken	Taiwan	2001
101985	101985/H6N1/A/chicken/Taiwan/1205/01	A	H6N1	chicken	Taiwan	2001
101983	101983/H6N1/A/duck/Taiwan/29-3/00	A	H6N1	duck	Taiwan	2000
101981	101981/H6N1/A/chicken/Taiwan/SP1/00	A	H6N1	chicken	Taiwan	2000
101979	101979/H6N1/A/duck/Taiwan/WB29/99	A	H6N1	duck	Taiwan	1999
101977	101977/H6N1/A/chicken/Taiwan/165/99	A	H6N1	chicken	Taiwan	1999
101975	101975/H6N1/A/partridge/Taiwan/LU1/99	A	H6N1	partridge	Taiwan	1999
101973	101973/H6N1/A/chicken/Taiwan/0705/99	A	H6N1	chicken	Taiwan	1999
101971	101971/H6N1/A/chicken/Taiwan/ns2/99	A	H6N1	chicken	Taiwan	1999
101969	101969/H6N1/A/chicken/Taiwan/na3/98	A	H6N1	chicken	Taiwan	1998
101967	101967/H6N1/A/chicken/Taiwan/0824/97	A	H6N1	chicken	Taiwan	1997
101965	101965/H6N1/A/chicken/Taiwan/G23/87	A	H6N1	chicken	Taiwan	1987
101963	101963/H6N1/A/chicken/Taiwan/G2/87	A	H6N1	chicken	Taiwan	1987
101961	101961/H6N1/A/duck/Taiwan/0526/72	A	H6N1	duck	Taiwan	1972
90057	90057/H6N6/A/blue-winged_teal/MN/993/1980	A	H6N6	blue-winged_teal	MN	1980
89595	89595/H6N5/A/black_duck/AUS/4045/1980	A	H6N5	black_duck	AUS	1980
89388	89388/H6N1/A/chicken/Hong_Kong/17/1977	A	H6N1	chicken	Hong_Kong	1977
89369	89369/H6N1/A/duck/Hong_Kong/d73/1976	A	H6N1	duck	Hong_Kong	1976
88175	88175/H6N2/A/mallard_duck/ALB/98/1985	A	H6N2	mallard_duck	ALB	1985
86758	86758/H6N2/A/mallard_duck/ALB/294/1987	A	H6N2	mallard_duck	ALB	1987
86739	86739/H6N2/A/coot/ALB/134/1987	A	H6N2	coot	ALB	1987
86171	86171/H6N8/A/shorebird/DE/12/2004	A	H6N8	shorebird	DE	2004
86152	86152/H6N5/A/mallard/Alberta/154/2003	A	H6N5	mallard	Alberta	2003
86133	86133/H6N8/A/mallard/ALB/206/1996	A	H6N8	mallard	ALB	1996
86114	86114/H6N1/A/pintail/ALB/179/1993	A	H6N1	pintail	ALB	1993
86095	86095/H6N5/A/mallard/ALB/199/1992	A	H6N5	mallard	ALB	1992
86076	86076/H6N3/A/mallard_duck/ALB/253/1990	A	H6N3	mallard_duck	ALB	1990
86019	86019/H6N2/A/shoveler/ALB/114/1985	A	H6N2	shoveler	ALB	1985
86000	86000/H6N2/A/pintail_duck/ALB/111/1985	A	H6N2	pintail_duck	ALB	1985
85981	85981/H6N3/A/mallard_duck/ALB/76/1985	A	H6N3	mallard_duck	ALB	1985
85943	85943/H6N2/A/mallard_duck/ALB/10/1985	A	H6N2	mallard_duck	ALB	1985
85924	85924/H6N4/A/blue-winged_teal/ALB/685/1982	A	H6N4	blue-winged_teal	ALB	1982
85905	85905/H6N6/A/mallard_duck/ALB/289/1982	A	H6N6	mallard_duck	ALB	1982
85848	85848/H6N6/A/pintail_duck/ALB/189/1982	A	H6N6	pintail_duck	ALB	1982
85838	85838/H6N1/A/mallard_duck/ALB/730/1981	A	H6N1	mallard_duck	ALB	1981
85826	85826/H6N9/A/pintail_duck/ALB/1298/1979	A	H6N9	pintail_duck	ALB	1979
85807	85807/H6N9/A/mallard_duck/ALB/1151/1979	A	H6N9	mallard_duck	ALB	1979
85724	85724/H6N8/A/laughing_gull/NJ/276/1989	A	H6N8	laughing_gull	NJ	1989
85652	85652/H6N2/A/mallard_duck/Alberta/205/1978	A	H6N2	mallard_duck	Alberta	1978
85623	85623/H6N8/A/mallard_duck/ALB/761/1978	A	H6N8	mallard_duck	ALB	1978
85596	85596/H6N2/A/pintail_duck/ALB/367/1978	A	H6N2	pintail_duck	ALB	1978
85583	85583/H6N2/A/mallard_duck/ALB/280/1978	A	H6N2	mallard_duck	ALB	1978
85581	85581/H6N5/A/blue-winged_teal/ALB/48/1978	A	H6N5	blue-winged_teal	ALB	1978
76397	76397/H6N2/A/Eurasian_coot/Western_Australia/2727/1979	A	H6N2	Eurasian_coot	Western_Australia	1979
68275	68275/H6N8/A/mallard/Maryland/1983/2005	A	H6N8	mallard	Maryland	2005
61460	61460/H6N2/A/blue-winged_teal/Ohio/1387/2005	A	H6N2	blue-winged_teal	Ohio	2005
61023	61023/H6N8/A/canada_goose/Ohio/127/1989	A	H6N8	canada_goose	Ohio	1989
60819	60819/H6N6/A/mallard/Maryland/899/2002	A	H6N6	mallard	Maryland	2002
60557	60557/H6N8/A/mallard/Maryland/2022/2005	A	H6N8	mallard	Maryland	2005
59892	59892/H6N8/A/green-winged_teal/Ohio/80/1993	A	H6N8	green-winged_teal	Ohio	1993
59398	59398/H6N8/A/mallard/Ohio/115/1989	A	H6N8	mallard	Ohio	1989
59360	59360/H6N8/A/mallard/Ohio/242/1998	A	H6N8	mallard	Ohio	1998
59151	59151/H6N8/A/mallard/Ohio/217/1998	A	H6N8	mallard	Ohio	1998
59113	59113/H6N6/A/mallard/Ohio/664/2002	A	H6N6	mallard	Ohio	2002
59094	59094/H6N2/A/pintail/Ohio/73/1989	A	H6N2	pintail	Ohio	1989
59075	59075/H6N2/A/mallard/Ohio/653/2002	A	H6N2	mallard	Ohio	2002
59056	59056/H6N2/A/mallard/Ohio/648/2002	A	H6N2	mallard	Ohio	2002
59037	59037/H6N2/A/mallard/Maryland/172/2002	A	H6N2	mallard	Maryland	2002
59018	59018/H6N2/A/mallard/Maryland/470/2002	A	H6N2	mallard	Maryland	2002
58942	58942/H6N2/A/mallard/Ohio/666/2002	A	H6N2	mallard	Ohio	2002
52181	52181/H6N1/A/snow_goose/Maryland/364/2005	A	H6N1	snow_goose	Maryland	2005
52162	52162/H6N1/A/snow_goose/Maryland/353/2005	A	H6N1	snow_goose	Maryland	2005
52124	52124/H6N2/A/black_duck/Ohio/101/1986	A	H6N2	black_duck	Ohio	1986
50021	50021/H6N2/A/green-winged_teal/Ohio/203/1998	A	H6N2	green-winged_teal	Ohio	1998
49504	49504/H6N1/A/snow_goose/Maryland/410/2005	A	H6N1	snow_goose	Maryland	2005
46725	46725/H6N8/A/mallard/Ohio/64/1989	A	H6N8	mallard	Ohio	1989
45715	45715/H6N8/A/green-winged_teal/Ohio/59/1989	A	H6N8	green-winged_teal	Ohio	1989
45696	45696/H6N2/A/green-winged_teal/Ohio/86/1986	A	H6N2	green-winged_teal	Ohio	1986
45677	45677/H6N2/A/gadwall/Ohio/37/1999	A	H6N2	gadwall	Ohio	1999
45620	45620/H6N2/A/pintail/Ohio/351/1987	A	H6N2	pintail	Ohio	1987
45601	45601/H6N2/A/black_duck/Ohio/307/1987	A	H6N2	black_duck	Ohio	1987
44081	44081/H6N5/A/mallard/Ohio/170/1999	A	H6N5	mallard	Ohio	1999
44062	44062/H6N1/A/mallard/Ohio/249/1998	A	H6N1	mallard	Ohio	1998
44003	44003/H6N2/A/mallard/Ohio/344/1987	A	H6N2	mallard	Ohio	1987
43331	43331/H6N8/A/ruddy_turnstone/Delaware/105/1998	A	H6N8	ruddy_turnstone	Delaware	1998
42912	42912/H6N8/A/mallard_duck/New_York/90/1982	A	H6N8	mallard_duck	New_York	1982
42807	42807/H6N3/A/chicken/New_York/28263/1989	A	H6N3	chicken	New_York	1989
42758	42758/H6N2/A/duck/New_York/16873/1999	A	H6N2	duck	New_York	1999
42739	42739/H6N2/A/chicken/New_York/14677-13/1998	A	H6N2	chicken	New_York	1998
42459	42459/H6N6/A/turkey/Minnesota/957/80	A	H6N6	turkey	Minnesota	1980
42202	42202/H6N5/A/shearwater/Australia/1/1973	A	H6N5	shearwater	Australia	1973
42126	42126/H6N1/A/gray_teal/Australia/1/1979	A	H6N1	gray_teal	Australia	1979
42112	42112/H6N2/A/duck/Hong_Kong/d134/1977	A	H6N2	duck	Hong_Kong	1977
42094	42094/H6N6/A/sanderling/Delaware/1258/1986	A	H6N6	sanderling	Delaware	1986
41989	41989/H6N2/A/pintail_duck/Alberta/1360/1979	A	H6N2	pintail_duck	Alberta	1979
40334	40334/H6N2/A/green-winged_teal/Ohio/178/1999	A	H6N2	green-winged_teal	Ohio	1999
38890	38890/H6N2/A/pintail/Ohio/226/1998	A	H6N2	pintail	Ohio	1998
37885	37885/H6N2/A/pintail/Ohio/294/1988	A	H6N2	pintail	Ohio	1988
33838	33838/H6N2/A/mallard/Maryland/881/2002	A	H6N2	mallard	Maryland	2002
25799	25799/H6N1/A/duck/Korea/S17/03	A	H6N1	duck	Korea	2003
25379	25379/H6N2/A/duck/Hainan/6/2004	A	H6N2	duck	Hainan	2004
24737	24737/H6N5/A/mallard/Netherlands/16/99	A	H6N5	mallard	Netherlands	1999
22487	22487/H6N8/A/Redhead/Alberta/291/94	A	H6N8	Redhead	Alberta	1994
22391	22391/H6N1/A/pintail/Alberta/179/93	A	H6N1	pintail	Alberta	1993
22375	22375/H6N8/A/pintail/Alberta/155/94	A	H6N8	pintail	Alberta	1994
22359	22359/H6N2/A/pintail/Alberta/113/85	A	H6N2	pintail	Alberta	85
22343	22343/H6N2/A/mallard/Alberta/98/85	A	H6N2	mallard	Alberta	85
22327	22327/H6N8/A/mallard/Alberta/76/94	A	H6N8	mallard	Alberta	94
22199	22199/H6N8/A/mallard/Alberta/232/94	A	H6N8	mallard	Alberta	94
22167	22167/H6N8/A/mallard/Alberta/215/99	A	H6N8	mallard	Alberta	99
22135	22135/H6N8/A/Mallard/Alberta/206/96	A	H6N8	Mallard	Alberta	96
22103	22103/H6N5/A/mallard/Alberta/203/92	A	H6N5	mallard	Alberta	92
12533	12533/H6N1/A/pheasant/Hong_Kong/FY294/00	A	H6N1	pheasant	Hong_Kong	0
12152	12152/H6N4/A/chicken/Hong_Kong/17/77	A	H6N4	chicken	Hong_Kong	77
12150	12150/H6N4/A/goose/Hong_Kong/17/77	A	H6N4	goose	Hong_Kong	77
12148	12148/H6N8/A/duck/Hong_Kong/221/77	A	H6N8	duck	Hong_Kong	77
12146	12146/H6N1/A/duck/Hong_Kong/202/77	A	H6N1	duck	Hong_Kong	77
12144	12144/H6N9/A/duck/Hong_Kong/182/77	A	H6N9	duck	Hong_Kong	77
12142	12142/H6N1/A/duck/Hong_Kong/175/77	A	H6N1	duck	Hong_Kong	77
12140	12140/H6N2/A/duck/Hong_Kong/134/77	A	H6N2	duck	Hong_Kong	77
12138	12138/H6N5/A/duck/Hong_Kong/108/76	A	H6N5	duck	Hong_Kong	76
12136	12136/H6N1/A/duck/Hong_Kong/73/76	A	H6N1	duck	Hong_Kong	76
12134	12134/H6N2/A/duck/Hong_Kong/3600/99	A	H6N2	duck	Hong_Kong	99
12132	12132/H6N1/A/duck/Hong_Kong/3461/99	A	H6N1	duck	Hong_Kong	99
12130	12130/H6N2/A/duck/Hong_Kong/3174/99	A	H6N2	duck	Hong_Kong	99
12128	12128/H6N2/A/duck/Hong_Kong/3096/99	A	H6N2	duck	Hong_Kong	99
12126	12126/H6N2/A/duck/Hong_Kong/1037-4/98	A	H6N2	duck	Hong_Kong	98
12124	12124/H6N2/A/duck/Hong_Kong/1037-3/98	A	H6N2	duck	Hong_Kong	98
12122	12122/H6N2/A/duck/Hong_Kong/1037-2/98	A	H6N2	duck	Hong_Kong	98
12120	12120/H6N2/A/duck/Hong_Kong/1037-1/98	A	H6N2	duck	Hong_Kong	98
12118	12118/H6N2/A/duck/Hong_Kong/324/98	A	H6N2	duck	Hong_Kong	98
12116	12116/H6N2/A/duck/Hong_Kong/323/98	A	H6N2	duck	Hong_Kong	98
12114	12114/H6N2/A/goose/Hong_Kong/W375/97	A	H6N2	goose	Hong_Kong	97
12112	12112/H6N7/A/goose/Hong_Kong/W222/97	A	H6N7	goose	Hong_Kong	97
12110	12110/H6N9/A/Goose/Hong_Kong/W217/97	A	H6N9	Goose	Hong_Kong	97
12108	12108/H6N1/A/chukka/Hong_Kong/FY295/00	A	H6N1	chukka	Hong_Kong	0
12106	12106/H6N1/A/pheasant/Hong_Kong/NT261/00	A	H6N1	pheasant	Hong_Kong	0
12104	12104/H6N1/A/quail/Hong_Kong/SF595/00	A	H6N1	quail	Hong_Kong	0
12100	12100/H6N1/A/quail/Hong_Kong/1721-30/99	A	H6N1	quail	Hong_Kong	99
12098	12098/H6N1/A/quail/Hong_Kong/1721-20/99	A	H6N1	quail	Hong_Kong	99
12096	12096/H6N1/A/pheasant/Hong_Kong/SH39/99	A	H6N1	pheasant	Hong_Kong	99
9670	9670/H6N2/A/Chicken/California/6643/2001	A	H6N2	Chicken	California	2001
9660	9660/H6N2/A/chicken/California/465/00	A	H6N2	chicken	California	0
9658	9658/H6N2/A/chicken/California/431/00	A	H6N2	chicken	California	0
9588	9588/H6N2/A/chicken/California/1002a/00	A	H6N2	chicken	California	0
9563	9563/H6N2/A/chicken/California/431/00	A	H6N2	chicken	California	0
9545	9545/H6N2/A/chicken/California/465/00	A	H6N2	chicken	California	0
9527	9527/H6N2/A/Chicken/California/6643/2001	A	H6N2	Chicken	California	2001
9487	9487/H6N8/A/Redhead/Alberta/291/94	A	H6N8	Redhead	Alberta	94
9473	9473/H6N8/A/Mallard/Alberta/206/96	A	H6N8	Mallard	Alberta	96
8226	8226/H6N1/A/chicken/Taiwan/ns2/99	A	H6N1	chicken	Taiwan	99
8224	8224/H6N1/A/chicken/Taiwan/na3/98	A	H6N1	chicken	Taiwan	98
7452	7452/H6N1/A/Teal/Hong_Kong/W312/97	A	H6N1	Teal	Hong_Kong	97
3233	3233/H6N1/A/duck/Hokkaido/W159/2006	A	H6N1	duck	Hokkaido	2006
3187	3187/H6N2/A/turkey/Massachusetts/3740/1965	A	H6N2	turkey	Massachusetts	1965
3183	3183/H6N9/A/swan/Shimane/190/2001	A	H6N9	swan	Shimane	2001
3151	3151/H6N8/A/duck/Hokkaido/228/2003	A	H6N8	duck	Hokkaido	2003
3143	3143/H6N1/A/duck/Hong_Kong/716/1979	A	H6N1	duck	Hong_Kong	1979
3139	3139/H6N2/A/duck/Hong_Kong/960/1980	A	H6N2	duck	Hong_Kong	1980
2969	2969/H6N2/A/duck/Hokkaido/120/2001	A	H6N2	duck	Hokkaido	2001
339182	339182/H6N2/A/duck/Germany-MV/R871/2010	A	H6N2	duck	Germany-MV	2010
402966	402966/H6N1/A/gull/Delaware_Bay/18/2000	A	H6N1	gull	Delaware_Bay	2000
401600	401600/H6N1/A/duck/Guangxi/GXd-5/2010	A	H6N1	duck	Guangxi	2010
383210	383210/H6N2/A/chicken/Guangdong/C273/2011	A	H6N2	chicken	Guangdong	2011
377753	377753/H6N1/A/Anas_americana/New_Mexico/A00757078/2009	A	H6N1	Anas_americana	New_Mexico	2009
345653	345653/H6N6/A/goose/Eastern_China/17/2010	A	H6N6	goose	Eastern_China	2010
345652	345652/H6N2/A/chicken/Eastern_China/42/2007	A	H6N2	chicken	Eastern_China	2007
345648	345648/H6N6/A/chicken/Eastern_China/49/2010	A	H6N6	chicken	Eastern_China	2010
345647	345647/H6N1/A/duck/Eastern_China/1/2008	A	H6N1	duck	Eastern_China	2008
345646	345646/H6N2/A/duck/Eastern_China/2/2008	A	H6N2	duck	Eastern_China	2008
345645	345645/H6N6/A/duck/Eastern_China/3/2009	A	H6N6	duck	Eastern_China	2009
345644	345644/H6N6/A/duck/Eastern_China/4/2009	A	H6N6	duck	Eastern_China	2009
345643	345643/H6N6/A/duck/Eastern_China/5/2009	A	H6N6	duck	Eastern_China	2009
345642	345642/H6N6/A/duck/Eastern_China/6/2009	A	H6N6	duck	Eastern_China	2009
345638	345638/H6N6/A/duck/Eastern_China/10/2009	A	H6N6	duck	Eastern_China	2009
345637	345637/H6N6/A/duck/Eastern_China/11/2009	A	H6N6	duck	Eastern_China	2009
345636	345636/H6N6/A/duck/Eastern_China/13/2010	A	H6N6	duck	Eastern_China	2010
345635	345635/H6N6/A/duck/Eastern_China/14/2010	A	H6N6	duck	Eastern_China	2010
345634	345634/H6N6/A/duck/Eastern_China/16/2010	A	H6N6	duck	Eastern_China	2010
345633	345633/H6N2/A/duck/Eastern_China/29/2004	A	H6N2	duck	Eastern_China	2004
345631	345631/H6N1/A/duck/Eastern_China/34/2005	A	H6N1	duck	Eastern_China	2005
345630	345630/H6N2/A/duck/Eastern_China/38/2007	A	H6N2	duck	Eastern_China	2007
345629	345629/H6N2/A/duck/Eastern_China/39/2007	A	H6N2	duck	Eastern_China	2007
345628	345628/H6N2/A/duck/Eastern_China/40/2007	A	H6N2	duck	Eastern_China	2007
345626	345626/H6N2/A/duck/Eastern_China/46/2008	A	H6N2	duck	Eastern_China	2008
345625	345625/H6N2/A/duck/Eastern_China/47/2008	A	H6N2	duck	Eastern_China	2008
345624	345624/H6N6/A/duck/Eastern_China/48/2010	A	H6N6	duck	Eastern_China	2010
345623	345623/H6N8/A/duck/Eastern_China/50/2002	A	H6N8	duck	Eastern_China	2002
345622	345622/H6N2/A/duck/Eastern_China/51/2002	A	H6N2	duck	Eastern_China	2002
345621	345621/H6N2/A/duck/Eastern_China/52/2002	A	H6N2	duck	Eastern_China	2002
345620	345620/H6N2/A/duck/Eastern_China/53/2002	A	H6N2	duck	Eastern_China	2002
345619	345619/H6N2/A/duck/Eastern_China/54/2002	A	H6N2	duck	Eastern_China	2002
345618	345618/H6N2/A/duck/Eastern_China/55/2003	A	H6N2	duck	Eastern_China	2003
345617	345617/H6N2/A/duck/Eastern_China/57/2003	A	H6N2	duck	Eastern_China	2003
345616	345616/H6N2/A/duck/Eastern_China/58/2003	A	H6N2	duck	Eastern_China	2003
345615	345615/H6N2/A/duck/Eastern_China/59/2003	A	H6N2	duck	Eastern_China	2003
345614	345614/H6N2/A/duck/Eastern_China/60/2003	A	H6N2	duck	Eastern_China	2003
344826	344826/H6N8/A/ruddy_turnstone/Delaware_Bay/231/1991	A	H6N8	ruddy_turnstone	Delaware_Bay	1991
334241	334241/H6N9/A/mallard/Ohio/1686/2009	A	H6N9	mallard	Ohio	2009
334234	334234/H6N1/A/mallard/Ohio/1690/2009	A	H6N1	mallard	Ohio	2009
334212	334212/H6N1/A/mallard/Ohio/2043/2009	A	H6N1	mallard	Ohio	2009
334121	334121/H6N1/A/mallard/Illinois/3747/2009	A	H6N1	mallard	Illinois	2009
334073	334073/H6N8/A/mallard/Wisconsin/1534/2009	A	H6N8	mallard	Wisconsin	2009
333832	333832/H6N1/A/gadwall/Illinois/3860/2009	A	H6N1	gadwall	Illinois	2009
333776	333776/H6N1/A/mallard/Illinois/4180/2009	A	H6N1	mallard	Illinois	2009
333760	333760/H6N2/A/mallard/Missouri/129/2009	A	H6N2	mallard	Missouri	2009
328732	328732/H6N2/A/mallard/California/6469/2008	A	H6N2	mallard	California	2008
328705	328705/H6N1/A/mallard/California/8399/2008	A	H6N1	mallard	California	2008
328698	328698/H6N2/A/mallard/California/8457/2008	A	H6N2	mallard	California	2008
328685	328685/H6N1/A/mallard/California/8519/2008	A	H6N1	mallard	California	2008
328623	328623/H6N1/A/northern_shoveler/California/8355/2008	A	H6N1	northern_shoveler	California	2008
328616	328616/H6N1/A/northern_shoveler/California/8673/2008	A	H6N1	northern_shoveler	California	2008
328584	328584/H6N2/A/northern_shoveler/California/9680/2008	A	H6N2	northern_shoveler	California	2008
328458	328458/H6N1/A/gadwall/California/8504/2008	A	H6N1	gadwall	California	2008
328450	328450/H6N1/A/gadwall/California/9155/2008	A	H6N1	gadwall	California	2008
328421	328421/H6N1/A/northern_pintail/California/6495/2008	A	H6N1	northern_pintail	California	2008
328416	328416/H6N1/A/northern_pintail/California/6763/2008	A	H6N1	northern_pintail	California	2008
328404	328404/H6N1/A/northern_pintail/California/HKWF440C/2007	A	H6N1	northern_pintail	California	2007
328318	328318/H6N2/A/mallard/California/6420/2008	A	H6N2	mallard	California	2008
328246	328246/H6N1/A/mallard/California/8212/2008	A	H6N1	mallard	California	2008
328238	328238/H6N1/A/mallard/California/8293/2008	A	H6N1	mallard	California	2008
328222	328222/H6N1/A/mallard/California/8416/2008	A	H6N1	mallard	California	2008
328214	328214/H6N1/A/mallard/California/8427/2008	A	H6N1	mallard	California	2008
328206	328206/H6N1/A/mallard/California/8429/2008	A	H6N1	mallard	California	2008
328198	328198/H6N1/A/mallard/California/8432/2008	A	H6N1	mallard	California	2008
328190	328190/H6N1/A/mallard/California/8518/2008	A	H6N1	mallard	California	2008
328142	328142/H6N1/A/northern_shoveler/California/8528/2008	A	H6N1	northern_shoveler	California	2008
328134	328134/H6N1/A/northern_shoveler/California/8536/2008	A	H6N1	northern_shoveler	California	2008
328126	328126/H6N1/A/northern_shoveler/California/8629/2008	A	H6N1	northern_shoveler	California	2008
328102	328102/H6N2/A/northern_shoveler/California/9187/2008	A	H6N2	northern_shoveler	California	2008
327934	327934/H6N1/A/gadwall/California/8535/2008	A	H6N1	gadwall	California	2008
327926	327926/H6N1/A/gadwall/California/8708/2008	A	H6N1	gadwall	California	2008
327894	327894/H6N1/A/northern_pintail/California/8152/2008	A	H6N1	northern_pintail	California	2008
327886	327886/H6N1/A/northern_pintail/California/8470/2008	A	H6N1	northern_pintail	California	2008
327878	327878/H6N1/A/northern_pintail/California/8764/2008	A	H6N1	northern_pintail	California	2008
327870	327870/H6N1/A/mallard/California/6744/2009	A	H6N1	mallard	California	2009
327846	327846/H6N1/A/mallard/California/6695/2009	A	H6N1	mallard	California	2009
327450	327450/H6N8/A/environment/New_York/32072-2/2006	A	H6N8	environment	New_York	2006
327444	327444/H6N8/A/environment/New_York/23857/2005	A	H6N8	environment	New_York	2005
327406	327406/H6N5/A/mallard/Ontario/15915/2005	A	H6N5	mallard	Ontario	2005
299475	299475/H6N2/A/gadwall/Wisconsin/08OS2296/2008	A	H6N2	gadwall	Wisconsin	2008
299282	299282/H6N5/A/avian/Japan/8KI0135/2008	A	H6N5	avian	Japan	2008
299250	299250/H6N8/A/avian/Japan/8KI0195/2008	A	H6N8	avian	Japan	2008
298322	298322/H6N2/A/green-winged_teal/Minnesota/Sg-00222/2007	A	H6N2	green-winged_teal	Minnesota	2007
298314	298314/H6N1/A/mallard/Minnesota/Sg-00220/2007	A	H6N1	mallard	Minnesota	2007
298290	298290/H6N2/A/green-winged_teal/Minnesota/Sg-00199/2007	A	H6N2	green-winged_teal	Minnesota	2007
298274	298274/H6N2/A/green-winged_teal/Minnesota/Sg-00180/2007	A	H6N2	green-winged_teal	Minnesota	2007
298266	298266/H6N2/A/mallard/Minnesota/Sg-00166/2007	A	H6N2	mallard	Minnesota	2007
298250	298250/H6N2/A/mallard/Minnesota/Sg-00106/2007	A	H6N2	mallard	Minnesota	2007
298226	298226/H6N1/A/mallard/Minnesota/Sg-00223/2007	A	H6N1	mallard	Minnesota	2007
298115	298115/H6N1/A/mallard/Minnesota/Sg-00167/2007	A	H6N1	mallard	Minnesota	2007
298035	298035/H6N1/A/mallard/Minnesota/Sg-00104/2007	A	H6N1	mallard	Minnesota	2007
297498	297498/H6N9/A/mallard/New_Zealand/1365-350/2005	A	H6N9	mallard	New_Zealand	2005
296738	296738/H6N2/A/ruddy_turnstone/Delaware/293/2006	A	H6N2	ruddy_turnstone	Delaware	2006
296689	296689/H6N6/A/duck/Guangxi/038/2009	A	H6N6	duck	Guangxi	2009
295951	295951/H6N5/A/duck/Yangzhou/013/2008	A	H6N5	duck	Yangzhou	2008
292630	292630/H6N2/A/mallard/Washington/44338-120/2007	A	H6N2	mallard	Washington	2007
292622	292622/H6N2/A/mallard/Washington/44338-112/2007	A	H6N2	mallard	Washington	2007
292606	292606/H6N1/A/mallard/Washington/44338-049/2007	A	H6N1	mallard	Washington	2007
292590	292590/H6N1/A/mallard/Washington/44338-045/2007	A	H6N1	mallard	Washington	2007
292550	292550/H6N1/A/mallard/Washington/44338-019/2007	A	H6N1	mallard	Washington	2007
292486	292486/H6N1/A/mallard/Washington/44338-009/2007	A	H6N1	mallard	Washington	2007
290583	290583/H6N1/A/northern_shoveler/Washington/44249-603/2006	A	H6N1	northern_shoveler	Washington	2006
290495	290495/H6N8/A/mallard/California/19524-001/2005	A	H6N8	mallard	California	2005
284357	284357/H6N2/A/mallard/Czech_Republic/15902-17K/2009	A	H6N2	mallard	Czech_Republic	2009
283460	283460/H6N1/A/chukkar/Hong_Kong/CSW595/2003	A	H6N1	chukkar	Hong_Kong	2003
283452	283452/H6N1/A/chukkar/Hong_Kong/SF164/2003	A	H6N1	chukkar	Hong_Kong	2003
283444	283444/H6N1/A/chukkar/Hong_Kong/SF126/2003	A	H6N1	chukkar	Hong_Kong	2003
283436	283436/H6N1/A/pigeon/Hong_Kong/WF47/2003	A	H6N1	pigeon	Hong_Kong	2003
283404	283404/H6N1/A/quail/Hong_Kong/YU404/2002	A	H6N1	quail	Hong_Kong	2002
283396	283396/H6N2/A/silky_chicken/Hong_Kong/AP46/2001	A	H6N2	silky_chicken	Hong_Kong	2001
283388	283388/H6N1/A/chicken/Hong_Kong/SF4/2001	A	H6N1	chicken	Hong_Kong	2001
283372	283372/H6N1/A/guinea_fowl/Hong_Kong/NT897/2001	A	H6N1	guinea_fowl	Hong_Kong	2001
283356	283356/H6N1/A/quail/Hong_Kong/NT342/2001	A	H6N1	quail	Hong_Kong	2001
283348	283348/H6N1/A/quail/Hong_Kong/FY119/2001	A	H6N1	quail	Hong_Kong	2001
283340	283340/H6N1/A/quail/Hong_Kong/SF104/2001	A	H6N1	quail	Hong_Kong	2001
283332	283332/H6N1/A/quail/Hong_Kong/FB801/2001	A	H6N1	quail	Hong_Kong	2001
283324	283324/H6N1/A/quail/Hong_Kong/FB611/2001	A	H6N1	quail	Hong_Kong	2001
372386	372386/H6N2/A/teal/Egypt/13203-NAMRU3/2006	A	H6N2	teal	Egypt	2006
372371	372371/H6N2/A/shoveler/Egypt/13251-NAMRU3/2006	A	H6N2	shoveler	Egypt	2006
317612	317612/H6N2/A/Turkey/Germany/R617/2007	A	H6N2	Turkey	Germany	2007
345428	345428/H6N1/A/Larus_argentatus/Belgium/02936pcs3/2010	A	H6N1	Larus_argentatus	Belgium	2010
942364	942364/H6N1/A/herring_gull/Sarma/51c/2006	A	H6N1	herring_gull	Sarma	2006
702267	702267/H6N2/A/Chicken/Cambodia/Pror_Yuk/030501/2011/H6N2	A	H6N2	Chicken	Cambodia	30501
1549527	1549527/H6N1/A/American_wigeon/Missouri/17OS4780/2017	A	H6N1	American_wigeon	Missouri	2017
1549519	1549519/H6N1/A/American_wigeon/Missouri/17OS4599/2017	A	H6N1	American_wigeon	Missouri	2017
1549493	1549493/H6N2/A/herring_gull/Delaware_Bay/27/2014	A	H6N2	herring_gull	Delaware_Bay	2014
1538260	1538260/H6N1/A/blue-winged_teal/Illinois/17OS2553/2017	A	H6N1	blue-winged_teal	Illinois	2017
1538167	1538167/H6N1/A/mallard/Ohio/17OS5361/2017	A	H6N1	mallard	Ohio	2017
1538105	1538105/H6N1/A/northern_shoveler/Missouri/17OS4821/2017	A	H6N1	northern_shoveler	Missouri	2017
1537764	1537764/H6N1/A/greater_scaup/Wisconsin/17OS4533/2017	A	H6N1	greater_scaup	Wisconsin	2017
1537663	1537663/H6N2/A/northern_shoveler/Missouri/17OS4858/2017	A	H6N2	northern_shoveler	Missouri	2017
1537335	1537335/H6N1/A/American_green-winged_teal/Missouri/17OS3048/2017	A	H6N1	American_green-winged_teal	Missouri	2017
1537310	1537310/H6N1/A/lesser_scaup/Wisconsin/17OS5811/2017	A	H6N1	lesser_scaup	Wisconsin	2017
1530509	1530509/H6N1/A/ruddy_turnstone/Delaware_Bay/259/2018	A	H6N1	ruddy_turnstone	Delaware_Bay	2018
1530415	1530415/H6N5/A/ruddy_turnstone/Delaware_Bay/498/2018	A	H6N5	ruddy_turnstone	Delaware_Bay	2018
1530357	1530357/H6N1/A/ruddy_turnstone/Delaware_Bay/369/2018	A	H6N1	ruddy_turnstone	Delaware_Bay	2018
1530233	1530233/H6N1/A/ruddy_turnstone/Delaware_Bay/122/2018	A	H6N1	ruddy_turnstone	Delaware_Bay	2018
1530211	1530211/H6N7/A/ruddy_turnstone/Delaware_Bay/292/2018	A	H6N7	ruddy_turnstone	Delaware_Bay	2018
1530178	1530178/H6N1/A/laughing_gull/Delaware_Bay/42/2018	A	H6N1	laughing_gull	Delaware_Bay	2018
1530127	1530127/H6N1/A/ruddy_turnstone/Delaware_Bay/47/2018	A	H6N1	ruddy_turnstone	Delaware_Bay	2018
1523260	1523260/H6N8/A/ruddy_turnstone/Delaware_Bay/539/2013	A	H6N8	ruddy_turnstone	Delaware_Bay	2013
1523008	1523008/H6N8/A/ruddy_turnstone/Delaware_Bay/333/2010	A	H6N8	ruddy_turnstone	Delaware_Bay	2010
1189854	1189854/H6N1/A/duck/Hokkaido/W159/2006	A	H6N1	duck	Hokkaido	2006
1189839	1189839/H6N8/A/duck/Hokkaido/228/2003	A	H6N8	duck	Hokkaido	2003
1154576	1154576/H6N1/A/gadwall_duck/Missouri/16OS3397/2016	A	H6N1	gadwall_duck	Missouri	2016
1154500	1154500/H6N8/A/American_wigeon/Maryland/16OS5139/2016	A	H6N8	American_wigeon	Maryland	2016
1067974	1067974/H6N1/A/muscovy_duck/Vietnam/LBM838/2015	A	H6N1	muscovy_duck	Vietnam	2015
1067966	1067966/H6N6/A/muscovy_duck/Vietnam/LBM811/2015	A	H6N6	muscovy_duck	Vietnam	2015
1066284	1066284/H6N8/A/ruddy_turnstone/New_Jersey/UGAI16-2120/2016	A	H6N8	ruddy_turnstone	New_Jersey	2016
1066180	1066180/H6N5/A/ruddy_turnstone/New_Jersey/UGAI16-2139/2016	A	H6N5	ruddy_turnstone	New_Jersey	2016
1061065	1061065/H6N5/A/green_winged_teal/Mexico-Sonora/829/2009	A	H6N5	green_winged_teal	Mexico-Sonora	2009
1061036	1061036/H6N1/A/northern_shoveler/Mexico-Sonora/738/2008	A	H6N1	northern_shoveler	Mexico-Sonora	2008
1061022	1061022/H6N1/A/green_winged_teal/Mexico-Sonora/266/2008	A	H6N1	green_winged_teal	Mexico-Sonora	2008
1036025	1036025/H6N6/A/pigeon/Guangxi/164/2014	A	H6N6	pigeon	Guangxi	2014
1036018	1036018/H6N2/A/pigeon/Guangxi/158/2014	A	H6N2	pigeon	Guangxi	2014
1013531	1013531/H6N9/A/mallard_duck/Netherlands/12/2011	A	H6N9	mallard_duck	Netherlands	2011
889555	889555/H6N8/A/bewicks_swan/Netherlands/8/2009	A	H6N8	bewicks_swan	Netherlands	2009
889140	889140/H6N8/A/wild_bird/Jiangxi/P419/2016	A	H6N8	wild_bird	Jiangxi	2016
845261	845261/H6N2/A/environment/Sichuan/315069/2015	A	H6N2	environment	Sichuan	2015
845254	845254/H6N2/A/environment/Sichuan/315068/2015	A	H6N2	environment	Sichuan	2015
837454	837454/H6N1/A/shorebird/Delaware_Bay/548/2012	A	H6N1	shorebird	Delaware_Bay	2012
837436	837436/H6N1/A/shorebird/Delaware_Bay/558/2012	A	H6N1	shorebird	Delaware_Bay	2012
752040	752040/H6N1/A/mallard/Minnesota/AI09-4345/2009	A	H6N1	mallard	Minnesota	2009
750419	750419/H6N1/A/cackling_goose/Alaska/UGAI15-3902/2015	A	H6N1	cackling_goose	Alaska	2015
735360	735360/H6N1/A/mallard/Maryland/14OS1154/2014	A	H6N1	mallard	Maryland	2014
735117	735117/H6N9/A/green-winged_teal/Ohio/14OS1103/2014	A	H6N9	green-winged_teal	Ohio	2014
735063	735063/H6N2/A/green-winged_teal/Ohio/14OS2001/2014	A	H6N2	green-winged_teal	Ohio	2014
734859	734859/H6N2/A/mallard/Maryland/08OS1390/2008	A	H6N2	mallard	Maryland	2008
734740	734740/H6N5/A/mallard/Maryland/06OS501/2006	A	H6N5	mallard	Maryland	2006
734685	734685/H6N8/A/mallard/Maryland/06OS120/2006	A	H6N8	mallard	Maryland	2006
734396	734396/H6N1/A/mallard/Maryland/10OS1947/2010	A	H6N1	mallard	Maryland	2010
734383	734383/H6N1/A/mallard/Maryland/10OS1918/2010	A	H6N1	mallard	Maryland	2010
733545	733545/H6N8/A/mallard/Maryland/09OS1025/2009	A	H6N8	mallard	Maryland	2009
733538	733538/H6N8/A/mallard/Maryland/09OS1002/2009	A	H6N8	mallard	Maryland	2009
729841	729841/H6N2/A/mallard/Maryland/08OS1392/2008	A	H6N2	mallard	Maryland	2008
682943	682943/H6N2/A/wild_bird/Wuhan/WHHN40/2014	A	H6N2	wild_bird	Wuhan	2014
682942	682942/H6N2/A/wild_bird/Wuhan/CDHN15/2015	A	H6N2	wild_bird	Wuhan	2015
682940	682940/H6N6/A/turtledove/Wuhan/HKBJ62/2015	A	H6N6	turtledove	Wuhan	2015
669015	669015/H6N2/A/chicken/South_Africa/AL25/2002	A	H6N2	chicken	South_Africa	2002
669007	669007/H6N1/A/ostrich/South_Africa/AI1713/2009	A	H6N1	ostrich	South_Africa	2009
645799	645799/H6N6/A/chicken/Vietnam/HU1-524/2014	A	H6N6	chicken	Vietnam	2014
645798	645798/H6N6/A/duck/Vietnam/HU1-627/2014	A	H6N6	duck	Vietnam	2014
645796	645796/H6N2/A/duck/Vietnam/HU1-1279/2014	A	H6N2	duck	Vietnam	2014
645795	645795/H6N6/A/duck/Vietnam/HU1-632/2014	A	H6N6	duck	Vietnam	2014
645788	645788/H6N6/A/duck/Vietnam/HU1-637/2014	A	H6N6	duck	Vietnam	2014
645563	645563/H6N7/A/American_green-winged_teal/Ohio/13OS2070/2013	A	H6N7	American_green-winged_teal	Ohio	2013
645493	645493/H6N2/A/American_green-winged_teal/Ohio/13OS2090/2013	A	H6N2	American_green-winged_teal	Ohio	2013
645486	645486/H6N8/A/American_green-winged_teal/Wisconsin/13OS3465/2013	A	H6N8	American_green-winged_teal	Wisconsin	2013
645465	645465/H6N2/A/blue-winged_teal/Ohio/13OS2082/2013	A	H6N2	blue-winged_teal	Ohio	2013
645430	645430/H6N2/A/northern_pintail/Wisconsin/13OS2778/2013	A	H6N2	northern_pintail	Wisconsin	2013
645416	645416/H6N8/A/American_green-winged_teal/Ohio/13OS1840/2013	A	H6N8	American_green-winged_teal	Ohio	2013
644585	644585/H6N6/A/pigeon/Guangxi/161/2014	A	H6N6	pigeon	Guangxi	2014
618090	618090/H6N2/A/common_coot/Republic_of_Georgia/1/2010	A	H6N2	common_coot	Republic_of_Georgia	2010
617876	617876/H6N2/A/mallard/Republic_of_Georgia/13/2011	A	H6N2	mallard	Republic_of_Georgia	2011
616246	616246/H6N5/A/American_green-winged_teal/Ohio/12OS2128/2012	A	H6N5	American_green-winged_teal	Ohio	2012
616096	616096/H6N1/A/mallard/Ohio/12OS2174/2012	A	H6N1	mallard	Ohio	2012
615998	615998/H6N2/A/redhead/Ohio/13OS0428/2013	A	H6N2	redhead	Ohio	2013
614586	614586/H6N1/A/mallard/Wisconsin/12OS2425/2012	A	H6N1	mallard	Wisconsin	2012
599641	599641/H6N6/A/duck/Jiangxi/10304/2013	A	H6N6	duck	Jiangxi	2013
596646	596646/H6N6/A/muscovy_duck/Quang_Ninh/71/2013	A	H6N6	muscovy_duck	Quang_Ninh	2013
596640	596640/H6N6/A/duck/Quang_Ninh/55/2013	A	H6N6	duck	Quang_Ninh	2013
596497	596497/H6N6/A/muscovy_duck/Vietnam/LBM601/2014	A	H6N6	muscovy_duck	Vietnam	2014
596430	596430/H6N6/A/muscovy_duck/Vietnam/LBM541/2013	A	H6N6	muscovy_duck	Vietnam	2013
596423	596423/H6N6/A/duck/Vietnam/LBM439/2013	A	H6N6	duck	Vietnam	2013
596240	596240/H6N8/A/American_green-winged_teal/Maryland/06MD700/2006	A	H6N8	American_green-winged_teal	Maryland	2006
596197	596197/H6N8/A/mallard/Maryland/13OS3020/2014	A	H6N8	mallard	Maryland	2014
595941	595941/H6N1/A/mallard/Maryland/11OS3701/2011	A	H6N1	mallard	Maryland	2011
595927	595927/H6N2/A/mallard/Maryland/10OS2170/2010	A	H6N2	mallard	Maryland	2010
595759	595759/H6N8/A/mallard/Maryland/09OS1226/2009	A	H6N8	mallard	Maryland	2009
595745	595745/H6N8/A/environment/Maryland/09OS1072/2009	A	H6N8	environment	Maryland	2009
595584	595584/H6N8/A/American_black_duck/Maryland/07OS2482/2007	A	H6N8	American_black_duck	Maryland	2007
595339	595339/H6N2/A/mallard/Maryland/06OS196/2006	A	H6N2	mallard	Maryland	2006
590261	590261/H6N6/A/duck/Yamagata/061004/2014	A	H6N6	duck	Yamagata	2014
589359	589359/H6N6/A/duck/Vietnam/LBM491/2013	A	H6N6	duck	Vietnam	2013
585405	585405/H6N2/A/environment/Vietnam/1423/2014	A	H6N2	environment	Vietnam	2014
574312	574312/H6N6/A/muscovy_duck/Vietnam/LBM69/2011	A	H6N6	muscovy_duck	Vietnam	2011
574301	574301/H6N6/A/muscovy_duck/Vietnam/LBM21/2011	A	H6N6	muscovy_duck	Vietnam	2011
574263	574263/H6N2/A/mule_duck/Bulgaria/122/2008	A	H6N2	mule_duck	Bulgaria	2008
574260	574260/H6N2/A/mule_duck/Bulgaria/11/2008	A	H6N2	mule_duck	Bulgaria	2008
574255	574255/H6N2/A/mule_duck/Bulgaria/263/2009	A	H6N2	mule_duck	Bulgaria	2009
574254	574254/H6N2/A/mule_duck/Bulgaria/78/2008	A	H6N2	mule_duck	Bulgaria	2008
574243	574243/H6N5/A/mule_duck/Bulgaria/674/2010	A	H6N5	mule_duck	Bulgaria	2010
574242	574242/H6N2/A/mule_duck/Bulgaria/174/2009	A	H6N2	mule_duck	Bulgaria	2009
574214	574214/H6N2/A/mule_duck/Bulgaria/187/2010	A	H6N2	mule_duck	Bulgaria	2010
574208	574208/H6N2/A/mule_duck/Bulgaria/506/2010	A	H6N2	mule_duck	Bulgaria	2010
574207	574207/H6N8/A/mule_duck/Bulgaria/365/2010	A	H6N8	mule_duck	Bulgaria	2010
574206	574206/H6N2/A/mule_duck/Bulgaria/173/2009	A	H6N2	mule_duck	Bulgaria	2009
574183	574183/H6N2/A/mule_duck/Bulgaria/68/2008	A	H6N2	mule_duck	Bulgaria	2008
574182	574182/H6N2/A/mule_duck/Bulgaria/160/2010	A	H6N2	mule_duck	Bulgaria	2010
574180	574180/H6N2/A/mule_duck/Bulgaria/156/2010	A	H6N2	mule_duck	Bulgaria	2010
542421	542421/H6N6/A/duck/Nha_Trang/60/2013	A	H6N6	duck	Nha_Trang	2013
534750	534750/H6N8/A/mallard/Finland/13792/2007	A	H6N8	mallard	Finland	2007
527753	527753/H6N1/A/mallard/San_Jiang/275/2007	A	H6N1	mallard	San_Jiang	2007
526431	526431/H6N8/A/American_green-winged_teal/Ohio/13OS2094/2013	A	H6N8	American_green-winged_teal	Ohio	2013
526420	526420/H6N8/A/American_green-winged_teal/Ohio/13OS2086/2013	A	H6N8	American_green-winged_teal	Ohio	2013
526389	526389/H6N8/A/American_green-winged_teal/Ohio/13OS1781/2013	A	H6N8	American_green-winged_teal	Ohio	2013
526358	526358/H6N1/A/American_green-winged_teal/Ohio/13OS1794/2013	A	H6N1	American_green-winged_teal	Ohio	2013
526331	526331/H6N8/A/American_green-winged_teal/Ohio/13OS2060/2013	A	H6N8	American_green-winged_teal	Ohio	2013
526135	526135/H6N8/A/American_green-winged_teal/Ohio/13OS2097/2013	A	H6N8	American_green-winged_teal	Ohio	2013
515045	515045/H6N6/A/duck/Vietnam/LBM473/2013	A	H6N6	duck	Vietnam	2013
513123	513123/H6N2/A/american_green-winged_teal/Wisconsin/11OS3551/2011	A	H6N2	american_green-winged_teal	Wisconsin	2011
513055	513055/H6N5/A/mallard/Wisconsin/11OS3577/2011	A	H6N5	mallard	Wisconsin	2011
513009	513009/H6N2/A/northern_pintail/Wisconsin/11OS4111/2011	A	H6N2	northern_pintail	Wisconsin	2011
512998	512998/H6N1/A/mallard/Wisconsin/11OS3098/2011	A	H6N1	mallard	Wisconsin	2011
512977	512977/H6N1/A/American_green-winged_teal/Wisconsin/11OS3053/2011	A	H6N1	American_green-winged_teal	Wisconsin	2011
512925	512925/H6N2/A/mallard/Illinois/11OS4121/2011	A	H6N2	mallard	Illinois	2011
512603	512603/H6N2/A/American_widgeon/Mississippi/11OS6073/2011	A	H6N2	American_widgeon	Mississippi	2011
512536	512536/H6N1/A/gadwall/Mississippi/11OS6085/2011	A	H6N1	gadwall	Mississippi	2011
512519	512519/H6N1/A/American_black_duck/Wisconsin/11OS3191/2011	A	H6N1	American_black_duck	Wisconsin	2011
512498	512498/H6N1/A/mallard/Wisconsin/11OS3170/2011	A	H6N1	mallard	Wisconsin	2011
512462	512462/H6N2/A/mallard/Missouri/11OS6301/2011	A	H6N2	mallard	Missouri	2011
512329	512329/H6N1/A/long-tailed_duck/Wisconsin/11OS4567/2011	A	H6N1	long-tailed_duck	Wisconsin	2011
512322	512322/H6N9/A/long-tailed_duck/Wisconsin/11OS4520/2011	A	H6N9	long-tailed_duck	Wisconsin	2011
510874	510874/H6N1/A/chicken/Taiwan/67/2013	A	H6N1	chicken	Taiwan	2013
510867	510867/H6N1/A/chicken/Taiwan/2759/2012	A	H6N1	chicken	Taiwan	2012
510860	510860/H6N1/A/chicken/Taiwan/2437/2012	A	H6N1	chicken	Taiwan	2012
510853	510853/H6N1/A/chicken/Taiwan/2331/2012	A	H6N1	chicken	Taiwan	2012
510839	510839/H6N1/A/chicken/Taiwan/2084/2012	A	H6N1	chicken	Taiwan	2012
510832	510832/H6N1/A/chicken/Taiwan/1843/2012	A	H6N1	chicken	Taiwan	2012
485642	485642/H6N2/A/Eurasian_wigeon/Netherlands/4/2000	A	H6N2	Eurasian_wigeon	Netherlands	2000
485559	485559/H6N1/A/mallard/Sweden/54/2003	A	H6N1	mallard	Sweden	2003
476288	476288/H6N5/A/greylag_goose/Iceland/0948/2011	A	H6N5	greylag_goose	Iceland	2011
476191	476191/H6N8/A/bufflehead/Maine/340/2011	A	H6N8	bufflehead	Maine	2011
476116	476116/H6N8/A/pink-footed_goose/Iceland/0987/2011	A	H6N8	pink-footed_goose	Iceland	2011
476110	476110/H6N8/A/greylag_goose/Iceland/0980/2011	A	H6N8	greylag_goose	Iceland	2011
476103	476103/H6N8/A/greylag_goose/Iceland/0976/2011	A	H6N8	greylag_goose	Iceland	2011
476096	476096/H6N8/A/greylag_goose/Iceland/0961/2011	A	H6N8	greylag_goose	Iceland	2011
476043	476043/H6N8/A/greylag_goose/Iceland/0911/2011	A	H6N8	greylag_goose	Iceland	2011
476036	476036/H6N8/A/greylag_goose/Iceland/1482/2011	A	H6N8	greylag_goose	Iceland	2011
476030	476030/H6N8/A/greylag_goose/Iceland/1474/2011	A	H6N8	greylag_goose	Iceland	2011
476023	476023/H6N5/A/greylag_goose/Iceland/1459/2011	A	H6N5	greylag_goose	Iceland	2011
472492	472492/H6N1/A/chicken/Tainan/V156/1999	A	H6N1	chicken	Tainan	1999
472491	472491/H6N1/A/chicken/Changhua/7-5/1999	A	H6N1	chicken	Changhua	1999
463752	463752/H6N8/A/mallard/Minnesota/AI09-2749/2009	A	H6N8	mallard	Minnesota	2009
461645	461645/H6N6/A/duck/Hunan/S1661/2012	A	H6N6	duck	Hunan	2012
456575	456575/H6N2/A/mallard/New_Jersey/AI09-6434/2009	A	H6N2	mallard	New_Jersey	2009
456554	456554/H6N2/A/mallard/New_Jersey/AI09-5405/2009	A	H6N2	mallard	New_Jersey	2009
456299	456299/H6N1/A/ruddy_turnstone/New_Jersey/AI09-937/2009	A	H6N1	ruddy_turnstone	New_Jersey	2009
456207	456207/H6N1/A/ruddy_turnstone/Delaware/AI09-666/2009	A	H6N1	ruddy_turnstone	Delaware	2009
456093	456093/H6N1/A/ruddy_turnstone/New_Jersey/AI09-377/2009	A	H6N1	ruddy_turnstone	New_Jersey	2009
456086	456086/H6N1/A/ruddy_turnstone/New_Jersey/AI09-372/2009	A	H6N1	ruddy_turnstone	New_Jersey	2009
455816	455816/H6N6/A/ruddy_turnstone/New_Jersey/Sg-00551/2008	A	H6N6	ruddy_turnstone	New_Jersey	2008
455674	455674/H6N8/A/ruddy_turnstone/New_Jersey/Sg-00471/2008	A	H6N8	ruddy_turnstone	New_Jersey	2008
455211	455211/H6N8/A/ruddy_turnstone/New_Jersey/Sg-00482/2008	A	H6N8	ruddy_turnstone	New_Jersey	2008
455020	455020/H6N1/A/ruddy_turnstone/New_Jersey/AI07-296/2007	A	H6N1	ruddy_turnstone	New_Jersey	2007
454937	454937/H6N7/A/ruddy_turnstone/New_Jersey/AI06-582/2006	A	H6N7	ruddy_turnstone	New_Jersey	2006
454796	454796/H6N8/A/ruddy_turnstone/Delaware/AI03-629/2003	A	H6N8	ruddy_turnstone	Delaware	2003
454789	454789/H6N8/A/ruddy_turnstone/New_Jersey/AI03-650/2003	A	H6N8	ruddy_turnstone	New_Jersey	2003
454729	454729/H6N8/A/ruddy_turnstone/Delaware/650679/2002	A	H6N8	ruddy_turnstone	Delaware	2002
454722	454722/H6N1/A/ruddy_turnstone/Delaware/650625/2002	A	H6N1	ruddy_turnstone	Delaware	2002
454680	454680/H6N5/A/red_knot/New_Jersey/828235/2001	A	H6N5	red_knot	New_Jersey	2001
454508	454508/H6N1/A/ruddy_turnstone/New_Jersey/AI00-1049/2000	A	H6N1	ruddy_turnstone	New_Jersey	2000
454501	454501/H6N1/A/laughing_gull/New_York/AI00-470/2000	A	H6N1	laughing_gull	New_York	2000
449998	449998/H6N8/A/lesser_scaup/Louisiana/AI09-5204/2009	A	H6N8	lesser_scaup	Louisiana	2009
449886	449886/H6N1/A/American_green-winged_teal/Minnesota/AI09-3589/2009	A	H6N1	American_green-winged_teal	Minnesota	2009
449851	449851/H6N2/A/northern_pintail/Minnesota/AI09-3254/2009	A	H6N2	northern_pintail	Minnesota	2009
449830	449830/H6N3/A/mallard/Minnesota/AI09-3100/2009	A	H6N3	mallard	Minnesota	2009
449800	449800/H6N1/A/blue-winged_Teal/North_Dakota/AI09-2912/2009	A	H6N1	blue-winged_Teal	North_Dakota	2009
449763	449763/H6N1/A/mallard/Minnesota/AI09-2509/2009	A	H6N1	mallard	Minnesota	2009
449693	449693/H6N2/A/green-winged_teal/Minnesota/Sg-01073/2008	A	H6N2	green-winged_teal	Minnesota	2008
449672	449672/H6N2/A/green-winged_teal/Minnesota/Sg-01065/2008	A	H6N2	green-winged_teal	Minnesota	2008
449665	449665/H6N1/A/mallard/Minnesota/Sg-01047/2008	A	H6N1	mallard	Minnesota	2008
449658	449658/H6N8/A/mallard/Minnesota/Sg-01042/2008	A	H6N8	mallard	Minnesota	2008
449616	449616/H6N2/A/American_wigeon/Louisiana/Sg-01032/2008	A	H6N2	American_wigeon	Louisiana	2008
449595	449595/H6N2/A/mallard/Minnesota/Sg-01018/2008	A	H6N2	mallard	Minnesota	2008
449500	449500/H6N1/A/mallard/Minnesota/Sg-00837/2008	A	H6N1	mallard	Minnesota	2008
449355	449355/H6N1/A/mallard/Minnesota/SG-00932/2008	A	H6N1	mallard	Minnesota	2008
449334	449334/H6N1/A/mallard/Minnesota/SG-00927/2008	A	H6N1	mallard	Minnesota	2008
449300	449300/H6N2/A/mallard/Minnesota/Sg-00768/2008	A	H6N2	mallard	Minnesota	2008
448665	448665/H6N8/A/mallard/North_Dakota/Sg-00737/2008	A	H6N8	mallard	North_Dakota	2008
448451	448451/H6N1/A/northern_pintail/Texas/828189/2002	A	H6N1	northern_pintail	Texas	2002
448446	448446/H6N2/A/mallard/Minnesota/355777/2000	A	H6N2	mallard	Minnesota	2000
448409	448409/H6N7/A/mallard/Minnesota/346268/2000	A	H6N7	mallard	Minnesota	2000
448404	448404/H6N3/A/mallard/Minnesota/182750/1998	A	H6N3	mallard	Minnesota	1998
448368	448368/H6N5/A/mallard/Minnesota/182729/1998	A	H6N5	mallard	Minnesota	1998
448366	448366/H6N6/A/mallard/Minnesota/182751/1998	A	H6N6	mallard	Minnesota	1998
448022	448022/H6N2/A/blue-winged_teal/Texas/AI09-6182/2009	A	H6N2	blue-winged_teal	Texas	2009
448002	448002/H6N1/A/white-fronted_goose/Texas/AI09-6225/2009	A	H6N1	white-fronted_goose	Texas	2009
439123	439123/H6N1/A/chicken/Taiwan/TC128/2010	A	H6N1	chicken	Taiwan	2010
439105	439105/H6N1/A/chicken/Taiwan/TC147/2010	A	H6N1	chicken	Taiwan	2010
437449	437449/H6N1/A/ruddy_turnstone/Delaware_Bay/126/1994	A	H6N1	ruddy_turnstone	Delaware_Bay	1994
437424	437424/H6N3/A/pintail/Alberta/145/1990	A	H6N3	pintail	Alberta	1990
437386	437386/H6N2/A/pintail/Alberta/267/1987	A	H6N2	pintail	Alberta	1987
437379	437379/H6N2/A/mallard/Alberta/260/1987	A	H6N2	mallard	Alberta	1987
437372	437372/H6N2/A/mallard/Alberta/238/1987	A	H6N2	mallard	Alberta	1987
437365	437365/H6N2/A/mallard/Alberta/230/1987	A	H6N2	mallard	Alberta	1987
437358	437358/H6N2/A/mallard/Alberta/197/1987	A	H6N2	mallard	Alberta	1987
437337	437337/H6N2/A/mallard/Alberta/186/1987	A	H6N2	mallard	Alberta	1987
437322	437322/H6N2/A/coot/Alberta/134/1987	A	H6N2	coot	Alberta	1987
435419	435419/H6N1/A/mallard/Nova_Scotia/01013/2010	A	H6N1	mallard	Nova_Scotia	2010
434110	434110/H6N1/A/blue-winged_teal/Nova_Scotia/01003/2010	A	H6N1	blue-winged_teal	Nova_Scotia	2010
434108	434108/H6N1/A/blue-winged_teal/Nova_Scotia/01000/2010	A	H6N1	blue-winged_teal	Nova_Scotia	2010
420205	420205/H6N1/A/mallard/California/2529/2010	A	H6N1	mallard	California	2010
419694	419694/H6N1/A/American_wigeon/California/2997/2010	A	H6N1	American_wigeon	California	2010
419693	419693/H6N1/A/American_wigeon/California/2423/2010	A	H6N1	American_wigeon	California	2010
419597	419597/H6N1/A/gadwall/Missouri/10MO095/2010	A	H6N1	gadwall	Missouri	2010
419235	419235/H6N1/A/American_wigeon/Missouri/10OS4752/2010	A	H6N1	American_wigeon	Missouri	2010
419131	419131/H6N2/A/northern_shoveler/Mississippi/10OS4526/2010	A	H6N2	northern_shoveler	Mississippi	2010
419086	419086/H6N2/A/gadwall/Mississippi/10OS4531/2010	A	H6N2	gadwall	Mississippi	2010
419033	419033/H6N2/A/mallard/Wisconsin/10OS3066/2010	A	H6N2	mallard	Wisconsin	2010
418949	418949/H6N1/A/mallard/Wisconsin/10OS3144/2010	A	H6N1	mallard	Wisconsin	2010
418796	418796/H6N1/A/mallard/Illinois/10OS3599/2010	A	H6N1	mallard	Illinois	2010
418795	418795/H6N2/A/American_green-winged_teal/Illinois/10OS3589/2010	A	H6N2	American_green-winged_teal	Illinois	2010
418760	418760/H6N1/A/gadwall/Illinois/10OS3342/2010	A	H6N1	gadwall	Illinois	2010
418710	418710/H6N8/A/American_green-winged_teal/Wisconsin/10OS2767/2010	A	H6N8	American_green-winged_teal	Wisconsin	2010
418494	418494/H6N8/A/mallard/Wisconsin/10OS2880/2010	A	H6N8	mallard	Wisconsin	2010
414008	414008/H6N8/A/pintail/Alberta/155/1994	A	H6N8	pintail	Alberta	1994
414007	414007/H6N1/A/shorebird/Delaware_Bay/167/2009	A	H6N1	shorebird	Delaware_Bay	2009
413732	413732/H6N1/A/mallard/Ohio/11OS2240/2011	A	H6N1	mallard	Ohio	2011
407900	407900/H6N5/A/shearwater/Australia/1/1973	A	H6N5	shearwater	Australia	1973
403268	403268/H6N1/A/shorebird/Delaware_Bay/380/2010	A	H6N1	shorebird	Delaware_Bay	2010
403267	403267/H6N1/A/Canada_goose/Delaware_Bay/34/2010	A	H6N1	Canada_goose	Delaware_Bay	2010
403223	403223/H6N2/A/shorebird/Delaware_Bay/707/2009	A	H6N2	shorebird	Delaware_Bay	2009
403221	403221/H6N1/A/shorebird/Delaware_Bay/478/2009	A	H6N1	shorebird	Delaware_Bay	2009
403218	403218/H6N1/A/shorebird/Delaware_Bay/231/2009	A	H6N1	shorebird	Delaware_Bay	2009
403174	403174/H6N8/A/shorebird/Delaware_Bay/181/2009	A	H6N8	shorebird	Delaware_Bay	2009
403173	403173/H6N2/A/shorebird/Delaware_Bay/604/2008	A	H6N2	shorebird	Delaware_Bay	2008
403172	403172/H6N8/A/shorebird/Delaware_Bay/483/2008	A	H6N8	shorebird	Delaware_Bay	2008
403171	403171/H6N8/A/shorebird/Delaware_Bay/375/2008	A	H6N8	shorebird	Delaware_Bay	2008
403170	403170/H6N8/A/shorebird/Delaware_Bay/340/2008	A	H6N8	shorebird	Delaware_Bay	2008
403125	403125/H6N2/A/ruddy_turnstone/Delaware_Bay/173/2007	A	H6N2	ruddy_turnstone	Delaware_Bay	2007
403124	403124/H6N1/A/ruddy_turnstone/Delaware_Bay/136/2007	A	H6N1	ruddy_turnstone	Delaware_Bay	2007
403071	403071/H6N8/A/shorebird/Delaware_Bay/78/2004	A	H6N8	shorebird	Delaware_Bay	2004
403068	403068/H6N8/A/shorebird/Delaware_Bay/13/2004	A	H6N8	shorebird	Delaware_Bay	2004
403066	403066/H6N1/A/shorebird/Delaware_Bay/184/2002	A	H6N1	shorebird	Delaware_Bay	2002
403018	403018/H6N2/A/shorebird/Delaware_Bay/208/2001	A	H6N2	shorebird	Delaware_Bay	2001
403017	403017/H6N2/A/shorebird/Delaware_Bay/124/2001	A	H6N2	shorebird	Delaware_Bay	2001
660991	660991/H6N6/A/environment/Jiangxi/01_08_YGCB014/2015	A	H6N6	environment	Jiangxi	2015
660951	660951/H6N6/A/environment/Jiangxi/02_05_YGYXG009/2015	A	H6N6	environment	Jiangxi	2015
660815	660815/H6N6/A/duck/Jiangxi/02_05_YGYXG010-P/2015	A	H6N6	duck	Jiangxi	2015
660199	660199/H6N6/A/duck/Guangdong/04_22_DGCPLB021-O/2015	A	H6N6	duck	Guangdong	2015
659143	659143/H6N6/A/environment/Yunnan/03_15_DQWGH0010-Z/2015	A	H6N6	environment	Yunnan	2015
658559	658559/H6N6/A/duck/Hubei/03_06_WHWTZ0153-P/2015	A	H6N6	duck	Hubei	2015
658519	658519/H6N6/A/environment/Jiangxi/05_07__NCJD0076C/2015	A	H6N6	environment	Jiangxi	2015
658511	658511/H6N6/A/environment/Jiangxi/05_07__NCJD0075C/2015	A	H6N6	environment	Jiangxi	2015
658455	658455/H6N6/A/environment/Jiangxi/05_07_NCJD0094C/2015	A	H6N6	environment	Jiangxi	2015
658367	658367/H6N6/A/environment/Jiangxi/05_07_NCJD0073C/2015	A	H6N6	environment	Jiangxi	2015
658271	658271/H6N6/A/environment/Jiangxi/05_07__NCJD0054C/2015	A	H6N6	environment	Jiangxi	2015
658055	658055/H6N6/A/environment/Jiangxi/05_07_NCJD0015D/2015	A	H6N6	environment	Jiangxi	2015
1062316	1062316/H6N1/A/Bean_goose/Hubei/CH-i5/2016_H6N1	A	H6N1	Bean_goose	Hubei	2016
1062308	1062308/H6N1/A/Bean_goose/Hubei/CH-i1/2016_H6N1	A	H6N1	Bean_goose	Hubei	2016
1062300	1062300/H6N1/A/Bean_goose/Hubei/CH-i7/2016_H6N1	A	H6N1	Bean_goose	Hubei	2016
1062292	1062292/H6N1/A/Bean_goose/Hubei/CH-i9/2016_H6N1	A	H6N1	Bean_goose	Hubei	2016
1062284	1062284/H6N1/A/Bean_goose/Hubei/CH-I39/2016_H6N1	A	H6N1	Bean_goose	Hubei	2016
1062276	1062276/H6N1/A/Bean_goose/Hubei/CH-I12/2016_H6N1	A	H6N1	Bean_goose	Hubei	2016
1062268	1062268/H6N1/A/Bean_goose/Hubei/CH-I28/2016_H6N1	A	H6N1	Bean_goose	Hubei	2016
1062260	1062260/H6N1/A/Bean_goose/Hubei/CH-I41/2016_H6N1	A	H6N1	Bean_goose	Hubei	2016
1062252	1062252/H6N1/A/Bean_goose/Hubei/CH-I26/2016_H6N1	A	H6N1	Bean_goose	Hubei	2016
1062244	1062244/H6N1/A/Bean_goose/Hubei/CH-I54/2016_H6N1	A	H6N1	Bean_goose	Hubei	2016
740638	740638/H6N2/A/Anser_anser/Hubei/Chenhu938/2014_H6N2	A	H6N2	Anser_anser	Hubei	2014
752973	752973/H6N6/A/Environment/Hunan/02483/2014	A	H6N6	Environment	Hunan	2014
749993	749993/H6N6/A/Environment/Jiangxi/10668/2014	A	H6N6	Environment	Jiangxi	2014
749985	749985/H6N6/A/Environment/Hunan/20980/2015	A	H6N6	Environment	Hunan	2015
749977	749977/H6N6/A/Environment/Guangdong/30383/2015	A	H6N6	Environment	Guangdong	2015
749969	749969/H6N6/A/Environment/Guangdong/33269/2015	A	H6N6	Environment	Guangdong	2015
749961	749961/H6N6/A/Environment/Hunan/37847/2015	A	H6N6	Environment	Hunan	2015
749953	749953/H6N6/A/Environment/Hunan/37966/2015	A	H6N6	Environment	Hunan	2015
749945	749945/H6N6/A/Environment/Anhui/38989/2015	A	H6N6	Environment	Anhui	2015
749937	749937/H6N6/A/Environment/Hunan/39695/2015	A	H6N6	Environment	Hunan	2015
749929	749929/H6N6/A/Environment/Zhejiang/21566/2014	A	H6N6	Environment	Zhejiang	2014
749921	749921/H6N6/A/Environment/Jiangxi/26884/2014	A	H6N6	Environment	Jiangxi	2014
749913	749913/H6N6/A/environment/sichuan/313058/2015	A	H6N6	environment	sichuan	2015
749905	749905/H6N6/A/environment/sichuan/313055/2015	A	H6N6	environment	sichuan	2015
1553428	1553428/H6N8/A/laughing_gull/Delaware_Bay/286/2014	A	H6N8	laughing_gull	Delaware_Bay	2014
1552625	1552625/H6N2/A/blue-winged_teal/Guatemala/CIP049-I_H116-84/2013	A	H6N2	blue-winged_teal	Guatemala	2013
1552548	1552548/H6N2/A/blue-winged_teal/Guatemala/CIP049-S_H116-84/2013	A	H6N2	blue-winged_teal	Guatemala	2013
1551416	1551416/H6N2/A/chicken/South_Africa/N2826/2016	A	H6N2	chicken	South_Africa	2016
1550906	1550906/H6N1/A/common_teal/Nanji/NJ-280/2013	A	H6N1	common_teal	Nanji	2013
1550890	1550890/H6N2/A/common_teal/Nanji/NJ-262/2013	A	H6N2	common_teal	Nanji	2013
1550882	1550882/H6N1/A/common_teal/Nanji/NJ-233/2013	A	H6N1	common_teal	Nanji	2013
1550874	1550874/H6N1/A/common_teal/Nanji/NJ-227/2013	A	H6N1	common_teal	Nanji	2013
1549910	1549910/H6N1/A/northern_pintail/Ohio/06-2166/2006	A	H6N1	northern_pintail	Ohio	2006
1549902	1549902/H6N5/A/mallard/Ohio/06OS2050/2006	A	H6N5	mallard	Ohio	2006
1549717	1549717/H6N1/A/American_wigeon/California/LDC523/2016	A	H6N1	American_wigeon	California	2016
1549675	1549675/H6N2/A/mallard/Korea/M219/2014	A	H6N2	mallard	Korea	2014
1549544	1549544/H6N5/A/American_Wigeon/California/D1516363/2015	A	H6N5	American_Wigeon	California	2015
1549505	1549505/H6N2/A/mallard/Tumuji/TMJ-748/2013	A	H6N2	mallard	Tumuji	2013
1549290	1549290/H6N2/A/Cinnamon_Teal/California/D1714969/2017	A	H6N2	Cinnamon_Teal	California	2017
1549282	1549282/H6N1/A/American_Wigeon/California/D1717063/2017	A	H6N1	American_Wigeon	California	2017
1526581	1526581/H6N5/A/Aix_galericulata/South_Korea/K17-1638-5/2017	A	H6N5	Aix_galericulata	South_Korea	2017
1525681	1525681/H6N1/A/laughing_gull/Delaware_Bay/359/2014	A	H6N1	laughing_gull	Delaware_Bay	2014
1521657	1521657/H6N2/A/duck/Hokkaido/WZ75/2017	A	H6N2	duck	Hokkaido	2017
1513548	1513548/H6N1/A/chicken/Taiwan/3937/2012	A	H6N1	chicken	Taiwan	2012
1513511	1513511/H6N1/A/chicken/Taiwan/3153/2003	A	H6N1	chicken	Taiwan	2003
1513510	1513510/H6N1/A/chicken/Taiwan/3127/2003	A	H6N1	chicken	Taiwan	2003
1513509	1513509/H6N1/A/chicken/Taiwan/3115/2003	A	H6N1	chicken	Taiwan	2003
1513508	1513508/H6N1/A/chicken/Taiwan/3072/2003	A	H6N1	chicken	Taiwan	2003
1513507	1513507/H6N1/A/chicken/Taiwan/2896/2000	A	H6N1	chicken	Taiwan	2000
1513506	1513506/H6N1/A/chicken/Taiwan/2831/2000	A	H6N1	chicken	Taiwan	2000
1513505	1513505/H6N1/A/chicken/Taiwan/2829/2000	A	H6N1	chicken	Taiwan	2000
1510846	1510846/H6N6/A/duck/Viet_Nam/HU1-642/2014	A	H6N6	duck	Viet_Nam	2014
1510486	1510486/H6N2/A/duck/Akita/051007/2015	A	H6N2	duck	Akita	2015
1309796	1309796/H6N6/A/duck/Guangdong/C45/2010	A	H6N6	duck	Guangdong	2010
1309018	1309018/H6N2/A/pekin_duck/Mexico/CPA-5009/2007	A	H6N2	pekin_duck	Mexico	2007
1307747	1307747/H6N8/A/White-fronted_Goose/Netherlands/3/2008	A	H6N8	White-fronted_Goose	Netherlands	2008
1307726	1307726/H6N2/A/Eurasian_wigeon/Netherlands/6/2005	A	H6N2	Eurasian_wigeon	Netherlands	2005
1307646	1307646/H6N1/A/mallard_duck/Netherlands/1/2001	A	H6N1	mallard_duck	Netherlands	2001
1307273	1307273/H6N1/A/mallard_duck/Netherlands/32/2008	A	H6N1	mallard_duck	Netherlands	2008
1307044	1307044/H6N1/A/mallard_duck/Georgia/7/2015	A	H6N1	mallard_duck	Georgia	2015
1306918	1306918/H6N5/A/mallard_duck/Netherlands/59/2015	A	H6N5	mallard_duck	Netherlands	2015
1306912	1306912/H6N5/A/mallard_duck/Netherlands/60/2015	A	H6N5	mallard_duck	Netherlands	2015
1304811	1304811/H6N1/A/ruddy_turnstone_/New_Jersey/UGAI14-1322/2014	A	H6N1	ruddy_turnstone_	New_Jersey	2014
1304776	1304776/H6N1/A/ruddy_turnstone_/New_Jersey/UGAI14-1857/2014	A	H6N1	ruddy_turnstone_	New_Jersey	2014
1304768	1304768/H6N1/A/ruddy_turnstone_/New_Jersey/UGAI14-1478/2014	A	H6N1	ruddy_turnstone_	New_Jersey	2014
1304760	1304760/H6N1/A/ruddy_turnstone_/New_Jersey/UGAI14-1399/2014	A	H6N1	ruddy_turnstone_	New_Jersey	2014
1303459	1303459/H6N6/A/Duck/China/FJ2253/2014	A	H6N6	Duck	China	2014
1303458	1303458/H6N2/A/chicken/China/ZS220/2012	A	H6N2	chicken	China	2012
1303457	1303457/H6N6/A/chicken/China/X2224/2015	A	H6N6	chicken	China	2015
1303456	1303456/H6N2/A/chicken/China/X1006/2015	A	H6N2	chicken	China	2015
1303455	1303455/H6N6/A/chicken/China/GZ1063/2014	A	H6N6	chicken	China	2014
1303454	1303454/H6N2/A/chicken/China/Y223/2012	A	H6N2	chicken	China	2012
1303453	1303453/H6N6/A/chicken/China/Y052/2013	A	H6N6	chicken	China	2013
1303452	1303452/H6N6/A/chicken/China/G1054/2016	A	H6N6	chicken	China	2016
1303389	1303389/H6N2/A/Partridge/China/Y015/2013	A	H6N2	Partridge	China	2013
1303388	1303388/H6N2/A/goose/China/GX1001/2013	A	H6N2	goose	China	2013
1303387	1303387/H6N2/A/goose/China/YS357/2012	A	H6N2	goose	China	2012
1303386	1303386/H6N2/A/goose/China/Y91/2011	A	H6N2	goose	China	2011
1303385	1303385/H6N8/A/goose/China/G711/2015	A	H6N8	goose	China	2015
1303384	1303384/H6N2/A/goose/China/G3121/2014	A	H6N2	goose	China	2014
1303383	1303383/H6N2/A/goose/China/G2097/2015	A	H6N2	goose	China	2015
1303382	1303382/H6N2/A/goose/China/G1130/2014	A	H6N2	goose	China	2014
1303381	1303381/H6N2/A/Duck/China/SC157/2012	A	H6N2	Duck	China	2012
1303380	1303380/H6N6/A/Duck/China/X1369/2016	A	H6N6	Duck	China	2016
1303379	1303379/H6N2/A/Duck/China/J2417/2014	A	H6N2	Duck	China	2014
1303378	1303378/H6N2/A/Duck/China/H1034/2016	A	H6N2	Duck	China	2016
1303377	1303377/H6N2/A/Duck/China/Q032/2013	A	H6N2	Duck	China	2013
1303376	1303376/H6N8/A/Duck/China/GZ2162/2014	A	H6N8	Duck	China	2014
1303375	1303375/H6N8/A/Duck/China/G90/2011	A	H6N8	Duck	China	2011
1303374	1303374/H6N6/A/Duck/China/GX1167/2014	A	H6N6	Duck	China	2014
1303373	1303373/H6N8/A/Duck/China/YS348/2012	A	H6N8	Duck	China	2012
1303372	1303372/H6N1/A/Duck/China/Y114/2012	A	H6N1	Duck	China	2012
1303371	1303371/H6N2/A/Duck/China/G383/2015	A	H6N2	Duck	China	2015
1303370	1303370/H6N6/A/Duck/China/G2319/2015	A	H6N6	Duck	China	2015
1303262	1303262/H6N2/A/chicken/China/G3249/2014	A	H6N2	chicken	China	2014
1303254	1303254/H6N2/A/chicken/China/G2684/2014	A	H6N2	chicken	China	2014
1303246	1303246/H6N2/A/chicken/China/G1380/2014	A	H6N2	chicken	China	2014
1303238	1303238/H6N2/A/chicken/China/G1291/2016	A	H6N2	chicken	China	2016
1301160	1301160/H6N8/A/kelp_gull/Chile/C27585/2017	A	H6N8	kelp_gull	Chile	2017
1300848	1300848/H6N2/A/ruddy_turnstone/Delaware_Bay/293/2006	A	H6N2	ruddy_turnstone	Delaware_Bay	2006
1300410	1300410/H6N8/A/ruddy_turnstone/Delaware_Bay/12/2004	A	H6N8	ruddy_turnstone	Delaware_Bay	2004
1298535	1298535/H6N2/A/kelp_gull/Chile/C12396/2016	A	H6N2	kelp_gull	Chile	2016
1298496	1298496/H6N8/A/mallard/Chile/C9763/2016	A	H6N8	mallard	Chile	2016
1298472	1298472/H6N2/A/kelp_gull/Chile/C12395/2016	A	H6N2	kelp_gull	Chile	2016
1237399	1237399/H6N6/A/duck/Guangdong/C120/2011	A	H6N6	duck	Guangdong	2011
1209340	1209340/H6N2/A/duck/India/12CL22/2015	A	H6N2	duck	India	2015
1154759	1154759/H6N1/A/green-winged_teal/Tennessee/17OS0651/2017	A	H6N1	green-winged_teal	Tennessee	2017
1154712	1154712/H6N1/A/Northern_shoveler/Illinois/16OS1664/2016	A	H6N1	Northern_shoveler	Illinois	2016
1154702	1154702/H6N1/A/green-winged_teal/Ohio/16OS0556/2016	A	H6N1	green-winged_teal	Ohio	2016
1154667	1154667/H6N4/A/mallard_duck/Ohio/16OS0826/2016	A	H6N4	mallard_duck	Ohio	2016
1154591	1154591/H6N1/A/blue-winged_teal/Wisconsin/16OS3226/2016	A	H6N1	blue-winged_teal	Wisconsin	2016
1154585	1154585/H6N2/A/mallard_duck/Ohio/16OS3743/2016	A	H6N2	mallard_duck	Ohio	2016
1154417	1154417/H6N1/A/pintail_duck/Illinois/16OS1650/2016	A	H6N1	pintail_duck	Illinois	2016
1154383	1154383/H6N1/A/mallard_duck/Ohio/16OS2064/2016	A	H6N1	mallard_duck	Ohio	2016
1154324	1154324/H6N1/A/common_goldeneye/Wisconsin/16OS4246/2016	A	H6N1	common_goldeneye	Wisconsin	2016
1153633	1153633/H6N1/A/Northern_shoveler/Mississippi/16OS5984/2016	A	H6N1	Northern_shoveler	Mississippi	2016
1153482	1153482/H6N1/A/chicken/Vietnam/HU4-26/2015	A	H6N1	chicken	Vietnam	2015
1103463	1103463/H6N6/A/duck/Fujian/S1307/2017	A	H6N6	duck	Fujian	2017
1103462	1103462/H6N6/A/duck/Fujian/SD099/2017	A	H6N6	duck	Fujian	2017
1103461	1103461/H6N6/A/duck/Fujian/SD086/2017	A	H6N6	duck	Fujian	2017
1103460	1103460/H6N6/A/duck/Fujian/SD013/2017	A	H6N6	duck	Fujian	2017
1098805	1098805/H6N2/A/duck/Bangladesh/31227/2016	A	H6N2	duck	Bangladesh	2016
1035869	1035869/H6N2/A/goose/Guangxi/158/2013	A	H6N2	goose	Guangxi	2013
1035861	1035861/H6N2/A/duck/Guangxi/132/2013	A	H6N2	duck	Guangxi	2013
1035853	1035853/H6N6/A/chicken/Guangxi/129/2013	A	H6N6	chicken	Guangxi	2013
1035845	1035845/H6N2/A/goose/Guangxi/128/2013	A	H6N2	goose	Guangxi	2013
1035837	1035837/H6N2/A/goose/Guangxi/127/2012	A	H6N2	goose	Guangxi	2012
1035829	1035829/H6N2/A/duck/Guangxi/121/2012	A	H6N2	duck	Guangxi	2012
1035820	1035820/H6N2/A/chicken/Guangxi/121/2012	A	H6N2	chicken	Guangxi	2012
1035811	1035811/H6N2/A/goose/Guangxi/115/2012	A	H6N2	goose	Guangxi	2012
1035803	1035803/H6N8/A/duck/Guangxi/113/2012	A	H6N8	duck	Guangxi	2012
1035795	1035795/H6N2/A/goose/Guangxi/105/2011	A	H6N2	goose	Guangxi	2011
1035787	1035787/H6N1/A/duck/Guangxi/105/2011	A	H6N1	duck	Guangxi	2011
1035779	1035779/H6N6/A/duck/Guangxi/058/2010	A	H6N6	duck	Guangxi	2010
1035768	1035768/H6N5/A/duck/Guangxi/052/2010	A	H6N5	duck	Guangxi	2010
1014274	1014274/H6N8/A/mallard_duck/Netherlands/2/2004	A	H6N8	mallard_duck	Netherlands	2004
1013736	1013736/H6N8/A/white-fronted_goose/Netherlands/5/2011	A	H6N8	white-fronted_goose	Netherlands	2011
1011165	1011165/H6N2/A/mallard_duck/Netherlands/11/2014	A	H6N2	mallard_duck	Netherlands	2014
1011020	1011020/H6N2/A/mallard_duck/Netherlands/9/2014	A	H6N2	mallard_duck	Netherlands	2014
1010582	1010582/H6N2/A/mallard_duck/Netherlands/13/2005	A	H6N2	mallard_duck	Netherlands	2005
1007555	1007555/H6N2/A/American_wigeon/California/HS078/2015	A	H6N2	American_wigeon	California	2015
1007551	1007551/H6N5/A/American_wigeon/California/HS007B/2015	A	H6N5	American_wigeon	California	2015
1007543	1007543/H6N5/A/American_wigeon/California/HS005B/2015	A	H6N5	American_wigeon	California	2015
1007535	1007535/H6N5/A/northern_pintail/California/HS052A/2015	A	H6N5	northern_pintail	California	2015
1007523	1007523/H6N5/A/American_wigeon/California/HS007A/2015	A	H6N5	American_wigeon	California	2015
1007492	1007492/H6N5/A/northern_pintail/California/HS064/2015	A	H6N5	northern_pintail	California	2015
1007463	1007463/H6N2/A/northern_pintail/California/HS023/2015	A	H6N2	northern_pintail	California	2015
1007456	1007456/H6N2/A/American_wigeon/California/HS025/2015	A	H6N2	American_wigeon	California	2015
1007446	1007446/H6N2/A/American_wigeon/California/HS001/2015	A	H6N2	American_wigeon	California	2015
1007438	1007438/H6N6/A/goose/Guangdong/S4362/2009	A	H6N6	goose	Guangdong	2009
1007430	1007430/H6N2/A/goose/Guangdong/S1384/2010	A	H6N2	goose	Guangdong	2010
1007422	1007422/H6N6/A/duck/Zhejiang/S4204/2010	A	H6N6	duck	Zhejiang	2010
1007414	1007414/H6N6/A/duck/Zhejiang/S1134/2011	A	H6N6	duck	Zhejiang	2011
1007406	1007406/H6N6/A/duck/Zhejiang/S1023/2010	A	H6N6	duck	Zhejiang	2010
1007398	1007398/H6N2/A/duck/Hunan/S4386/2009	A	H6N2	duck	Hunan	2009
1007390	1007390/H6N6/A/duck/Hunan/S4273/2010	A	H6N6	duck	Hunan	2010
1007382	1007382/H6N2/A/duck/Hunan/S3047/2009	A	H6N2	duck	Hunan	2009
1007374	1007374/H6N2/A/duck/Hunan/S1284/2009	A	H6N2	duck	Hunan	2009
1007366	1007366/H6N2/A/duck/Hubei/S4170/2008	A	H6N2	duck	Hubei	2008
1007358	1007358/H6N2/A/duck/Hubei/S4135/2010	A	H6N2	duck	Hubei	2010
1007350	1007350/H6N2/A/duck/Hubei/S1114/2009	A	H6N2	duck	Hubei	2009
1007342	1007342/H6N2/A/duck/Hubei/S1366/2009	A	H6N2	duck	Hubei	2009
1007334	1007334/H6N6/A/duck/Guangxi/S4111/2010	A	H6N6	duck	Guangxi	2010
1007326	1007326/H6N6/A/duck/Guangdong/S4251/2010	A	H6N6	duck	Guangdong	2010
1007318	1007318/H6N2/A/duck/Guangdong/S4192/2008	A	H6N2	duck	Guangdong	2008
1007310	1007310/H6N6/A/duck/Guangdong/S4018/2010	A	H6N6	duck	Guangdong	2010
1007302	1007302/H6N6/A/duck/Guangdong/S3468/2010	A	H6N6	duck	Guangdong	2010
1007294	1007294/H6N6/A/duck/Guangdong/S3225/2010	A	H6N6	duck	Guangdong	2010
1007286	1007286/H6N6/A/duck/Guangdong/S3180/2010	A	H6N6	duck	Guangdong	2010
1007278	1007278/H6N6/A/duck/Guangdong/S3073/2010	A	H6N6	duck	Guangdong	2010
1007270	1007270/H6N6/A/duck/Guangdong/S1155/2011	A	H6N6	duck	Guangdong	2011
1007262	1007262/H6N6/A/duck/Guangdong/S1663/2009	A	H6N6	duck	Guangdong	2009
1007254	1007254/H6N2/A/duck/Guangdong/S1566/2009	A	H6N2	duck	Guangdong	2009
1007246	1007246/H6N6/A/duck/Guangdong/S1419/2011	A	H6N6	duck	Guangdong	2011
1007238	1007238/H6N2/A/duck/Guangdong/S1328/2010	A	H6N2	duck	Guangdong	2010
1007230	1007230/H6N2/A/duck/Guangdong/S1289/2010	A	H6N2	duck	Guangdong	2010
1007222	1007222/H6N2/A/duck/Fujian/S4081/2008	A	H6N2	duck	Fujian	2008
1007214	1007214/H6N6/A/chicken/Hunan/S4495/2010	A	H6N6	chicken	Hunan	2010
1007206	1007206/H6N2/A/chicken/Hunan/S4191/2009	A	H6N2	chicken	Hunan	2009
1007198	1007198/H6N6/A/chicken/Hunan/S3003/2009	A	H6N6	chicken	Hunan	2009
1007166	1007166/H6N2/A/chicken/Guangdong/S1453/2010	A	H6N2	chicken	Guangdong	2010
1007158	1007158/H6N6/A/chicken/Guangdong/S1414/2010	A	H6N6	chicken	Guangdong	2010
1007150	1007150/H6N2/A/chicken/Guangdong/S1312/2010	A	H6N2	chicken	Guangdong	2010
973594	973594/H6N8/A/ruddy_turnstone/New_Jersey/UGAI14-1314/2014	A	H6N8	ruddy_turnstone	New_Jersey	2014
973463	973463/H6N8/A/mallard/Alaska/UGAI15-6397/2015	A	H6N8	mallard	Alaska	2015
967528	967528/H6N8/A/green-winged_teal/Missouri/15OS6475/2015	A	H6N8	green-winged_teal	Missouri	2015
967473	967473/H6N5/A/green-winged_teal/Ohio/15OS5495/2015	A	H6N5	green-winged_teal	Ohio	2015
967035	967035/H6N8/A/northern_pintail/Alaska/792/2013	A	H6N8	northern_pintail	Alaska	2013
966928	966928/H6N8/A/northern_pintail/Alaska/916/2013	A	H6N8	northern_pintail	Alaska	2013
966850	966850/H6N2/A/northern_pintail/Alaska/UGAI15-7567/2015	A	H6N2	northern_pintail	Alaska	2015
966713	966713/H6N1/A/northern_pintail/Alaska/UGAI15-7300/2015	A	H6N1	northern_pintail	Alaska	2015
966469	966469/H6N2/A/northern_pintail/Alaska/769/2011	A	H6N2	northern_pintail	Alaska	2011
966330	966330/H6N2/A/northern_pintail/Alaska/224/2011	A	H6N2	northern_pintail	Alaska	2011
965297	965297/H6N1/A/duck/Bangladesh/25767/2015	A	H6N1	duck	Bangladesh	2015
962280	962280/H6N2/A/mallard/Ohio/15OS3999/2015	A	H6N2	mallard	Ohio	2015
962159	962159/H6N2/A/mallard/Ohio/15OS4225/2015	A	H6N2	mallard	Ohio	2015
961666	961666/H6N2/A/mallard/Ohio/15OS3992/2015	A	H6N2	mallard	Ohio	2015
953611	953611/H6N2/A/mallard_duck/Ohio/15OS5882/2015	A	H6N2	mallard_duck	Ohio	2015
953576	953576/H6N1/A/American_green-winged_teal/Missouri/15OS6486/2015	A	H6N1	American_green-winged_teal	Missouri	2015
953534	953534/H6N2/A/American_green-winged_teal/Illinois/15OS5977/2015	A	H6N2	American_green-winged_teal	Illinois	2015
942920	942920/H6N6/A/chicken/Zhejiang/234/2016	A	H6N6	chicken	Zhejiang	2016
942082	942082/H6N6/A/duck/Ganzhou/GZ151/2016	A	H6N6	duck	Ganzhou	2016
942081	942081/H6N6/A/duck/Ganzhou/GZ148/2016	A	H6N6	duck	Ganzhou	2016
942071	942071/H6N6/A/duck/Hubei/ZYSYF8/2015	A	H6N6	duck	Hubei	2015
942067	942067/H6N2/A/duck/Hubei/ZYSYG8/2015	A	H6N2	duck	Hubei	2015
942066	942066/H6N2/A/duck/Hubei/ZYSYG7/2015	A	H6N2	duck	Hubei	2015
942065	942065/H6N2/A/duck/Hubei/ZYSYG3/2015	A	H6N2	duck	Hubei	2015
942064	942064/H6N2/A/duck/Hubei/ZYSYG15/2015	A	H6N2	duck	Hubei	2015
942063	942063/H6N2/A/duck/Hubei/ZYSYG14/2015	A	H6N2	duck	Hubei	2015
942062	942062/H6N2/A/duck/Hubei/ZYSYG1/2015	A	H6N2	duck	Hubei	2015
940661	940661/H6N2/A/duck/India/11CL01/2014	A	H6N2	duck	India	2014
899867	899867/H6N2/A/mallard/Ohio/15OS4208/2015	A	H6N2	mallard	Ohio	2015
895346	895346/H6N1/A/Anser_fabalis/China/Anhui/L256/2014	A	H6N1	Anser_fabalis	China	2014
895338	895338/H6N1/A/Anser_fabalis/China/Anhui/L221/2014	A	H6N1	Anser_fabalis	China	2014
895330	895330/H6N2/A/Anser_fabalis/China/Anhui/L180/2014	A	H6N2	Anser_fabalis	China	2014
895322	895322/H6N1/A/Anser_fabalis/China/Anhui/L144/2014	A	H6N1	Anser_fabalis	China	2014
895314	895314/H6N2/A/Anser_fabalis/China/Anhui/L93/2014	A	H6N2	Anser_fabalis	China	2014
895306	895306/H6N2/A/Anser_fabalis/China/Anhui/L63/2014	A	H6N2	Anser_fabalis	China	2014
895298	895298/H6N2/A/Anser_fabalis/China/Anhui/L9/2014	A	H6N2	Anser_fabalis	China	2014
895290	895290/H6N2/A/Anser_fabalis/China/Anhui/S148/2014	A	H6N2	Anser_fabalis	China	2014
895282	895282/H6N2/A/Anser_fabalis/China/Anhui/S104/2014	A	H6N2	Anser_fabalis	China	2014
895274	895274/H6N2/A/Anser_fabalis/China/Anhui/S65/2014	A	H6N2	Anser_fabalis	China	2014
895266	895266/H6N2/A/Anser_fabalis/China/Anhui/S45/2014	A	H6N2	Anser_fabalis	China	2014
895258	895258/H6N2/A/Anser_fabalis/China/Anhui/S39/2014	A	H6N2	Anser_fabalis	China	2014
895250	895250/H6N2/A/Anser_fabalis/China/Anhui/S20/2014	A	H6N2	Anser_fabalis	China	2014
891156	891156/H6N8/A/mallard_duck/Netherlands/5/2008	A	H6N8	mallard_duck	Netherlands	2008
891155	891155/H6N2/A/Eurasian_wigeon/Netherlands/1/2006	A	H6N2	Eurasian_wigeon	Netherlands	2006
891149	891149/H6N8/A/greater_white-fronted_goose/Netherlands/2/2008	A	H6N8	greater_white-fronted_goose	Netherlands	2008
891148	891148/H6N8/A/mallard_duck/Netherlands/9/2013	A	H6N8	mallard_duck	Netherlands	2013
891066	891066/H6N1/A/mallard_duck/Netherlands/10/2012	A	H6N1	mallard_duck	Netherlands	2012
891053	891053/H6N8/A/greater_white-fronted_goose/Netherlands/4/2008	A	H6N8	greater_white-fronted_goose	Netherlands	2008
890973	890973/H6N4/A/mallard_duck/Netherlands/30/2011	A	H6N4	mallard_duck	Netherlands	2011
890968	890968/H6N8/A/mallard_duck/Netherlands/15/2007	A	H6N8	mallard_duck	Netherlands	2007
890845	890845/H6N8/A/greater_white-fronted_goose/Netherlands/3/2006	A	H6N8	greater_white-fronted_goose	Netherlands	2006
890823	890823/H6N8/A/greater_white-fronted_goose/Netherlands/2/2007	A	H6N8	greater_white-fronted_goose	Netherlands	2007
890805	890805/H6N2/A/greater_white-fronted_goose/Netherlands/1/2006	A	H6N2	greater_white-fronted_goose	Netherlands	2006
890768	890768/H6N8/A/mallard_duck/Netherlands/18/2010	A	H6N8	mallard_duck	Netherlands	2010
890762	890762/H6N8/A/barnacle_goose/Netherlands/1/2011	A	H6N8	barnacle_goose	Netherlands	2011
890643	890643/H6N2/A/greater_white-fronted_goose/Netherlands/3/2011	A	H6N2	greater_white-fronted_goose	Netherlands	2011
890621	890621/H6N2/A/mallard_duck/Netherlands/19/2007	A	H6N2	mallard_duck	Netherlands	2007
890605	890605/H6N1/A/Eurasian_teal/Netherlands/3/2008	A	H6N1	Eurasian_teal	Netherlands	2008
890499	890499/H6N1/A/mallard_duck/Netherlands/24/2009	A	H6N1	mallard_duck	Netherlands	2009
890485	890485/H6N8/A/greater_white-fronted_goose/Netherlands/1/2009	A	H6N8	greater_white-fronted_goose	Netherlands	2009
890483	890483/H6N8/A/greater_white-fronted_goose/Netherlands/6/2011	A	H6N8	greater_white-fronted_goose	Netherlands	2011
890434	890434/H6N1/A/mallard_duck/Netherlands/8/2008	A	H6N1	mallard_duck	Netherlands	2008
890431	890431/H6N2/A/mallard_duck/Netherlands/7/2014	A	H6N2	mallard_duck	Netherlands	2014
890389	890389/H6N2/A/greater_white-fronted_goose/Netherlands/6/2010	A	H6N2	greater_white-fronted_goose	Netherlands	2010
890248	890248/H6N8/A/mallard_duck/Netherlands/15/2011	A	H6N8	mallard_duck	Netherlands	2011
890219	890219/H6N2/A/mallard_duck/Netherlands/18/2009	A	H6N2	mallard_duck	Netherlands	2009
890153	890153/H6N8/A/greater_white-fronted_goose/Netherlands/4/2006	A	H6N8	greater_white-fronted_goose	Netherlands	2006
890144	890144/H6N8/A/mallard_duck/Netherlands/15/2009	A	H6N8	mallard_duck	Netherlands	2009
890044	890044/H6N2/A/gadwall_duck/Netherlands/1/2011	A	H6N2	gadwall_duck	Netherlands	2011
890032	890032/H6N8/A/greater_white-fronted_goose/Netherlands/4/2010	A	H6N8	greater_white-fronted_goose	Netherlands	2010
890004	890004/H6N8/A/greater_white-fronted_goose/Netherlands/6/2009	A	H6N8	greater_white-fronted_goose	Netherlands	2009
889994	889994/H6N2/A/greater_white-fronted_goose/Netherlands/9/2009	A	H6N2	greater_white-fronted_goose	Netherlands	2009
889985	889985/H6N1/A/mallard_duck/Netherlands/12/2012	A	H6N1	mallard_duck	Netherlands	2012
889977	889977/H6N8/A/mallard_duck/Netherlands/17/2009	A	H6N8	mallard_duck	Netherlands	2009
889974	889974/H6N2/A/greater_white-fronted_goose/Netherlands/8/2009	A	H6N2	greater_white-fronted_goose	Netherlands	2009
889939	889939/H6N8/A/barnacle_goose/Netherlands/1/2014	A	H6N8	barnacle_goose	Netherlands	2014
889902	889902/H6N1/A/Eurasian_wigeon/Netherlands/1/2008	A	H6N1	Eurasian_wigeon	Netherlands	2008
889851	889851/H6N8/A/mallard_duck/Netherlands/16/2007	A	H6N8	mallard_duck	Netherlands	2007
889814	889814/H6N8/A/mallard_duck/Netherlands/78/2006	A	H6N8	mallard_duck	Netherlands	2006
889785	889785/H6N8/A/mallard_duck/Netherlands/76/2008	A	H6N8	mallard_duck	Netherlands	2008
889689	889689/H6N5/A/greater_white-fronted_goose/Netherlands/3/2007	A	H6N5	greater_white-fronted_goose	Netherlands	2007
889677	889677/H6N8/A/mallard_duck/Netherlands/20/2011	A	H6N8	mallard_duck	Netherlands	2011
889623	889623/H6N1/A/greater_white-fronted_goose/Netherlands/11/2009	A	H6N1	greater_white-fronted_goose	Netherlands	2009
889494	889494/H6N8/A/mallard_duck/Netherlands/40/2006	A	H6N8	mallard_duck	Netherlands	2006
889471	889471/H6N8/A/bean_goose/Netherlands/1/2008	A	H6N8	bean_goose	Netherlands	2008
889450	889450/H6N2/A/mallard_duck/Netherlands/3/2008	A	H6N2	mallard_duck	Netherlands	2008
889441	889441/H6N8/A/barnacle_goose/Netherlands/1/2010	A	H6N8	barnacle_goose	Netherlands	2010
889429	889429/H6N8/A/greater_white-fronted_goose/Netherlands/1/2011	A	H6N8	greater_white-fronted_goose	Netherlands	2011
889349	889349/H6N1/A/greater_white-fronted_goose/Netherlands/1/2010	A	H6N1	greater_white-fronted_goose	Netherlands	2010
889273	889273/H6N5/A/mallard_duck/Netherlands/13/2007	A	H6N5	mallard_duck	Netherlands	2007
889260	889260/H6N2/A/greater_white-fronted_goose/Netherlands/2/2011	A	H6N2	greater_white-fronted_goose	Netherlands	2011
845273	845273/H6N1/A/white-rumped_sandpiper/Lagoa_do_Peixe/RS1151/2012	A	H6N1	white-rumped_sandpiper	Lagoa_do_Peixe	2012
841756	841756/H6N2/A/chicken/South_Africa/BKR2/2012	A	H6N2	chicken	South_Africa	2012
841751	841751/H6N2/A/chicken/South_Africa/BKR4/2012	A	H6N2	chicken	South_Africa	2012
841740	841740/H6N2/A/chicken/South_Africa/W04/2002	A	H6N2	chicken	South_Africa	2002
841732	841732/H6N2/A/chicken/South_Africa/MAS/2013	A	H6N2	chicken	South_Africa	2013
837472	837472/H6N1/A/white-rumped_sandpiper/Lagoa_do_Peixe/RS1177/2012	A	H6N1	white-rumped_sandpiper	Lagoa_do_Peixe	2012
837386	837386/H6N1/A/white-rumped_sandpiper/Lagoa_do_Peixe/RS1196/2012	A	H6N1	white-rumped_sandpiper	Lagoa_do_Peixe	2012
837385	837385/H6N1/A/ruddy_turnstone/Delaware_Bay/536/2012	A	H6N1	ruddy_turnstone	Delaware_Bay	2012
812973	812973/H6N8/A/northern_shoveler/California/1628V/2013	A	H6N8	northern_shoveler	California	2013
812921	812921/H6N1/A/gadwall/California/1711V/2013	A	H6N1	gadwall	California	2013
812850	812850/H6N1/A/gadwall/California/COL039/2014	A	H6N1	gadwall	California	2014
812809	812809/H6N1/A/mallard/California/1606V/2013	A	H6N1	mallard	California	2013
753526	753526/H6N6/A/chicken/Zhejiang/74154/2015	A	H6N6	chicken	Zhejiang	2015
753525	753525/H6N6/A/chicken/Zhejiang/514158/2015	A	H6N6	chicken	Zhejiang	2015
753523	753523/H6N6/A/chicken/Zhejiang/110144/2015	A	H6N6	chicken	Zhejiang	2015
753522	753522/H6N6/A/chicken/Zhejiang/110102/2015	A	H6N6	chicken	Zhejiang	2015
753521	753521/H6N6/A/chicken/Zhejiang/727029/2014	A	H6N6	chicken	Zhejiang	2014
753520	753520/H6N6/A/chicken/Zhejiang/727028/2014	A	H6N6	chicken	Zhejiang	2014
753519	753519/H6N6/A/chicken/Zhejiang/727023/2014	A	H6N6	chicken	Zhejiang	2014
753518	753518/H6N6/A/chicken/Zhejiang/727019/2014	A	H6N6	chicken	Zhejiang	2014
753517	753517/H6N6/A/chicken/Zhejiang/727018/2014	A	H6N6	chicken	Zhejiang	2014
753515	753515/H6N6/A/chicken/Zhejiang/727001/2014	A	H6N6	chicken	Zhejiang	2014
750376	750376/H6N2/A/greater_white-fronted_goose/Alaska/UGAI15-3913/2015	A	H6N2	greater_white-fronted_goose	Alaska	2015
750369	750369/H6N1/A/greater_white-fronted_goose/Alaska/UGAI15-3903/2015	A	H6N1	greater_white-fronted_goose	Alaska	2015
736691	736691/H6N6/A/duck/Guizhou/013/2014	A	H6N6	duck	Guizhou	2014
705583	705583/H6N2/A/goose/Guangdong/G1152/2014	A	H6N2	goose	Guangdong	2014
700478	700478/H6N1/A/goose/Interior_Alaska/11PG00149/2011	A	H6N1	goose	Interior_Alaska	2011
647466	647466/H6N2/A/duck/Zhejiang/727042/2014	A	H6N2	duck	Zhejiang	2014
647465	647465/H6N2/A/duck/Zhejiang/727038/2014	A	H6N2	duck	Zhejiang	2014
647464	647464/H6N2/A/duck/Zhejiang/77174/2014	A	H6N2	duck	Zhejiang	2014
647463	647463/H6N2/A/chicken/Zhejiang/727031/2014	A	H6N2	chicken	Zhejiang	2014
647462	647462/H6N2/A/chicken/Zhejiang/77025/2014	A	H6N2	chicken	Zhejiang	2014
476950	476950/H6N1/A/Anas_discors/New_Mexico/A00629390/2008	A	H6N1	Anas_discors	New_Mexico	2008
473859	473859/H6N1/A/Anas_discors/New_Mexico/A00706363/2008	A	H6N1	Anas_discors	New_Mexico	2008
471881	471881/H6N6/A/duck/Guangxi/GXd-7/2011	A	H6N6	duck	Guangxi	2011
471873	471873/H6N8/A/duck/Guangxi/GXd-6/2010	A	H6N8	duck	Guangxi	2010
471865	471865/H6N6/A/duck/Guangxi/GXd-4/2009	A	H6N6	duck	Guangxi	2009
461088	461088/H6N5/A/duck/Guangxi/GXd-1/2009	A	H6N5	duck	Guangxi	2009
417486	417486/H6N2/A/duck/Guangxi/GXd-2/2010	A	H6N2	duck	Guangxi	2010
417478	417478/H6N2/A/duck/Guangxi/GXd-3/2009	A	H6N2	duck	Guangxi	2009
556912	556912/H6N6/A/Environment/Zhenjiang/zj18/2014	A	H6N6	Environment	Zhenjiang	2014
866858	866858/H6N8/A/duck/Aichi/231010/2016	A	H6N8	duck	Aichi	2016
866834	866834/H6N5/A/duck/Aichi/231002/2016	A	H6N5	duck	Aichi	2016
866810	866810/H6N2/A/duck/Fukui/181015/2016	A	H6N2	duck	Fukui	2016
866786	866786/H6N2/A/duck/Toyama/161010/2016	A	H6N2	duck	Toyama	2016
671613	671613/H6N6/A/environment/Fujian/05_07_FZHenE/2015	A	H6N6	environment	Fujian	2015
661983	661983/H6N2/A/duck/Guangdong/04_15_SZBAXQ004/2015	A	H6N2	duck	Guangdong	2015
661895	661895/H6N6/A/chicken/Guangxi/04_10_NM127/2015	A	H6N6	chicken	Guangxi	2015
661871	661871/H6N6/A/chicken/Guangxi/04_10_JX044/2015	A	H6N6	chicken	Guangxi	2015
661855	661855/H6N6/A/duck/Guangxi/04_10_JX028/2015	A	H6N6	duck	Guangxi	2015
661823	661823/H6N6/A/duck/Guangdong/02_11_DGCPSJ007-P/2015	A	H6N6	duck	Guangdong	2015
661783	661783/H6N6/A/duck/Guangdong/02_11_DGQTXC191-P/2015	A	H6N6	duck	Guangdong	2015
661775	661775/H6N6/A/duck/Guangdong/02_11_DGQTSJ165-P/2015	A	H6N6	duck	Guangdong	2015
661767	661767/H6N6/A/duck/Guangdong/02_11_DGQTSJ161-P/2015	A	H6N6	duck	Guangdong	2015
661743	661743/H6N6/A/duck/Guangdong/02_11_DGQTSJ146-P/2015	A	H6N6	duck	Guangdong	2015
661711	661711/H6N6/A/duck/Guangdong/02_11_DGCP101-P/2015	A	H6N6	duck	Guangdong	2015
661503	661503/H6N2/A/goose/Guangdong/03_27_DGQTSJ164-O/2015	A	H6N2	goose	Guangdong	2015
661495	661495/H6N2/A/goose/Guangdong/03_27_DGQTSJ166-O/2015	A	H6N2	goose	Guangdong	2015
661167	661167/H6N6/A/goose/Guangdong/04_22_DGCPLB048-O/2015	A	H6N6	goose	Guangdong	2015
661159	661159/H6N6/A/duck/Guangdong/04_23_DGQTSJ136-P/2015	A	H6N6	duck	Guangdong	2015
661151	661151/H6N2/A/goose/Guangdong/04_23_DGQTXC175-O/2015	A	H6N2	goose	Guangdong	2015
661111	661111/H6N2/A/duck/Guangdong/03_26_DGCPLB015-O/2015	A	H6N2	duck	Guangdong	2015
661103	661103/H6N2/A/goose/Guangdong/03_26_DGCP100-O/2015	A	H6N2	goose	Guangdong	2015
661095	661095/H6N2/A/goose/Guangdong/03_26_DGCPLB033-O/2015	A	H6N2	goose	Guangdong	2015
661063	661063/H6N6/A/duck/Jiangxi/01_14_NCJD063-P/2015	A	H6N6	duck	Jiangxi	2015
661031	661031/H6N6/A/duck/Jiangxi/01_14_NCJD072-P/2015	A	H6N6	duck	Jiangxi	2015
660999	660999/H6N6/A/chicken/Jiangxi/01_08YGCB018-P/2015	A	H6N6	chicken	Jiangxi	2015
660935	660935/H6N6/A/duck/Jiangxi/01_14_NCJD075-P/2015	A	H6N6	duck	Jiangxi	2015
660903	660903/H6N6/A/duck/Jiangxi/01_14_NCJD073-P/2015	A	H6N6	duck	Jiangxi	2015
660847	660847/H6N6/A/duck/Jiangxi/01_14_NCJD125-P/2015	A	H6N6	duck	Jiangxi	2015
660823	660823/H6N6/A/duck/Jiangxi/02_05_YGYXG014-P/2015	A	H6N6	duck	Jiangxi	2015
660807	660807/H6N2/A/goose/Guangdong/04_23_DGQTXC220-O/2015	A	H6N2	goose	Guangdong	2015
660735	660735/H6N6/A/duck/Guangdong/04_23_DGQTSJ126-O/2015	A	H6N6	duck	Guangdong	2015
660615	660615/H6N6/A/duck/Guangdong/04_22_DGCPLB013-O/2015	A	H6N6	duck	Guangdong	2015
660583	660583/H6N2/A/goose/Guangdong/04_22_DGCP107-O/2015	A	H6N2	goose	Guangdong	2015
660551	660551/H6N6/A/duck/Guangdong/04_22_DGCPLB023-P/2015	A	H6N6	duck	Guangdong	2015
660535	660535/H6N2/A/goose/Guangdong/04_22_DGCP108-O/2015	A	H6N2	goose	Guangdong	2015
660527	660527/H6N2/A/goose/Guangdong/04_22_DGCPLB046-O/2015	A	H6N2	goose	Guangdong	2015
660407	660407/H6N2/A/goose/Guangdong/04_23_DGQTXC171-O/2015	A	H6N2	goose	Guangdong	2015
660343	660343/H6N2/A/goose/Guangdong/04_23_DGQTXC174-O/2015	A	H6N2	goose	Guangdong	2015
660247	660247/H6N6/A/goose/Guangdong/04_22_DGCP073-P/2015	A	H6N6	goose	Guangdong	2015
660183	660183/H6N6/A/duck/Guangdong/04_22_DGCP076-P/2015	A	H6N6	duck	Guangdong	2015
660135	660135/H6N6/A/duck/Guangdong/04_22_DGCP088-P/2015	A	H6N6	duck	Guangdong	2015
660119	660119/H6N2/A/goose/Guangdong/04_22_DGCP110-O/2015	A	H6N2	goose	Guangdong	2015
660103	660103/H6N6/A/duck/Guangdong/04_22_DGCP090-P/2015	A	H6N6	duck	Guangdong	2015
660087	660087/H6N2/A/goose/Guangdong/04_22_DGCPLB49-O/2015	A	H6N2	goose	Guangdong	2015
660079	660079/H6N2/A/goose/Guangdong/04_22_DGCP109-P/2015	A	H6N2	goose	Guangdong	2015
660047	660047/H6N2/A/goose/Guangdong/04_23_DGQTXC176-P/2015	A	H6N2	goose	Guangdong	2015
659879	659879/H6N2/A/goose/Guangdong/03_26_DGCPLB031-P/2015	A	H6N2	goose	Guangdong	2015
659647	659647/H6N6/A/goose/Henan/01_29_XCYX052-P/2015	A	H6N6	goose	Henan	2015
659535	659535/H6N6/A/duck/Hunan/04_14_YYXS900-O/2015	A	H6N6	duck	Hunan	2015
659527	659527/H6N6/A/duck/Hunan/04_14__YYXS0888-1-P/2015	A	H6N6	duck	Hunan	2015
659503	659503/H6N6/A/chicken/Hunan/04_14__YYXS0866-P/2015	A	H6N6	chicken	Hunan	2015
659407	659407/H6N6/A/duck/Hunan/04_14_YYGK484-O/2015	A	H6N6	duck	Hunan	2015
659399	659399/H6N6/A/duck/Hunan/04_14_YYGK474-O/2015	A	H6N6	duck	Hunan	2015
659343	659343/H6N6/A/duck/Hunan/04_14_YYGK439-1-P/2015	A	H6N6	duck	Hunan	2015
659335	659335/H6N6/A/duck/Hunan/04_14_YYGK0434-1-P/2015	A	H6N6	duck	Hunan	2015
658679	658679/H6N6/A/duck/Hubei/03_06__WHWTZ0149-O/2015	A	H6N6	duck	Hubei	2015
658631	658631/H6N6/A/duck/Hubei/03_06__WHWTZ0157-P/2015	A	H6N6	duck	Hubei	2015
658607	658607/H6N6/A/chicken/Huxei/03_06__WHWTZ0068-P/2015	A	H6N6	chicken	Huxei	2015
658591	658591/H6N6/A/duck/Hubei/03_06__WHWTZ0055-P/2015	A	H6N6	duck	Hubei	2015
658327	658327/H6N6/A/duck/Jiangxi/05_07_NCJD0063A-P/2015	A	H6N6	duck	Jiangxi	2015
658255	658255/H6N6/A/duck/Jiangxi/05_07__NCJD0051A-P/2015	A	H6N6	duck	Jiangxi	2015
658199	658199/H6N6/A/chicken/Jiangxi/05_06_NCDZT0040B-P/2015	A	H6N6	chicken	Jiangxi	2015
658167	658167/H6N6/A/chicken/Jiangxi/05_06_NCDZT0037B-P/2015	A	H6N6	chicken	Jiangxi	2015
658143	658143/H6N6/A/Pigeon/Jiangxi/04_01_NCDZT0351-O/2015	A	H6N6	Pigeon	Jiangxi	2015
656738	656738/H6N6/A/duck/Hubei/03_06_WHWTZ146-P/2015	A	H6N6	duck	Hubei	2015
656586	656586/H6N6/A/chicken/Hubei/03_06_WHWTZ136-P/2015	A	H6N6	chicken	Hubei	2015
656554	656554/H6N6/A/duck/Hubei/03_06_WHWTZ129-P/2015	A	H6N6	duck	Hubei	2015
656546	656546/H6N6/A/duck/Hubei/03_06_WHWTZ122-P/2015	A	H6N6	duck	Hubei	2015
1478981	1478981/H6N8/A/duck/Hungary/1147/2019	A	H6N8	duck	Hungary	2019
1195104	1195104/H6N1/A/Bean_Goose/Hubei/chenhu_VI54/2015	A	H6N1	Bean_Goose	Hubei	2015
1195096	1195096/H6N1/A/Bean_Goose/Hubei/chenhu_VI14/2015	A	H6N1	Bean_Goose	Hubei	2015
1194783	1194783/H6N1/A/Bean_Goose/Hubei/chenhu_VI39/2015	A	H6N1	Bean_Goose	Hubei	2015
1148063	1148063/H6N1/A/white-fronted_goose/Korea/H952/2017	A	H6N1	white-fronted_goose	Korea	2017
1148055	1148055/H6N1/A/white-fronted_goose/Korea/H909-1/2017	A	H6N1	white-fronted_goose	Korea	2017
1147975	1147975/H6N8/A/white-fronted_goose/Korea/H3178/2015	A	H6N8	white-fronted_goose	Korea	2015
1147951	1147951/H6N2/A/wild_bird/Korea/A35/2012	A	H6N2	wild_bird	Korea	2012
1330577	1330577/H6N7/A/duck/Bangladesh/18D769/2017	A	H6N7	duck	Bangladesh	2017
1330569	1330569/H6N7/A/duck/Bangladesh/18D770/2017	A	H6N7	duck	Bangladesh	2017
1330561	1330561/H6N2/A/duck/Bangladesh/19D682/2016	A	H6N2	duck	Bangladesh	2016
1330554	1330554/H6N2/A/duck/Bangladesh/19D685/2016	A	H6N2	duck	Bangladesh	2016
700321	700321/H6N2/A/duck/Cambodia/635W17M1/2013	A	H6N2	duck	Cambodia	2013
1156564	1156564/H6N2/A/duck/France/160051/2016	A	H6N2	duck	France	2016
1156553	1156553/H6N2/A/duck/France/160056/2016	A	H6N2	duck	France	2016
760071	760071/H6N2/A/duck/Guangdong/01_01_SZSGXJK007-Y/2016	A	H6N2	duck	Guangdong	2016
760063	760063/H6N2/A/duck/Guangdong/01_01_SZSGXJK003-Y/2016	A	H6N2	duck	Guangdong	2016
740654	740654/H6N8/A/Anas_crecca/Hubei/Honghu1046/2014_H6N8	A	H6N8	Anas_crecca	Hubei	2014
740646	740646/H6N1/A/Anser_fabalis/Hubei/Chenhu941/2014_H6N1	A	H6N1	Anser_fabalis	Hubei	2014
740630	740630/H6N1/A/Anser_anser/Hubei/Chenhu936/2014_H6N1	A	H6N1	Anser_anser	Hubei	2014
740614	740614/H6N2/A/Anser_albifrons/Hubei/Chenhu555/2013_H6N2	A	H6N2	Anser_albifrons	Hubei	2013
737463	737463/H6N1/A/Bean_Goose/Hubei/chenhu__XVII_5-1/2016_H6N1	A	H6N1	Bean_Goose	Hubei	2016
712800	712800/H6N8/A/Bean_Goose/Hubei/chenhu_VI4/2015_H6N8	A	H6N8	Bean_Goose	Hubei	2015
712792	712792/H6N1/A/Mallard/Hubei/chenhu_VI88/2015_H6N1_	A	H6N1	Mallard	Hubei	2015
712784	712784/H6N1/A/Bean_Goose/Hubei/chenhu_VI45/2015_H6N1	A	H6N1	Bean_Goose	Hubei	2015
712654	712654/H6N1/A/Wild_bird/Hubei/Wanghu_III12-13/2014_H6N1	A	H6N1	Wild_bird	Hubei	2014
712639	712639/H6N5/A/Bean_Goose/Hubei/chenhu_I77/2014_H6N5	A	H6N5	Bean_Goose	Hubei	2014
712628	712628/H6N5/A/Bean_Goose/Hubei/chenhu_2466/2014_H6N5_	A	H6N5	Bean_Goose	Hubei	2014
712547	712547/H6N5/A/Bean_Goose/Hubei/chenhu_I34/2014_H6N5_	A	H6N5	Bean_Goose	Hubei	2014
687493	687493/H6N6/A/Chicken/Guangdong/PY480/2014_H6N6	A	H6N6	Chicken	Guangdong	2014
459855	459855/H6N1/A/Taiwan/2/2013	A	H6N1	human	Taiwan	2013
1057740	1057740/H6N2/A/environment/Kagoshima/KU-ngrI/2014	A	H6N2	environment	Kagoshima	2014
926012	926012/H6N8/A/gadwall/Chany/97/2016	A	H6N8	gadwall	Chany	2016
1187207	1187207/H6N6/A/duck/Shiga/S4/2009	A	H6N6	duck	Shiga	2009
1187143	1187143/H6N6/A/duck/Tsukuba/72/2009	A	H6N6	duck	Tsukuba	2009
1187127	1187127/H6N6/A/duck/Aichi/231009/2014	A	H6N6	duck	Aichi	2014
993155	993155/H6N8/A/duck/Niigata/594/06	A	H6N8	duck	Niigata	2006
993099	993099/H6N8/A/duck/Niigata/600/06	A	H6N8	duck	Niigata	2006
867081	867081/H6N8/A/whooper_swan/Ibaraki/081104/2016	A	H6N8	whooper_swan	Ibaraki	2016
866968	866968/H6N1/A/wildbird/Niigata/151213/2015	A	H6N1	wildbird	Niigata	2015
855908	855908/H6N1/A/duck/Kyoto/261007/2015	A	H6N1	duck	Kyoto	2015
855882	855882/H6N2/A/duck/Tokushima/361020/2015	A	H6N2	duck	Tokushima	2015
855735	855735/H6N1/A/duck/Kyoto/261011/2014	A	H6N1	duck	Kyoto	2014
855679	855679/H6N5/A/duck/Kyoto/261007/2014	A	H6N5	duck	Kyoto	2014
855615	855615/H6N2/A/duck/Kyoto/260214/2015	A	H6N2	duck	Kyoto	2015
855607	855607/H6N5/A/duck/Shimane/321112/2014	A	H6N5	duck	Shimane	2014
855575	855575/H6N1/A/duck/Saga/411117/2013	A	H6N1	duck	Saga	2013
855527	855527/H6N6/A/duck/Saga/411013/2014	A	H6N6	duck	Saga	2014
459889	459889/H6N1/_A/chicken/Taiwan/A2837/2013	A	H6N1	chicken	Taiwan	2013
540407	540407/H6N7/A/waterfowl/Bangladesh/12301/2013	A	H6N7	waterfowl	Bangladesh	2013
540399	540399/H6N1/A/duck/Bangladesh/1293/2008	A	H6N1	duck	Bangladesh	2008
1335750	1335750/H6N6/A/duck/Vietnam/NCVD-909-11/2013	A	H6N6	duck	Vietnam	2013
1370644	1370644/H6N2/A/Eurasian-teal/Egypt/P2-29/2017	A	H6N2	Eurasian-teal	Egypt	2017
1328456	1328456/H6N1/A/teal/Toguchin/1157/2016	A	H6N1	teal	Toguchin	2016
1328425	1328425/H6N1/A/teal/Toguchin/1153/2016	A	H6N1	teal	Toguchin	2016
717981	717981/H6N6/A/environment/Hunan/20/2011	A	H6N6	environment	Hunan	2011
717973	717973/H6N6/A/environment/Hunan/19/2011	A	H6N6	environment	Hunan	2011
717965	717965/H6N6/A/environment/Hunan/18/2011	A	H6N6	environment	Hunan	2011
717957	717957/H6N6/A/environment/Jiangxi/19/2011	A	H6N6	environment	Jiangxi	2011
717949	717949/H6N6/A/environment/Jiangxi/17/2011	A	H6N6	environment	Jiangxi	2011
717941	717941/H6N2/A/environment/Guangxi/02/2010	A	H6N2	environment	Guangxi	2010
717933	717933/H6N6/A/environment/Hunan/14/2010	A	H6N6	environment	Hunan	2010
717917	717917/H6N6/A/environment/Jiangxi/15/2010	A	H6N6	environment	Jiangxi	2010
717909	717909/H6N6/A/environment/Hunan/07/2010	A	H6N6	environment	Hunan	2010
717901	717901/H6N6/A/environment/Hunan/03/2010	A	H6N6	environment	Hunan	2010
717893	717893/H6N6/A/environment/Hunan-Changsha/2/2010	A	H6N6	environment	Hunan-Changsha	2010
717885	717885/H6N2/A/environment/Hubei-Jinzhou/02/2010	A	H6N2	environment	Hubei-Jinzhou	2010
717877	717877/H6N6/A/environment/Hunan-Changsha/1/2009	A	H6N6	environment	Hunan-Changsha	2009
717869	717869/H6N6/A/environment/Jiangxi/25/2009	A	H6N6	environment	Jiangxi	2009
717861	717861/H6N6/A/environment/Jiangxi/24/2009	A	H6N6	environment	Jiangxi	2009
760594	760594/H6N5/A/wigeon/Italy/6127-23/2007	A	H6N5	wigeon	Italy	2007
1230766	1230766/H6N2/A/Chicken/Netherlands/14016059/2014	A	H6N2	Chicken	Netherlands	2014
1230111	1230111/H6N2/A/Duck/Netherlands/14016396/2014	A	H6N2	Duck	Netherlands	2014
1230103	1230103/H6N8/A/Duck/Netherlands/14016168/2014	A	H6N8	Duck	Netherlands	2014
1230095	1230095/H6N2/A/Duck/Netherlands/14015610/2014	A	H6N2	Duck	Netherlands	2014
1229994	1229994/H6N5/A/Turkey/Netherlands/06001571/2006	A	H6N5	Turkey	Netherlands	2006
1229858	1229858/H6N1/A/Chicken/Netherlands/10012103/2010	A	H6N1	Chicken	Netherlands	2010
1624754	1624754/H6N8/A/ruddy_turnstone/Delaware/650679/2002	A	H6N8	ruddy_turnstone	Delaware	2002
1601809	1601809/H6N1/A/American_Wigeon/Ohio/18OS1967/2018	A	H6N1	American_Wigeon	Ohio	2018
1601744	1601744/H6N1/A/Mallard/Ohio/18OS4664/2018	A	H6N1	Mallard	Ohio	2018
1601659	1601659/H6N8/A/Mallard/Ohio/18OS0552/2018	A	H6N8	Mallard	Ohio	2018
1601580	1601580/H6N1/A/American_Green-winged_Teal/Ohio/18OS2656/2018	A	H6N1	American_Green-winged_Teal	Ohio	2018
1601452	1601452/H6N1/A/Mallard/Wisconsin/18OS3206/2018	A	H6N1	Mallard	Wisconsin	2018
1555226	1555226/H6N8/A/brown_skua/Antarctic/AE66/2011	A	H6N8	brown_skua	Antarctic	2011
1933036	1933036/H6N2/A/Franklins_gull/Peru/M9/2019	A	H6N2	Franklins_gull	Peru	2019
1933033	1933033/H6N8/A/Whimbrel/Peru/M5/2019	A	H6N8	Whimbrel	Peru	2019
1933020	1933020/H6N2/A/Franklins_gull/Peru/M7/2019	A	H6N2	Franklins_gull	Peru	2019
1931780	1931780/H6N2/A/aquatic_bird/South_Korea/GN13/2013	A	H6N2	aquatic_bird	South_Korea	2013
1931778	1931778/H6N8/A/aquatic_bird/South_Korea/JN04/2011	A	H6N8	aquatic_bird	South_Korea	2011
1931776	1931776/H6N1/A/aquatic_bird/South_Korea/JN02/2011	A	H6N1	aquatic_bird	South_Korea	2011
1931771	1931771/H6N8/A/aquatic_bird/South_Korea/JN02/2013	A	H6N8	aquatic_bird	South_Korea	2013
1931769	1931769/H6N1/A/aquatic_bird/South_Korea/JB09/2011	A	H6N1	aquatic_bird	South_Korea	2011
1931767	1931767/H6N1/A/aquatic_bird/South_Korea/JB08/2011	A	H6N1	aquatic_bird	South_Korea	2011
1931765	1931765/H6N1/A/aquatic_bird/South_Korea/JB06/2011	A	H6N1	aquatic_bird	South_Korea	2011
1931763	1931763/H6N3/A/aquatic_bird/South_Korea/CN51/2013	A	H6N3	aquatic_bird	South_Korea	2013
1931761	1931761/H6N2/A/aquatic_bird/South_Korea/CN50/2013	A	H6N2	aquatic_bird	South_Korea	2013
1931755	1931755/H6N2/A/aquatic_bird/South_Korea/GN25/2013	A	H6N2	aquatic_bird	South_Korea	2013
1931751	1931751/H6N2/A/aquatic_bird/South_Korea/GN14/2013	A	H6N2	aquatic_bird	South_Korea	2013
1931749	1931749/H6N1/A/aquatic_bird/South_Korea/GN07/2013	A	H6N1	aquatic_bird	South_Korea	2013
1931747	1931747/H6N1/A/aquatic_bird/South_Korea/GN05/2013	A	H6N1	aquatic_bird	South_Korea	2013
1931743	1931743/H6N2/A/aquatic_bird/South_Korea/GN03/2013	A	H6N2	aquatic_bird	South_Korea	2013
1931741	1931741/H6N2/A/aquatic_bird/South_Korea/GN02/2013	A	H6N2	aquatic_bird	South_Korea	2013
1904854	1904854/H6N1/A/duck/Bangladesh/44337/2020	A	H6N1	duck	Bangladesh	2020
1903894	1903894/H6N2/A/northern_shoveler/Alaska/UGAI16-5347/2016	A	H6N2	northern_shoveler	Alaska	2016
1903789	1903789/H6N6/A/chicken/China/embryonated_chicken_eggs/2015	A	H6N6	chicken	China	2015
1903773	1903773/H6N6/A/chicken/China/embryonated_chicken_eggs/2014	A	H6N6	chicken	China	2014
1903655	1903655/H6N8/A/mallard/South_Korea/JB19-19/2019	A	H6N8	mallard	South_Korea	2019
1903262	1903262/H6N2/A/duck/Bangladesh/41252/2019	A	H6N2	duck	Bangladesh	2019
1902654	1902654/H6N2/A/Green-winged_teal/South_Korea/KNU_2019-69/2019	A	H6N2	Green-winged_teal	South_Korea	2019
1902646	1902646/H6N2/A/Green-winged_teal/South_Korea/KNU_2019-70/2019	A	H6N2	Green-winged_teal	South_Korea	2019
1902638	1902638/H6N6/A/Mallard/South_Korea/KNU_2019-49/2019	A	H6N6	Mallard	South_Korea	2019
1902630	1902630/H6N6/A/Mallard/South_Korea/KNU_2019-48/2019	A	H6N6	Mallard	South_Korea	2019
1902400	1902400/H6N8/A/Ruddy_turnstone/TAS/7131/2014	A	H6N8	Ruddy_turnstone	TAS	2014
1902394	1902394/H6N8/A/Ruddy_turnstone/TAS/7164/2014	A	H6N8	Ruddy_turnstone	TAS	2014
1902386	1902386/H6N8/A/Ruddy_turnstone/TAS/7132/2014	A	H6N8	Ruddy_turnstone	TAS	2014
1902379	1902379/H6N8/A/Ruddy_turnstone/TAS/7007/2014	A	H6N8	Ruddy_turnstone	TAS	2014
1902372	1902372/H6N8/A/Ruddy_turnstone/TAS/7019/2014	A	H6N8	Ruddy_turnstone	TAS	2014
1902357	1902357/H6N8/A/Ruddy_turnstone/TAS/7009/2014	A	H6N8	Ruddy_turnstone	TAS	2014
1902349	1902349/H6N8/A/Ruddy_turnstone/TAS/7038/2014	A	H6N8	Ruddy_turnstone	TAS	2014
1902342	1902342/H6N8/A/Ruddy_turnstone/TAS/7046/2014	A	H6N8	Ruddy_turnstone	TAS	2014
1897205	1897205/H6N1/A/chicken/Rapa_Nui/CT2170/2019	A	H6N1	chicken	Rapa_Nui	2019
1896527	1896527/H6N2/A/Duck/Hokkaido/W30/2020	A	H6N2	Duck	Hokkaido	2020
1896525	1896525/H6N5/A/Duck/Hokkaido/W24/2020	A	H6N5	Duck	Hokkaido	2020
1896523	1896523/H6N2/A/Duck/Hokkaido/M95/2020	A	H6N2	Duck	Hokkaido	2020
1896519	1896519/H6N2/A/Duck/Hokkaido/M66/2020	A	H6N2	Duck	Hokkaido	2020
1896221	1896221/H6N1/A/chicken/Netherlands/917/2010	A	H6N1	chicken	Netherlands	2010
1894798	1894798/H6N8/A/Ruddy_Turnstone/Delaware_Bay/448/2020	A	H6N8	Ruddy_Turnstone	Delaware_Bay	2020
1890287	1890287/H6N2/A/teal/Egypt/MBD1566C/2018	A	H6N2	teal	Egypt	2018
1890279	1890279/H6N2/A/teal/Egypt/MBD1556OP/2018	A	H6N2	teal	Egypt	2018
1889858	1889858/H6N1/A/chicken/China/Influenza_A_virus/2017	A	H6N1	chicken	China	2017
1836855	1836855/H6N6/A/pigeon/Fujian/11_3_FZHX1112-C/2016	A	H6N6	pigeon	Fujian	2016
1836847	1836847/H6N6/A/pigeon/Fujian/1_17_FZHX0114-O/2017	A	H6N6	pigeon	Fujian	2017
1836631	1836631/H6N2/A/goose/Guangdong/10_21_SZBJ004-O/2016	A	H6N2	goose	Guangdong	2016
1836623	1836623/H6N2/A/goose/Guangdong/10_21_SZBJ003-O/2016	A	H6N2	goose	Guangdong	2016
1836615	1836615/H6N2/A/goose/Guangdong/10_21_SZBJ001-O/2016	A	H6N2	goose	Guangdong	2016
1836607	1836607/H6N2/A/goose/Guangdong/10_21_SZBJ001-C/2016	A	H6N2	goose	Guangdong	2016
1835279	1835279/H6N6/A/duck/Jiangxi/2_16_SRXZSX030-O/2017	A	H6N6	duck	Jiangxi	2017
1835271	1835271/H6N6/A/duck/Jiangxi/2_16_SRXZSX029-C/2017	A	H6N6	duck	Jiangxi	2017
1835263	1835263/H6N6/A/duck/Jiangxi/2_16_SRXZSX006-O/2017	A	H6N6	duck	Jiangxi	2017
1835247	1835247/H6N6/A/duck/Jiangxi/2_16_SRXZSX004-O/2017	A	H6N6	duck	Jiangxi	2017
1835175	1835175/H6N6/A/duck/Jiangxi/10_30_NCNP67B3-OC/2017	A	H6N6	duck	Jiangxi	2017
1835031	1835031/H6N6/A/duck/Hunan/6_27_YYGK79S2-OC/2017	A	H6N6	duck	Hunan	2017
1834943	1834943/H6N6/A/duck/Hunan/2_06_YYGK86J3-OC/2018	A	H6N6	duck	Hunan	2018
1834807	1834807/H6N6/A/duck/Hunan/12_27_YYGK80J2-C/2016	A	H6N6	duck	Hunan	2016
1834655	1834655/H6N6/A/duck/Hunan/1_17_YYGKK98-OC/2017	A	H6N6	duck	Hunan	2017
1834631	1834631/H6N6/A/duck/Hunan/1_17_YYGKK93-OC/2017	A	H6N6	duck	Hunan	2017
1834383	1834383/H6N6/A/duck/Hainan/11_29_HKPL006-C/2017	A	H6N6	duck	Hainan	2017
1834375	1834375/H6N6/A/duck/Guizhou/8_26_ZYLJJ020-C/2018	A	H6N6	duck	Guizhou	2018
1834351	1834351/H6N6/A/duck/Guizhou/8_26_ZYLJJ017-C/2018	A	H6N6	duck	Guizhou	2018
1834311	1834311/H6N6/A/duck/Guangdong/7_20_DGCP028-C/2017	A	H6N6	duck	Guangdong	2017
1834303	1834303/H6N6/A/duck/Guangdong/7_20_DGCP027-C/2017	A	H6N6	duck	Guangdong	2017
1834295	1834295/H6N6/A/duck/Guangdong/7_20_DGCP026-C/2017	A	H6N6	duck	Guangdong	2017
1834287	1834287/H6N6/A/duck/Guangdong/7_20_DGCP015-C/2017	A	H6N6	duck	Guangdong	2017
1834255	1834255/H6N6/A/duck/Guangdong/11_18_SZBJ002-O/2016	A	H6N6	duck	Guangdong	2016
1834247	1834247/H6N6/A/duck/Guangdong/11_18_SZBJ002-C/2016	A	H6N6	duck	Guangdong	2016
1834071	1834071/H6N6/A/duck/Fujian/12_7_FZHX1272-C/2016	A	H6N6	duck	Fujian	2016
1834031	1834031/H6N6/A/duck/Fujian/12_7_FZHX1201-O/2016	A	H6N6	duck	Fujian	2016
1833695	1833695/H6N6/A/duck/Fujian/1_17_FZHX0125-O/2017	A	H6N6	duck	Fujian	2017
1833679	1833679/H6N6/A/duck/Fujian/1_17_FZHX0109-O/2017	A	H6N6	duck	Fujian	2017
1831592	1831592/H6N6/A/duck/China/G93-1/2017	A	H6N6	duck	China	2017
1831591	1831591/H6N6/A/duck/China/G91-1/2017	A	H6N6	duck	China	2017
1831590	1831590/H6N2/A/duck/China/F3891-1/2016	A	H6N2	duck	China	2016
1831588	1831588/H6N2/A/duck/China/F1473-2/2016	A	H6N2	duck	China	2016
1831587	1831587/H6N6/A/duck/China/E3798-1/2015	A	H6N6	duck	China	2015
1831586	1831586/H6N2/A/duck/China/E3780-1/2015	A	H6N2	duck	China	2015
1831585	1831585/H6N2/A/duck/China/E3742-2/2015	A	H6N2	duck	China	2015
1831584	1831584/H6N6/A/duck/China/E3724-1/2015	A	H6N6	duck	China	2015
1831583	1831583/H6N2/A/duck/China/E3503-2/2015	A	H6N2	duck	China	2015
1831582	1831582/H6N6/A/duck/China/E3415-2/2015	A	H6N6	duck	China	2015
1831581	1831581/H6N6/A/duck/China/E1201-2/2015	A	H6N6	duck	China	2015
1831580	1831580/H6N6/A/duck/China/D3480-1/2014	A	H6N6	duck	China	2014
1831579	1831579/H6N6/A/duck/China/D1501-1/2014	A	H6N6	duck	China	2014
1831578	1831578/H6N6/A/duck/China/B2028-1/2012	A	H6N6	duck	China	2012
1831577	1831577/H6N6/A/duck/China/B1994-2/2012	A	H6N6	duck	China	2012
1831576	1831576/H6N6/A/duck/China/B2044-2/2012	A	H6N6	duck	China	2012
1831575	1831575/H6N6/A/duck/China/B2039-2/2012	A	H6N6	duck	China	2012
1831574	1831574/H6N6/A/duck/China/2282-1/2011	A	H6N6	duck	China	2011
1831573	1831573/H6N2/A/goose/China/1127-1/2011	A	H6N2	goose	China	2011
1831572	1831572/H6N2/A/goose/China/1268-1/2011	A	H6N2	goose	China	2011
1831571	1831571/H6N6/A/duck/China/A729-2/2011	A	H6N6	duck	China	2011
1830392	1830392/H6N8/A/Mallard/Washington/AH0042125I_4_A/2015	A	H6N8	Mallard	Washington	2015
1830352	1830352/H6N1/A/Mallard/Idaho/AH0053992I_4_A/2015	A	H6N1	Mallard	Idaho	2015
1830349	1830349/H6N1/A/Northern_Pintail/South_Dakota/AH0014832I_4_A/2015	A	H6N1	Northern_Pintail	South_Dakota	2015
1830336	1830336/H6N4/A/Mallard/Minnesota/AH0059549I_4_A/2016	A	H6N4	Mallard	Minnesota	2016
1830335	1830335/H6N8/A/Mallard/Washington/AH0042257I_4_A/2015	A	H6N8	Mallard	Washington	2015
1829375	1829375/H6N6/A/chicken/Jiangxi/7_25_NCNP58U3-OC/2018	A	H6N6	chicken	Jiangxi	2018
1829367	1829367/H6N6/A/chicken/Jiangxi/7_25_NCNP55U3-OC/2018	A	H6N6	chicken	Jiangxi	2018
1827351	1827351/H6N8/A/chicken/Henan/01_01_LYGL003-C/2017	A	H6N8	chicken	Henan	2017
1821077	1821077/H6N6/A/chicken/Jiangxi/7_25_NCNP58U3-OC/2018	A	H6N6	chicken	Jiangxi	2018
1821076	1821076/H6N6/A/chicken/Jiangxi/7_25_NCNP55U3-OC/2018	A	H6N6	chicken	Jiangxi	2018
1820869	1820869/H6N6/A/duck/Zhejiang/8_25_HZBX003-C/2018	A	H6N6	duck	Zhejiang	2018
1820864	1820864/H6N6/A/chicken/Yunnan/3_21_DQWGH037-C/2018	A	H6N6	chicken	Yunnan	2018
1820676	1820676/H6N6/A/duck/Hunan/1_17_YYGKK93-OC/2017	A	H6N6	duck	Hunan	2017
1820523	1820523/H6N2/A/duck/Fujian/6_22_FZHX0690-C/2017	A	H6N2	duck	Fujian	2017
1820506	1820506/H6N6/A/duck/Fujian/10_26_FZHX0001-O/2017	A	H6N6	duck	Fujian	2017
1820315	1820315/H6N6/A/duck/Guangdong/7_20_DGCP049-C/2017	A	H6N6	duck	Guangdong	2017
1820311	1820311/H6N6/A/duck/Fujian/1_25_FZHX0021-C/2018	A	H6N6	duck	Fujian	2018
1820259	1820259/H6N6/A/duck/Jiangxi/2_16_SRXZSX002-O/2017	A	H6N6	duck	Jiangxi	2017
1820163	1820163/H6N6/A/duck/Guangdong/11_18_SZBJ005-C/2016	A	H6N6	duck	Guangdong	2016
1820162	1820162/H6N6/A/duck/Guangdong/11_18_SZBJ006-O/2016	A	H6N6	duck	Guangdong	2016
1820154	1820154/H6N6/A/pigeon/Guizhou/10_28_ZYLJJ003-O/2018	A	H6N6	pigeon	Guizhou	2018
1820153	1820153/H6N6/A/duck/Guizhou/10_28_ZYLJJ001-C/2018	A	H6N6	duck	Guizhou	2018
1820113	1820113/H6N6/A/duck/Guizhou/5_24_ZYLJJ016-O/2018	A	H6N6	duck	Guizhou	2018
1820005	1820005/H6N6/A/duck/Jiangxi/11_17_NCNP45Y2-C/2016	A	H6N6	duck	Jiangxi	2016
1820003	1820003/H6N6/A/duck/Jiangxi/08_26_NCNP44Y3-C/2016	A	H6N6	duck	Jiangxi	2016
1820001	1820001/H6N6/A/duck/Jiangxi/08_26_NCNP43Y3-C/2016	A	H6N6	duck	Jiangxi	2016
1819973	1819973/H6N6/A/duck/Jiangxi/08_26_NCNP27Y3-O/2016	A	H6N6	duck	Jiangxi	2016
1791213	1791213/H6N6/A/American_green-winged_teal/Ohio/18OS1767/2018	A	H6N6	American_green-winged_teal	Ohio	2018
1790715	1790715/H6N2/A/mallard/South_Korea/N07-1674/2007	A	H6N2	mallard	South_Korea	2007
1790360	1790360/H6N2/A/chicken/South_Africa/432/2019	A	H6N2	chicken	South_Africa	2019
1790352	1790352/H6N2/A/chicken/South_Africa/H44954/2016	A	H6N2	chicken	South_Africa	2016
1790344	1790344/H6N2/A/chicken/South_Africa/404573/2016	A	H6N2	chicken	South_Africa	2016
1790336	1790336/H6N2/A/chicken/South_Africa/402385/2016	A	H6N2	chicken	South_Africa	2016
1790328	1790328/H6N2/A/chicken/South_Africa/401156/2016	A	H6N2	chicken	South_Africa	2016
1790320	1790320/H6N2/A/chicken/South_Africa/398997/2016	A	H6N2	chicken	South_Africa	2016
1790304	1790304/H6N2/A/chicken/South_Africa/344378/2015	A	H6N2	chicken	South_Africa	2015
1790296	1790296/H6N2/A/chicken/South_Africa/341797/2015	A	H6N2	chicken	South_Africa	2015
1790288	1790288/H6N2/A/chicken/South_Africa/339678/2015	A	H6N2	chicken	South_Africa	2015
1790280	1790280/H6N2/A/chicken/South_Africa/338087/2015	A	H6N2	chicken	South_Africa	2015
1785278	1785278/H6N5/A/Bean_Goose/South_Korea/KNU18-6/2018	A	H6N5	Bean_Goose	South_Korea	2018
1775406	1775406/H6N2/A/mallard/Maryland/UGAI15-7965/2015	A	H6N2	mallard	Maryland	2015
1775390	1775390/H6N2/A/mallard/Maryland/UGAI15-7902/2015	A	H6N2	mallard	Maryland	2015
1774620	1774620/H6N5/A/northern_pintail/Alaska/UGAI17-4733/2017	A	H6N5	northern_pintail	Alaska	2017
1774472	1774472/H6N2/A/Anas_platyrhynchos/Belgium/4660/2015	A	H6N2	Anas_platyrhynchos	Belgium	2015
1774440	1774440/H6N2/A/Anas_platyrhynchos/Belgium/33_2016/2015	A	H6N2	Anas_platyrhynchos	Belgium	2015
1774424	1774424/H6N2/A/Anas_platyrhynchos/Belgium/227_H192329_2017/2016	A	H6N2	Anas_platyrhynchos	Belgium	2016
1774368	1774368/H6N8/A/Anas_platyrhynchos/Belgium/11186-34/2016	A	H6N8	Anas_platyrhynchos	Belgium	2016
1774344	1774344/H6N2/A/Anas_platyrhynchos/Belgium/11075_35/2017	A	H6N2	Anas_platyrhynchos	Belgium	2017
1774336	1774336/H6N2/A/Anas_platyrhynchos/Belgium/11075_20/2017	A	H6N2	Anas_platyrhynchos	Belgium	2017
1774280	1774280/H6N2/A/Anas_crecca/Belgium/9685/2016	A	H6N2	Anas_crecca	Belgium	2016
1773132	1773132/H6N9/A/mallard/Minnesota/MN18-WB2-223A/2018	A	H6N9	mallard	Minnesota	2018
1769561	1769561/H6N5/A/Mallard_duck/Alberta/520/2019	A	H6N5	Mallard_duck	Alberta	2019
1769444	1769444/H6N5/A/Mallard_duck/Alberta/4/2019	A	H6N5	Mallard_duck	Alberta	2019
1769423	1769423/H6N5/A/Mallard_duck/Alberta/588/2019	A	H6N5	Mallard_duck	Alberta	2019
1769390	1769390/H6N5/A/Mallard_duck/Alberta/585/2019	A	H6N5	Mallard_duck	Alberta	2019
1769381	1769381/H6N5/A/Mallard_duck/Alberta/216/2019	A	H6N5	Mallard_duck	Alberta	2019
1768100	1768100/H6N6/A/duck/China/330D17/2018	A	H6N6	duck	China	2018
1624973	1624973/H6N8/A/ruddy_turnstone/New_Jersey/1148678/2004	A	H6N8	ruddy_turnstone	New_Jersey	2004
1624916	1624916/H6N8/A/ruddy_turnstone/New_Jersey/1148661/2004	A	H6N8	ruddy_turnstone	New_Jersey	2004
1624533	1624533/H6N8/A/ruddy_turnstone/Delaware/1148677/2004	A	H6N8	ruddy_turnstone	Delaware	2004
1624509	1624509/H6N8/A/ruddy_turnstone/Delaware/1016444/2003	A	H6N8	ruddy_turnstone	Delaware	2003
1624194	1624194/H6N8/A/ruddy_turnstone/Delaware/1148681/2004	A	H6N8	ruddy_turnstone	Delaware	2004
1624185	1624185/H6N8/A/ruddy_turnstone/New_Jersey/1148660/2004	A	H6N8	ruddy_turnstone	New_Jersey	2004
1624145	1624145/H6N8/A/ruddy_turnstone/Delaware/1148673/2004	A	H6N8	ruddy_turnstone	Delaware	2004
1624111	1624111/H6N2/A/Pigeon/China/R095/2013	A	H6N2	Pigeon	China	2013
1624110	1624110/H6N2/A/Pigeon/China/G1474/2016	A	H6N2	Pigeon	China	2016
1623777	1623777/H6N1/A/mallard/New_Jersey/16-000670-2/2015	A	H6N1	mallard	New_Jersey	2015
1622982	1622982/H6N2/A/ruddy_turnstone/New_Jersey/UGAI14-1746/2014	A	H6N2	ruddy_turnstone	New_Jersey	2014
1622966	1622966/H6N2/A/ruddy_turnstone/New_Jersey/UGAI14-1656/2014	A	H6N2	ruddy_turnstone	New_Jersey	2014
1622940	1622940/H6N2/A/ruddy_turnstone/New_Jersey/UGAI14-1632/2014	A	H6N2	ruddy_turnstone	New_Jersey	2014
1621903	1621903/H6N1/A/ruddy_turnstone/New_Jersey/AI10-960/2010	A	H6N1	ruddy_turnstone	New_Jersey	2010
1621895	1621895/H6N1/A/ruddy_turnstone/New_Jersey/AI10-901/2010	A	H6N1	ruddy_turnstone	New_Jersey	2010
1621887	1621887/H6N1/A/ruddy_turnstone/New_Jersey/AI10-798/2010	A	H6N1	ruddy_turnstone	New_Jersey	2010
1621871	1621871/H6N1/A/ruddy_turnstone/New_Jersey/AI10-695/2010	A	H6N1	ruddy_turnstone	New_Jersey	2010
1621863	1621863/H6N1/A/ruddy_turnstone/New_Jersey/AI10-669/2010	A	H6N1	ruddy_turnstone	New_Jersey	2010
1621847	1621847/H6N1/A/ruddy_turnstone/New_Jersey/AI10-652/2010	A	H6N1	ruddy_turnstone	New_Jersey	2010
1621839	1621839/H6N1/A/ruddy_turnstone/New_Jersey/AI10-650/2010	A	H6N1	ruddy_turnstone	New_Jersey	2010
1621807	1621807/H6N1/A/ruddy_turnstone/New_Jersey/AI10-616/2010	A	H6N1	ruddy_turnstone	New_Jersey	2010
1621799	1621799/H6N1/A/ruddy_turnstone/New_Jersey/AI10-608/2010	A	H6N1	ruddy_turnstone	New_Jersey	2010
1621783	1621783/H6N8/A/ruddy_turnstone/New_Jersey/AI10-535/2010	A	H6N8	ruddy_turnstone	New_Jersey	2010
1621551	1621551/H6N1/A/ruddy_turnstone/Delaware/AI10-1069/2010	A	H6N1	ruddy_turnstone	Delaware	2010
1621527	1621527/H6N1/A/ruddy_turnstone/Delaware/AI10-1030/2010	A	H6N1	ruddy_turnstone	Delaware	2010
1621487	1621487/H6N1/A/ruddy_turnstone/Delaware/AI09-666/2009	A	H6N1	ruddy_turnstone	Delaware	2009
1601941	1601941/H6N1/A/mallard/Ottenby/81/2002	A	H6N1	mallard	Ottenby	2002
1600708	1600708/H6N6/A/duck/Vietnam/HU10-1879/2018	A	H6N6	duck	Vietnam	2018
1600668	1600668/H6N6/A/duck/Vietnam/HU10-1743/2018	A	H6N6	duck	Vietnam	2018
1584795	1584795/H6N1/A/chicken/Vietnam/HU10-214/2018	A	H6N1	chicken	Vietnam	2018
1584787	1584787/H6N6/A/duck/Vietnam/HU9-999/2018	A	H6N6	duck	Vietnam	2018
1584730	1584730/H6N6/A/duck/Vietnam/HU9-521/2018	A	H6N6	duck	Vietnam	2018
1584714	1584714/H6N6/A/duck/Vietnam/HU9-455/2018	A	H6N6	duck	Vietnam	2018
1584698	1584698/H6N6/A/duck/Vietnam/HU9-211/2018	A	H6N6	duck	Vietnam	2018
1580378	1580378/H6N6/A/duck/Viet_Nam/QN-1710/2014	A	H6N6	duck	Viet_Nam	2014
1580370	1580370/H6N6/A/duck/Viet_Nam/QN-1709/2014	A	H6N6	duck	Viet_Nam	2014
1580362	1580362/H6N6/A/duck/Viet_Nam/QN-1708/2014	A	H6N6	duck	Viet_Nam	2014
1580354	1580354/H6N6/A/duck/Viet_Nam/QN-1707/2014	A	H6N6	duck	Viet_Nam	2014
1580346	1580346/H6N6/A/duck/Viet_Nam/QN-1706/2014	A	H6N6	duck	Viet_Nam	2014
1580338	1580338/H6N6/A/duck/Viet_Nam/QN-1705/2014	A	H6N6	duck	Viet_Nam	2014
1580314	1580314/H6N6/A/duck/Viet_Nam/QN-0596/2013	A	H6N6	duck	Viet_Nam	2013
1580306	1580306/H6N6/A/duck/Viet_Nam/QN-0595/2013	A	H6N6	duck	Viet_Nam	2013
1580298	1580298/H6N6/A/duck/Viet_Nam/QN-0593/2013	A	H6N6	duck	Viet_Nam	2013
1580290	1580290/H6N6/A/duck/Viet_Nam/QN-0592/2013	A	H6N6	duck	Viet_Nam	2013
1580185	1580185/H6N6/A/duck/Viet_Nam/QN-0519/2013	A	H6N6	duck	Viet_Nam	2013
1580145	1580145/H6N6/A/duck/Viet_Nam/QN-0425/2013	A	H6N6	duck	Viet_Nam	2013
1580137	1580137/H6N6/A/duck/Viet_Nam/QN-0371/2013	A	H6N6	duck	Viet_Nam	2013
1580061	1580061/H6N6/A/duck/Viet_Nam/HN-1689/2014	A	H6N6	duck	Viet_Nam	2014
1580053	1580053/H6N6/A/duck/Viet_Nam/HN-1688/2014	A	H6N6	duck	Viet_Nam	2014
1580045	1580045/H6N6/A/duck/Viet_Nam/HN-1686/2014	A	H6N6	duck	Viet_Nam	2014
1580029	1580029/H6N6/A/duck/Viet_Nam/HN-1684/2014	A	H6N6	duck	Viet_Nam	2014
1580013	1580013/H6N6/A/duck/Viet_Nam/HN-1422/2014	A	H6N6	duck	Viet_Nam	2014
1579997	1579997/H6N8/A/duck/Viet_Nam/HN-1230/2014	A	H6N8	duck	Viet_Nam	2014
1579908	1579908/H6N6/A/chicken/Viet_Nam/QN-0468/2013	A	H6N6	chicken	Viet_Nam	2013
1579892	1579892/H6N6/A/chicken/Viet_Nam/QN-0418/2013	A	H6N6	chicken	Viet_Nam	2013
1579785	1579785/H6N6/A/chicken/Viet_Nam/LS-1288/2011	A	H6N6	chicken	Viet_Nam	2011
1579606	1579606/H6N6/A/duck/Viet_Nam/QN-0503/2013	A	H6N6	duck	Viet_Nam	2013
1579556	1579556/H6N6/A/duck/Viet_Nam/QN-0511/2013	A	H6N6	duck	Viet_Nam	2013
1579486	1579486/H6N6/A/duck/Viet_Nam/QN-0222/2013	A	H6N6	duck	Viet_Nam	2013
1579434	1579434/H6N6/A/duck/Viet_Nam/QN-0517/2013	A	H6N6	duck	Viet_Nam	2013
1579358	1579358/H6N6/A/duck/Viet_Nam/QN-0518/2013	A	H6N6	duck	Viet_Nam	2013
1579289	1579289/H6N6/A/duck/Viet_Nam/HN-1421/2014	A	H6N6	duck	Viet_Nam	2014
1579167	1579167/H6N6/A/chicken/Viet_Nam/HN-1411/2014	A	H6N6	chicken	Viet_Nam	2014
1579109	1579109/H6N6/A/duck/Viet_Nam/QN-0463/2013	A	H6N6	duck	Viet_Nam	2013
1578952	1578952/H6N6/A/chicken/Viet_Nam/LS-1286/2011	A	H6N6	chicken	Viet_Nam	2011
1578934	1578934/H6N6/A/chicken/Viet_Nam/QN-0453/2013	A	H6N6	chicken	Viet_Nam	2013
1578896	1578896/H6N6/A/duck/Viet_Nam/QN-0465/2013	A	H6N6	duck	Viet_Nam	2013
1578860	1578860/H6N6/A/chicken/Viet_Nam/QN-0476/2013	A	H6N6	chicken	Viet_Nam	2013
1578842	1578842/H6N6/A/duck/Viet_Nam/QN-0461/2013	A	H6N6	duck	Viet_Nam	2013
1578801	1578801/H6N6/A/duck/Viet_Nam/QN-0462/2013	A	H6N6	duck	Viet_Nam	2013
1578741	1578741/H6N6/A/duck/Viet_Nam/QN-0466/2013	A	H6N6	duck	Viet_Nam	2013
1576907	1576907/H6N6/A/duck/Viet_Nam/QN-2500/2015	A	H6N6	duck	Viet_Nam	2015
1576891	1576891/H6N6/A/duck/Viet_Nam/QN-2497/2015	A	H6N6	duck	Viet_Nam	2015
1576866	1576866/H6N6/A/duck/Viet_Nam/HN-2634/2016	A	H6N6	duck	Viet_Nam	2016
1576806	1576806/H6N6/A/chicken/Viet_Nam/HN-2630/2016	A	H6N6	chicken	Viet_Nam	2016
1576782	1576782/H6N6/A/chicken/Viet_Nam/HN-2626/2016	A	H6N6	chicken	Viet_Nam	2016
1576689	1576689/H6N1/A/duck/Viet_Nam/HN-2515/2015	A	H6N1	duck	Viet_Nam	2015
1576594	1576594/H6N6/A/duck/Viet_Nam/QN-2711/2016	A	H6N6	duck	Viet_Nam	2016
1576563	1576563/H6N6/A/duck/Viet_Nam/HN-2667/2016	A	H6N6	duck	Viet_Nam	2016
1575121	1575121/H6N8/A/duck/Hokkaido/136/1996	A	H6N8	duck	Hokkaido	1996
1567324	1567324/H6N8/A/whooper_swan/Iwate/21/2017	A	H6N8	whooper_swan	Iwate	2017
1567310	1567310/H6N5/A/American_black_duck/Ohio/06OS2051/2006	A	H6N5	American_black_duck	Ohio	2006
1567227	1567227/H6N2/A/wild_waterfowl/Korea/M130/2014	A	H6N2	wild_waterfowl	Korea	2014
1567219	1567219/H6N1/A/wild_waterfowl/Korea/M129/2014	A	H6N1	wild_waterfowl	Korea	2014
1567211	1567211/H6N2/A/white-fronted_goose/Korea/F56-3/2017	A	H6N2	white-fronted_goose	Korea	2017
1567203	1567203/H6N2/A/wild_waterfowl/Korea/F56-1/2017	A	H6N2	wild_waterfowl	Korea	2017
1567195	1567195/H6N1/A/bean_goose/Korea/F54-8/2017	A	H6N1	bean_goose	Korea	2017
1567187	1567187/H6N1/A/bean_goose/Korea/F27-6/2017	A	H6N1	bean_goose	Korea	2017
1567179	1567179/H6N1/A/wild_waterfowl/Korea/F14-5/2016	A	H6N1	wild_waterfowl	Korea	2016
1566631	1566631/H6N2/A/wild_waterfowl/Korea/M54-F-1/2010	A	H6N2	wild_waterfowl	Korea	2010
1564266	1564266/H6N2/A/yellow-billed_pintail/Argentina/CIP112-1174A/2016	A	H6N2	yellow-billed_pintail	Argentina	2016
1564258	1564258/H6N2/A/silver_teal/Argentina/CIP051-52/2011	A	H6N2	silver_teal	Argentina	2011
1557391	1557391/H6N2/A/comb_duck/Argentina/CIP051-49/2011	A	H6N2	comb_duck	Argentina	2011
1557243	1557243/H6N6/A/duck/Vietnam/HU8-1088/2017	A	H6N6	duck	Vietnam	2017
1557235	1557235/H6N6/A/duck/Vietnam/HU7-294/2017	A	H6N6	duck	Vietnam	2017
1557187	1557187/H6N6/A/duck/Vietnam/HU3-184/2015	A	H6N6	duck	Vietnam	2015
1555533	1555533/H6N1/A/chicken/Taiwan/0702/2013	A	H6N1	chicken	Taiwan	2013
1555380	1555380/H6N6/A/muscovy_duck/Vietnam/HU5-1642/2016	A	H6N6	muscovy_duck	Vietnam	2016
1555356	1555356/H6N6/A/muscovy_duck/Vietnam/HU3-1409/2015	A	H6N6	muscovy_duck	Vietnam	2015
1555340	1555340/H6N6/A/chicken/Vietnam/HU3-515/2015	A	H6N6	chicken	Vietnam	2015
1555309	1555309/H6N1/A/willet/Delaware_Bay/338/2014	A	H6N1	willet	Delaware_Bay	2014
1553454	1553454/H6N1/A/laughing_gull/Delaware_Bay/398/2014	A	H6N1	laughing_gull	Delaware_Bay	2014
1553433	1553433/H6N1/A/laughing_gull/Delaware_Bay/417/2014	A	H6N1	laughing_gull	Delaware_Bay	2014
1857888	1857888/H6N2/A/environment/Kagoshima/KU-4a/2018_	A	H6N2	environment	Kagoshima	2018_
1857880	1857880/H6N2/A/environment/Kagoshima/KU-3a/2018	A	H6N2	environment	Kagoshima	2018
1857665	1857665/H6N2/A/Eurasian_wigeon/Kagoshima/KU-D45/2018_	A	H6N2	Eurasian_wigeon	Kagoshima	2018_
1947263	1947263/H6N8/A/turkey/Italy/21VIR6668-65/2021	A	H6N8	turkey	Italy	2021
1947255	1947255/H6N8/A/turkey/Italy/21VIR6668-64/2021	A	H6N8	turkey	Italy	2021
1860215	1860215/H6N1/A/turkey/Ireland/020140_20VIR5487-6/2020	A	H6N1	turkey	Ireland	2020
1860207	1860207/H6N1/A/chicken/Ireland/020139_20VIR5487-5/2020	A	H6N1	chicken	Ireland	2020
1860199	1860199/H6N1/A/chicken/Ireland/020138_20VIR5487-4/2020	A	H6N1	chicken	Ireland	2020
1860191	1860191/H6N1/A/chicken/Ireland/020136_20VIR5487-3/2020	A	H6N1	chicken	Ireland	2020
1860183	1860183/H6N1/A/chicken/Ireland/020133_20VIR5487-2/2020	A	H6N1	chicken	Ireland	2020
1860175	1860175/H6N1/A/chicken/Ireland/005930_20VIR5487-1/2020	A	H6N1	chicken	Ireland	2020
1619613	1619613/H6N1/A/Anser_Fabalis/Jiangsu/J746/2017	A	H6N1	Anser_Fabalis	Jiangsu	2017
1841361	1841361/H6N1/A/chicken/Netherlands/10011774-011015/2010	A	H6N1	chicken	Netherlands	2010
1656993	1656993/H6N6/A/Mallard/Russia_Primorje/129/2019	A	H6N6	Mallard	Russia_Primorje	2019
1638532	1638532/H6N6/A/Gadwall/Amur_region/82b/2019	A	H6N6	Gadwall	Amur_region	2019
1743676	1743676/H6N2/A/mallard/Anhui/3-683/2019	A	H6N2	mallard	Anhui	2019
1743668	1743668/H6N1/A/mallard/Anhui/3-617/2019	A	H6N1	mallard	Anhui	2019
1743660	1743660/H6N2/A/mallard/Anhui/2-682/2019	A	H6N2	mallard	Anhui	2019
1743652	1743652/H6N1/A/mallard/Anhui/2-549/2019	A	H6N1	mallard	Anhui	2019
1743644	1743644/H6N8/A/mallard/Anhui/1-547/2019	A	H6N8	mallard	Anhui	2019
1743636	1743636/H6N1/A/mallard/Anhui/1-474/2019	A	H6N1	mallard	Anhui	2019
1743628	1743628/H6N2/A/mallard/Anhui/1-451/2019	A	H6N2	mallard	Anhui	2019
1859162	1859162/H6N2/A/chicken/California/32213-1/2000	A	H6N2	chicken	California	2000
MN253642	MN253642/H6N1/A/Mottled_Duck/Texas/AH0071351S_4_A/2015	A	H6N1	Mottled_Duck	Texas	2015
CY116633	CY116633/H6N1/A/ruddy_turnstone/Delaware/892/2002	A	H6N1	ruddy_turnstone	Delaware	2002
CY093934	CY093934/H6N1/A/gadwall/California/8648/2008	A	H6N1	gadwall	California	2008
MH733708	MH733708/H6N1/A/ruddy_turnstone/Delaware_Bay/555/2014	A	H6N1	ruddy_turnstone	Delaware_Bay	2014
MN253641	MN253641/H6N1/A/American_Green-winged_Teal/North_Dakota/AH0003567S_4_A/2015	A	H6N1	American_Green-winged_Teal	North_Dakota	2015
MN253635	MN253635/H6N1/A/Mallard/Idaho/AH0053992S_4_A/2015	A	H6N1	Mallard	Idaho	2015
MN253640	MN253640/H6N1/A/Northern_Pintail/South_Dakota/AH0014832S_4_A/2015	A	H6N1	Northern_Pintail	South_Dakota	2015
AY633332	AY633332/H6N1/A/pintail/ALB/179/1993	A	H6N1	pintail	ALB	1993
CY093949	CY093949/H6N1/A/gadwall/California/AKS-514/2007	A	H6N1	gadwall	California	2007
CY093838	CY093838/H6N1/A/American_wigeon/California/8670/2008	A	H6N1	American_wigeon	California	2008
CY094863	CY094863/H6N1/A/Pacific_black_duck/Western_Australia/2741/1979	A	H6N1	Pacific_black_duck	Western_Australia	1979
CY177021	CY177021/H6N1/A/American_wigeon/California/3741/2012	A	H6N1	American_wigeon	California	2012
CY178527	CY178527/H6N1/A/blue-winged_teal/Wisconsin/377/1982	A	H6N1	blue-winged_teal	Wisconsin	1982
CY178631	CY178631/H6N1/A/widgeon/Wisconsin/140/1980	A	H6N1	widgeon	Wisconsin	1980
CY179011	CY179011/H6N1/A/mallard/Wisconsin/541/1979	A	H6N1	mallard	Wisconsin	1979
CY179827	CY179827/H6N1/A/Canada_goose/Alabama/726/1975	A	H6N1	Canada_goose	Alabama	1975
CY180404	CY180404/H6N1/A/blue-winged_teal/Wisconsin/340/1976	A	H6N1	blue-winged_teal	Wisconsin	1976
CY180588	CY180588/H6N1/A/mallard/Wisconsin/557/1976	A	H6N1	mallard	Wisconsin	1976
CY180620	CY180620/H6N1/A/duck/Minnesota/2/1975	A	H6N1	duck	Minnesota	1975
CY180636	CY180636/H6N1/A/duck/Minnesota/56/1975	A	H6N1	duck	Minnesota	1975
CY180812	CY180812/H6N1/A/mallard/Wisconsin/3/1980	A	H6N1	mallard	Wisconsin	1980
CY180820	CY180820/H6N1/A/mallard/Wisconsin/16/1980	A	H6N1	mallard	Wisconsin	1980
CY180828	CY180828/H6N1/A/widgeon/Wisconsin/20/1980	A	H6N1	widgeon	Wisconsin	1980
CY180836	CY180836/H6N1/A/green-winged_teal/Wisconsin/131/1980	A	H6N1	green-winged_teal	Wisconsin	1980
CY180844	CY180844/H6N1/A/blue-winged_teal/Wisconsin/142/1980	A	H6N1	blue-winged_teal	Wisconsin	1980
CY180876	CY180876/H6N1/A/blue-winged_teal/Wisconsin/134/1980	A	H6N1	blue-winged_teal	Wisconsin	1980
CY181152	CY181152/H6N1/A/gadwall/Wisconsin/80/1978	A	H6N1	gadwall	Wisconsin	1978
CY181193	CY181193/H6N1/A/widgeon/Wisconsin/69/1978	A	H6N1	widgeon	Wisconsin	1978
KM203340	KM203340/H6N1/A/canine/Taiwan/E01/2014	A	H6N1	canine	Taiwan	2014
KY131305	KY131305/H6N1/A/northern_pintail/Alaska/UGAI15-6978/2015	A	H6N1	northern_pintail	Alaska	2015
KY131313	KY131313/H6N1/A/northern_pintail/Alaska/UGAI15-6985/2015	A	H6N1	northern_pintail	Alaska	2015
KY131321	KY131321/H6N1/A/northern_pintail/Alaska/UGAI15-6993/2015	A	H6N1	northern_pintail	Alaska	2015
KY131329	KY131329/H6N1/A/northern_pintail/Alaska/UGAI15-6994/2015	A	H6N1	northern_pintail	Alaska	2015
MH502632	MH502632/H6N1/A/ruddy_turnstone/New_Jersey/UGAI14-1322/2014	A	H6N1	ruddy_turnstone	New_Jersey	2014
MH502656	MH502656/H6N1/A/ruddy_turnstone/New_Jersey/UGAI14-1399/2014	A	H6N1	ruddy_turnstone	New_Jersey	2014
MH502672	MH502672/H6N1/A/ruddy_turnstone/New_Jersey/UGAI14-1478/2014	A	H6N1	ruddy_turnstone	New_Jersey	2014
MH502770	MH502770/H6N1/A/ruddy_turnstone/New_Jersey/UGAI14-1857/2014	A	H6N1	ruddy_turnstone	New_Jersey	2014
MH596979	MH596979/H6N1/A/environment/Delaware/650661/2002	A	H6N1	environment	Delaware	2002
MH598286	MH598286/H6N1/A/sanderling/New_Jersey/1523473/2006	A	H6N1	sanderling	New_Jersey	2006
MH598294	MH598294/H6N1/A/sanderling/New_Jersey/1523495/2006	A	H6N1	sanderling	New_Jersey	2006
MH598302	MH598302/H6N1/A/sanderling/New_Jersey/1523498/2006	A	H6N1	sanderling	New_Jersey	2006
MN431218	MN431218/H6N1/A/Gadwall/Ohio/18OS2668/2018	A	H6N1	Gadwall	Ohio	2018
LC503273	LC503273/H6N1/A/chicken/Japan/AQ-HE29-86/2017	A	H6N1	chicken	Japan	2017
MG063436	MG063436/H6N1/A/chicken/Zhejiang/1664/2017	A	H6N1	chicken	Zhejiang	2017
MG063437	MG063437/H6N1/A/chicken/Zhejiang/1667/2017	A	H6N1	chicken	Zhejiang	2017
MN552512	MN552512/H6N1/A/Common_Goldeneye/Wisconsin/16OS3988/2016	A	H6N1	Common_Goldeneye	Wisconsin	2016
MN530458	MN530458/H6N1/A/white_peckin_duck/South_Korea/N08-0436/2008	A	H6N1	white_peckin_duck	South_Korea	2008
CY126384	CY126384/H6N2/A/pintail/Alberta/352/1986	A	H6N2	pintail	Alberta	1986
DQ285546	DQ285546/H6N2/A/duck/HB/4/2002	A	H6N2	duck	HB	2002
MN552486	MN552486/H6N2/A/Black_Duck/Deleware/16OS4547/2016	A	H6N2	Black_Duck	Deleware	2016
MH733789	MH733789/H6N2/A/ruddy_turnstone/Delaware_Bay/192/2014	A	H6N2	ruddy_turnstone	Delaware_Bay	2014
KM244108	KM244108/H6N2/A/chicken/Florida/14810-2/2014	A	H6N2	chicken	Florida	2014
CY126393	CY126393/H6N2/A/mallard/Alberta/372/1986	A	H6N2	mallard	Alberta	1986
CY126404	CY126404/H6N2/A/pintail/Alberta/480/1986	A	H6N2	pintail	Alberta	1986
MH499098	MH499098/H6N2/A/Franklins_gull/Chile/C10242/2016	A	H6N2	Franklins_gull	Chile	2016
MK071372	MK071372/H6N2/A/rosy-billed_pochard/Argentina/CIP051-272/2007	A	H6N2	rosy-billed_pochard	Argentina	2007
DQ408509	DQ408509/H6N2/A/chicken/South_Africa/AL19/02	A	H6N2	chicken	South_Africa	2002
AY703832	AY703832/H6N2/A/guillemot/Sweden/3/00	A	H6N2	guillemot	Sweden	2000
CY087752	CY087752/H6N2/A/turkey/Massachusetts/3740/1965	A	H6N2	turkey	Massachusetts	1965
CY095252	CY095252/H6N2/A/duck/Egypt/053/2005	A	H6N2	duck	Egypt	2005
CY095315	CY095315/H6N2/A/mallard/Ontario/15914/2005	A	H6N2	mallard	Ontario	2005
CY132681	CY132681/H6N2/A/blue-winged_teal/Illinois/10OS3610/2010	A	H6N2	blue-winged_teal	Illinois	2010
CY177013	CY177013/H6N2/A/green-winged_teal/California/3722/2012	A	H6N2	green-winged_teal	California	2012
CY177029	CY177029/H6N2/A/northern_shoveler/California/3769/2012	A	H6N2	northern_shoveler	California	2012
CY178142	CY178142/H6N2/A/mallard/Wisconsin/2077/1984	A	H6N2	mallard	Wisconsin	1984
CY178150	CY178150/H6N2/A/duck/Wisconsin/2711/1985	A	H6N2	duck	Wisconsin	1985
CY178166	CY178166/H6N2/A/duck/Wisconsin/2722/1985	A	H6N2	duck	Wisconsin	1985
CY178174	CY178174/H6N2/A/duck/Wisconsin/2728/1985	A	H6N2	duck	Wisconsin	1985
CY178839	CY178839/H6N2/A/pintail/Wisconsin/381/1983	A	H6N2	pintail	Wisconsin	1983
CY179451	CY179451/H6N2/A/duck/Wisconsin/3070/1986	A	H6N2	duck	Wisconsin	1986
CY179483	CY179483/H6N2/A/duck/Wisconsin/3083/1986	A	H6N2	duck	Wisconsin	1986
CY179491	CY179491/H6N2/A/duck/Wisconsin/3086/1986	A	H6N2	duck	Wisconsin	1986
CY179795	CY179795/H6N2/A/mallard/Wisconsin/331/1975	A	H6N2	mallard	Wisconsin	1975
CY179803	CY179803/H6N2/A/green-winged_teal/Wisconsin/367/1975	A	H6N2	green-winged_teal	Wisconsin	1975
CY179811	CY179811/H6N2/A/black_duck/Alabama/748/1975	A	H6N2	black_duck	Alabama	1975
CY179819	CY179819/H6N2/A/green-winged_teal/Alabama/741/1975	A	H6N2	green-winged_teal	Alabama	1975
CY179835	CY179835/H6N2/A/mallard/Alabama/627/1975	A	H6N2	mallard	Alabama	1975
CY179843	CY179843/H6N2/A/green-winged_teal/Alabama/563/1975	A	H6N2	green-winged_teal	Alabama	1975
CY179851	CY179851/H6N2/A/green-winged_teal/Alabama/446/1975	A	H6N2	green-winged_teal	Alabama	1975
CY180484	CY180484/H6N2/A/duck/Minnesota/25/1975	A	H6N2	duck	Minnesota	1975
CY180572	CY180572/H6N2/A/green-winged_teal/Wisconsin/432/1976	A	H6N2	green-winged_teal	Wisconsin	1976
CY180580	CY180580/H6N2/A/green-winged_teal/Wisconsin/453/1976	A	H6N2	green-winged_teal	Wisconsin	1976
CY180612	CY180612/H6N2/A/mallard/Saskatchewan/36/1981	A	H6N2	mallard	Saskatchewan	1981
CY177556	CY177556/H6N2/A/duck/Minnesota/7/1975	A	H6N2	duck	Minnesota	1975
CY177565	CY177565/H6N2/A/duck/Minnesota/51/1975	A	H6N2	duck	Minnesota	1975
CY181117	CY181117/H6N2/A/mallard/Wisconsin/18/1974	A	H6N2	mallard	Wisconsin	1974
CY181225	CY181225/H6N2/A/mallard/Wisconsin/15/1974	A	H6N2	mallard	Wisconsin	1974
CY181321	CY181321/H6N2/A/green-winged_teal/Wisconsin/16/1974	A	H6N2	green-winged_teal	Wisconsin	1974
CY181329	CY181329/H6N2/A/mallard/Wisconsin/23/1974	A	H6N2	mallard	Wisconsin	1974
KX518661	KX518661/H6N2/A/duck/Beijing/TZ/2014	A	H6N2	duck	Beijing	2014
KM244052	KM244052/H6N2/A/chicken/Texas/473-2/2010	A	H6N2	chicken	Texas	2010
MF694140	MF694140/H6N2/A/domestic_duck/Georgia/1/2015	A	H6N2	domestic_duck	Georgia	2015
KX761369	KX761369/H6N2/A/waterfowl/Korea/S245/2016	A	H6N2	waterfowl	Korea	2016
MN530432	MN530432/H6N2/A/white_peckin_duck/South_Korea/N07-0399/2007	A	H6N2	white_peckin_duck	South_Korea	2007
MN530472	MN530472/H6N2/A/white_peckin_duck/South_Korea/P09-237/2009	A	H6N2	white_peckin_duck	South_Korea	2009
MN530482	MN530482/H6N2/A/korean_native_chicken/South_Korea/P09-386/2009	A	H6N2	korean_native_chicken	South_Korea	2009
CY126441	CY126441/H6N4/A/mallard/Alberta/58/1989	A	H6N4	mallard	Alberta	1989
CY178134	CY178134/H6N4/A/mallard/Wisconsin/772/1982	A	H6N4	mallard	Wisconsin	1982
CY178831	CY178831/H6N4/A/mallard/Wisconsin/770/1982	A	H6N4	mallard	Wisconsin	1982
CY179435	CY179435/H6N4/A/mallard/Wisconsin/773/1982	A	H6N4	mallard	Wisconsin	1982
CY179443	CY179443/H6N4/A/mallard/Wisconsin/778/1982	A	H6N4	mallard	Wisconsin	1982
CY077641	CY077641/H6N5/A/shearwater/Australia/1/1972	A	H6N5	shearwater	Australia	1972
CY095624	CY095624/H6N5/A/mallard/Ohio/1491/2006	A	H6N5	mallard	Ohio	2006
CY126424	CY126424/H6N5/A/mallard/Alberta/563/1986	A	H6N5	mallard	Alberta	1986
CY179787	CY179787/H6N5/A/green-winged_teal/Wisconsin/112/1975	A	H6N5	green-winged_teal	Wisconsin	1975
CY179923	CY179923/H6N5/A/green-winged_teal/Wisconsin/19/1979	A	H6N5	green-winged_teal	Wisconsin	1979
CY179987	CY179987/H6N5/A/green-winged_teal/Wisconsin/116/1979	A	H6N5	green-winged_teal	Wisconsin	1979
CY180011	CY180011/H6N5/A/pintail/Wisconsin/447/1979	A	H6N5	pintail	Wisconsin	1979
CY180524	CY180524/H6N5/A/duck/Minnesota/9/1975	A	H6N5	duck	Minnesota	1975
KM244092	KM244092/H6N5/A/chicken/Texas/9686-3/2014	A	H6N5	chicken	Texas	2014
MK943129	MK943129/H6N6/A/muscovy_duck/Viet_Nam/HN-2636/2016	A	H6N6	muscovy_duck	Viet_Nam	2016
KT253591	KT253591/H6N6/A/chicken/Guangxi/076/2015	A	H6N6	chicken	Guangxi	2015
KT343650	KT343650/H6N6/A/duck/Guangxi/181/2014	A	H6N6	duck	Guangxi	2014
KT343652	KT343652/H6N6/A/duck/Guangxi/217/2013	A	H6N6	duck	Guangxi	2013
[truncated: 64 more rows]

## Sheet: NA
ID	Isolate Name	Type	Subtype	Host	Location	Collection_Date
ON692799	KLAV049/H6N6/A/chicken/Zhejiang/49/2021	A	H6N6	chicken	Zhejiang	2021
185344	185344/A/H3N6/A/mallard/Germany/R752/2008	A	H3N6	mallard	Germany	2008
453714	453714/A/H4N6/A/northern_pintail/Interior_Alaska/10BM08514R0/2010	A	H4N6	northern_pintail	Interior_Alaska	2010
453665	453665/A/H4N6/A/American_greenwinged_teal/Interior_Alaska/10BM08226R0/2010	A	H4N6	American_greenwinged_teal	Interior_Alaska	2010
453413	453413/A/H4N6/A/northern_pintail/Interior_Alaska/10BM07993R0/2010	A	H4N6	northern_pintail	Interior_Alaska	2010
453406	453406/A/H4N6/A/mallard/Interior_Alaska/10BM07971R0/2010	A	H4N6	mallard	Interior_Alaska	2010
453392	453392/A/H4N6/A/American_greenwinged_teal/Interior_Alaska/10BM07863R0/2010	A	H4N6	American_greenwinged_teal	Interior_Alaska	2010
453385	453385/A/H4N6/A/mallard/Interior_Alaska/10BM07777R0/2010	A	H4N6	mallard	Interior_Alaska	2010
453357	453357/A/H4N6/A/northern_pintail/Interior_Alaska/10BM07476R0/2010	A	H4N6	northern_pintail	Interior_Alaska	2010
453350	453350/A/H4N6/A/northern_pintail/Interior_Alaska/10BM07242R0/2010	A	H4N6	northern_pintail	Interior_Alaska	2010
453343	453343/A/H4N6/A/northern_pintail/Interior_Alaska/10BM07040R0/2010	A	H4N6	northern_pintail	Interior_Alaska	2010
453336	453336/A/H4N6/A/mallard/Interior_Alaska/9BM9984R0/2009	A	H4N6	mallard	Interior_Alaska	2009
453322	453322/A/H4N6/A/northern_pintail/Interior_Alaska/9BM6095R0/2009	A	H4N6	northern_pintail	Interior_Alaska	2009
453308	453308/A/H4N6/A/northern_pintail/Interior_Alaska/9BM6039R0/2009	A	H4N6	northern_pintail	Interior_Alaska	2009
453230	453230/A/H4N6/A/northern_pintail/Interior_Alaska/9BM7972R0/2009	A	H4N6	northern_pintail	Interior_Alaska	2009
453151	453151/A/H4N6/A/northern_pintail/Interior_Alaska/9BM9989R0/2009	A	H4N6	northern_pintail	Interior_Alaska	2009
453130	453130/A/H4N6/A/northern_pintail/Interior_Alaska/9BM9975R0/2009	A	H4N6	northern_pintail	Interior_Alaska	2009
453116	453116/A/H4N6/A/mallard/Interior_Alaska/9BM9683R2/2009	A	H4N6	mallard	Interior_Alaska	2009
453032	453032/A/H4N6/A/northern_shoveler/Interior_Alaska/9BM12314R0/2009	A	H4N6	northern_shoveler	Interior_Alaska	2009
452955	452955/A/H4N6/A/northern_pintail/Interior_Alaska/9BM10835R0/2009	A	H4N6	northern_pintail	Interior_Alaska	2009
452934	452934/A/H4N6/A/northern_pintail/Interior_Alaska/9BM10749R0/2009	A	H4N6	northern_pintail	Interior_Alaska	2009
452906	452906/A/H4N6/A/mallard/Interior_Alaska/9BM8829R0/2009	A	H4N6	mallard	Interior_Alaska	2009
452899	452899/A/H4N6/A/northern_pintail/Interior_Alaska/9BM8815R0/2009	A	H4N6	northern_pintail	Interior_Alaska	2009
452892	452892/A/H4N6/A/northern_pintail/Interior_Alaska/9BM8803R0/2009	A	H4N6	northern_pintail	Interior_Alaska	2009
452871	452871/A/H4N6/A/northern_pintail/Interior_Alaska/9BM8415R2/2009	A	H4N6	northern_pintail	Interior_Alaska	2009
452857	452857/A/H4N6/A/northern_pintail/Interior_Alaska/9BM8119R0/2009	A	H4N6	northern_pintail	Interior_Alaska	2009
452850	452850/A/H4N6/A/northern_pintail/Interior_Alaska/9BM8022R0/2009	A	H4N6	northern_pintail	Interior_Alaska	2009
452828	452828/A/H4N6/A/northern_pintail/Interior_Alaska/9BM7632R0/2009	A	H4N6	northern_pintail	Interior_Alaska	2009
452814	452814/A/H4N6/A/northern_pintail/Interior_Alaska/9BM7496R0/2009	A	H4N6	northern_pintail	Interior_Alaska	2009
452779	452779/A/H4N6/A/northern_pintail/Interior_Alaska/9BM11915R0/2009	A	H4N6	northern_pintail	Interior_Alaska	2009
452744	452744/A/H4N6/A/northern_pintail/Interior_Alaska/9BM11719R1/2009	A	H4N6	northern_pintail	Interior_Alaska	2009
452681	452681/A/H4N6/A/northern_pintail/Interior_Alaska/9BM10877R0/2009	A	H4N6	northern_pintail	Interior_Alaska	2009
452639	452639/A/H4N6/A/northern_pintail/Interior_Alaska/9BM7302R0/2009	A	H4N6	northern_pintail	Interior_Alaska	2009
452611	452611/A/H4N6/A/northern_pintail/Interior_Alaska/9BM7232R0/2009	A	H4N6	northern_pintail	Interior_Alaska	2009
452541	452541/A/H4N6/A/northern_pintail/Interior_Alaska/9BM6248R0/2009	A	H4N6	northern_pintail	Interior_Alaska	2009
452513	452513/A/H10N6/A/northern_pintail/Interior_Alaska/10BM11380R0/2010	A	H10N6	northern_pintail	Interior_Alaska	2010
451944	451944/A/H7N6/A/northern_pintail/Interior_Alaska/10BM09015R0/2010	A	H7N6	northern_pintail	Interior_Alaska	2010
451542	451542/A/H4N6/A/northern_pintail/Interior_Alaska/10BM12221R0/2010	A	H4N6	northern_pintail	Interior_Alaska	2010
451507	451507/A/H4N6/A/mallard/Interior_Alaska/9BM10563R2/2009	A	H4N6	mallard	Interior_Alaska	2009
451491	451491/A/H4N6/A/northern_pintail/Interior_Alaska/9BM6800R0/2009	A	H4N6	northern_pintail	Interior_Alaska	2009
450017	450017/A/H4N6/A/bluewinged_teal/Louisiana/AI095291/2009	A	H4N6	bluewinged_teal	Louisiana	2009
449980	449980/A/H3N6/A/bluewinged_teal/Texas/AI094405/2009	A	H3N6	bluewinged_teal	Texas	2009
449953	449953/A/H4N6/A/bluewinged_teal/Louisiana/AI094180/2009	A	H4N6	bluewinged_teal	Louisiana	2009
449946	449946/A/H3N6/A/bluewinged_Teal/North_Dakota/AI094039/2009	A	H3N6	bluewinged_Teal	North_Dakota	2009
449932	449932/A/H4N6/A/bluewinged_Teal/North_Dakota/AI093881/2009	A	H4N6	bluewinged_Teal	North_Dakota	2009
449925	449925/A/H4N6/A/mallard/Minnesota/AI093821/2009	A	H4N6	mallard	Minnesota	2009
449909	449909/A/H4N6/A/bluewinged_Teal/Minnesota/AI093786/2009	A	H4N6	bluewinged_Teal	Minnesota	2009
449839	449839/A/H4N6/A/bluewinged_Teal/North_Dakota/AI093131/2009	A	H4N6	bluewinged_Teal	North_Dakota	2009
449779	449779/A/H3N6/A/mallard/Minnesota/AI092519/2009	A	H3N6	mallard	Minnesota	2009
449751	449751/A/H4N6/A/bluewinged_Teal/Minnesota/AI092389/2009	A	H4N6	bluewinged_Teal	Minnesota	2009
449611	449611/A/H4N6/A/American_wigeon/Louisiana/Sg01031/2008	A	H4N6	American_wigeon	Louisiana	2008
449604	449604/A/H4N6/A/bluewinged_teal/Minnesota/Sg01026/2008	A	H4N6	bluewinged_teal	Minnesota	2008
449580	449580/A/H3N6/A/greenwinged_teal/Minnesota/Sg01000/2008	A	H3N6	greenwinged_teal	Minnesota	2008
449464	449464/A/H3N6/A/bluewinged_teal/North_Dakota/Sg00759/2008	A	H3N6	bluewinged_teal	North_Dakota	2008
449435	449435/A/H4N6/A/mallard/Minnesota/Sg00697/2008	A	H4N6	mallard	Minnesota	2008
449322	449322/A/H4N6/A/bluewinged_teal/Minnesota/Sg00799/2008	A	H4N6	bluewinged_teal	Minnesota	2008
449288	449288/A/H4N6/A/bluewinged_teal/North_Dakota/Sg00750/2008	A	H4N6	bluewinged_teal	North_Dakota	2008
448787	448787/A/H4N6/A/mallard/Minnesota/199044/1999	A	H4N6	mallard	Minnesota	1999
448647	448647/A/H4N6/A/bluewinged_teal/North_Dakota/Sg00706/2008	A	H4N6	bluewinged_teal	North_Dakota	2008
448547	448547/A/H4N6/A/mallard/Minnesota/AI061135/2006	A	H4N6	mallard	Minnesota	2006
448473	448473/A/H3N6/A/mallard/Minnesota/346242/2000	A	H3N6	mallard	Minnesota	2000
448377	448377/A/H6N6/A/mallard/Minnesota/182751/1998	A	H6N6	mallard	Minnesota	1998
442436	442436/A/H4N6/A/emperor_goose/Alaska/44045125/2006	A	H4N6	emperor_goose	Alaska	2006
441024	441024/A/H3N6/A/duck/Vietnam/LBM235/2012	A	H3N6	duck	Vietnam	2012
441019	441019/A/H6N6/A/duck/Vietnam/LBM185/2012	A	H6N6	duck	Vietnam	2012
440957	440957/A/H6N6/A/swine/Yangzhou/080/2009	A	H6N6	swine	Yangzhou	2009
438437	438437/A/H6N6/A/duck/Vietnam/LBM6/2011	A	H6N6	duck	Vietnam	2011
437123	437123/A/H3N6/A/mallard/Interior_Alaska/10BM09896R0/2010	A	H3N6	mallard	Interior_Alaska	2010
437027	437027/A/H4N6/A/northern_pintail/Interior_Alaska/9BM9663R0/2009	A	H4N6	northern_pintail	Interior_Alaska	2009
436874	436874/A/H4N6/A/American_greenwinged_teal/Interior_Alaska/10BM06728R0/2010	A	H4N6	American_greenwinged_teal	Interior_Alaska	2010
436565	436565/A/H4N6/A/mallard/Interior_Alaska/10BM05337R0/2010	A	H4N6	mallard	Interior_Alaska	2010
436550	436550/A/H4N6/A/mallard/Interior_Alaska/10BM05249R0/2010	A	H4N6	mallard	Interior_Alaska	2010
436536	436536/A/H4N6/A/northern_pintail/Interior_Alaska/10BM05171R0/2010	A	H4N6	northern_pintail	Interior_Alaska	2010
436520	436520/A/H3N6/A/northern_pintail/Interior_Alaska/10BM05034R0/2010	A	H3N6	northern_pintail	Interior_Alaska	2010
436514	436514/A/H4N6/A/mallard/Interior_Alaska/10BM04988R0/2010	A	H4N6	mallard	Interior_Alaska	2010
435400	435400/A/H12N6/A/American_black_duck/New_Brunswick/00998/2010	A	H12N6	American_black_duck	New_Brunswick	2010
435375	435375/A/H4N6/A/American_black_duck/New_Brunswick/00991/2010	A	H4N6	American_black_duck	New_Brunswick	2010
435335	435335/A/H10N6/A/American_black_duck/New_Brunswick/00971/2010	A	H10N6	American_black_duck	New_Brunswick	2010
435150	435150/A/H4N6/A/mallard/New_Brunswick/00854/2010	A	H4N6	mallard	New_Brunswick	2010
435038	435038/A/H3N6/A/American_black_duck/New_Brunswick/00624/2010	A	H3N6	American_black_duck	New_Brunswick	2010
434905	434905/A/H4N6/A/American_black_duck/New_Brunswick/00587/2010	A	H4N6	American_black_duck	New_Brunswick	2010
434890	434890/A/H4N6/A/American_black_duck/New_Brunswick/00523/2010	A	H4N6	American_black_duck	New_Brunswick	2010
434733	434733/A/H4N6/A/American_black_duck/New_Brunswick/00478/2010	A	H4N6	American_black_duck	New_Brunswick	2010
434704	434704/A/H4N6/A/American_black_duck/New_Brunswick/00481/2010	A	H4N6	American_black_duck	New_Brunswick	2010
434678	434678/A/H4N6/A/American_black_duck/New_Brunswick/00470/2010	A	H4N6	American_black_duck	New_Brunswick	2010
434173	434173/A/H4N6/A/bluewinged_teal/Nova_Scotia/01009/2010	A	H4N6	bluewinged_teal	Nova_Scotia	2010
434167	434167/A/H4N6/A/bluewinged_teal/Nova_Scotia/01008/2010	A	H4N6	bluewinged_teal	Nova_Scotia	2010
433676	433676/A/H4N6/A/American_black_duck/New_Brunswick/00949/2010	A	H4N6	American_black_duck	New_Brunswick	2010
433661	433661/A/H4N6/A/American_black_duck/New_Brunswick/00464/2010	A	H4N6	American_black_duck	New_Brunswick	2010
433256	433256/A/H4N6/A/northern_pintail/Interior_Alaska/10BM04722R0/2010	A	H4N6	northern_pintail	Interior_Alaska	2010
433249	433249/A/H4N6/A/northern_pintail/Interior_Alaska/10BM04704R0/2010	A	H4N6	northern_pintail	Interior_Alaska	2010
433236	433236/A/H4N6/A/mallard/Interior_Alaska/10BM04626R0/2010	A	H4N6	mallard	Interior_Alaska	2010
433158	433158/A/H4N6/A/American_greenwinged_teal/Interior_Alaska/9BM5277R0/2009	A	H4N6	American_greenwinged_teal	Interior_Alaska	2009
433072	433072/A/H4N6/A/northern_shoveler/Interior_Alaska/9BM4905R0/2009	A	H4N6	northern_shoveler	Interior_Alaska	2009
432961	432961/A/H4N6/A/northern_pintail/Interior_Alaska/9BM4583R0/2009	A	H4N6	northern_pintail	Interior_Alaska	2009
420124	420124/A/H4N6/A/mallard/California/2594V/2011	A	H4N6	mallard	California	2011
420110	420110/A/H4N6/A/mallard/California/2590V/2011	A	H4N6	mallard	California	2011
419970	419970/A/H4N6/A/mallard/California/2563V/2011	A	H4N6	mallard	California	2011
419963	419963/A/H4N6/A/mallard/California/2563P/2011	A	H4N6	mallard	California	2011
419817	419817/A/H4N6/A/mallard/California/2533V/2011	A	H4N6	mallard	California	2011
419810	419810/A/H4N6/A/mallard/California/2532V/2011	A	H4N6	mallard	California	2011
419690	419690/A/H4N6/A/bluewinged_teal/Missouri/10MO0407/2010	A	H4N6	bluewinged_teal	Missouri	2010
419613	419613/A/H4N6/A/bluewinged_teal/Missouri/10MO030/2010	A	H4N6	bluewinged_teal	Missouri	2010
419586	419586/A/H3N6/A/bluewinged_teal/Missouri/10MO0011/2010	A	H3N6	bluewinged_teal	Missouri	2010
419579	419579/A/H4N6/A/bluewinged_teal/Missouri/10MO003/2010	A	H4N6	bluewinged_teal	Missouri	2010
419469	419469/A/H4N6/A/bluewinged_teal/Illinois/10OS2988/2010	A	H4N6	bluewinged_teal	Illinois	2010
419462	419462/A/H3N6/A/bluewinged_teal/Iowa/10OS2649/2010	A	H3N6	bluewinged_teal	Iowa	2010
419420	419420/A/H3N6/A/mallard/Iowa/10OS2492/2010	A	H3N6	mallard	Iowa	2010
419393	419393/A/H10N6/A/longtailed_duck/Wisconsin/10OS3919/2010	A	H10N6	longtailed_duck	Wisconsin	2010
419379	419379/A/H3N6/A/longtailed_duck/Wisconsin/10OS3915/2010	A	H3N6	longtailed_duck	Wisconsin	2010
419210	419210/A/H14N6/A/northern_shoveler/Missouri/10OS4673/2010	A	H14N6	northern_shoveler	Missouri	2010
419168	419168/A/H3N6/A/mallard/Wisconsin/10OS3866/2010	A	H3N6	mallard	Wisconsin	2010
419097	419097/A/H14N6/A/mallard/Wisconsin/10OS3941/2010	A	H14N6	mallard	Wisconsin	2010
419048	419048/A/H4N6/A/mallard/Wisconsin/10OS2918/2010	A	H4N6	mallard	Wisconsin	2010
418942	418942/A/H3N6/A/bluewinged_teal/Wisconsin/10OS3092/2010	A	H3N6	bluewinged_teal	Wisconsin	2010
418928	418928/A/H7N6/A/common_goldeneye/Wisconsin/10OS4202/2010	A	H7N6	common_goldeneye	Wisconsin	2010
418694	418694/A/H4N6/A/bluewinged_teal/Illinois/10OS1563/2010	A	H4N6	bluewinged_teal	Illinois	2010
418680	418680/A/H4N6/A/American_greenwinged_teal/Illinois/10OS1551/2010	A	H4N6	American_greenwinged_teal	Illinois	2010
418483	418483/A/H3N6/A/bluewinged_teal/Illinois/10OS1546/2010	A	H3N6	bluewinged_teal	Illinois	2010
414454	414454/A/H4N6/A/mallard/Interior_Alaska/10BM02644R0/2010	A	H4N6	mallard	Interior_Alaska	2010
414434	414434/A/H4N6/A/northern_pintail/Interior_Alaska/10BM02585R0/2010	A	H4N6	northern_pintail	Interior_Alaska	2010
414415	414415/A/H4N6/A/northern_shoveler/Interior_Alaska/10BM02892R0/2010	A	H4N6	northern_shoveler	Interior_Alaska	2010
414370	414370/A/H4N6/A/mallard/Interior_Alaska/9BM2241R1/2009	A	H4N6	mallard	Interior_Alaska	2009
413914	413914/A/H4N6/A/duck/Vietnam/OIE3469/2012	A	H4N6	duck	Vietnam	2012
413869	413869/A/H4N6/A/mallard/Ohio/08OS1270/2008	A	H4N6	mallard	Ohio	2008
413797	413797/A/H4N6/A/mallard/Ohio/11OS2085/2011	A	H4N6	mallard	Ohio	2011
413602	413602/A/H3N6/A/mallard/Ohio/11OS2049/2011	A	H3N6	mallard	Ohio	2011
413411	413411/A/H4N6/A/mallard/Ohio/10OS1319/2010	A	H4N6	mallard	Ohio	2010
413397	413397/A/H4N6/A/mallard/Michigan/10OS1491/2010	A	H4N6	mallard	Michigan	2010
413280	413280/A/H4N6/A/mallard/Ohio/10OS1324/2010	A	H4N6	mallard	Ohio	2010
407682	407682/A/H13N6/A/glaucouswinged_gull/Southeastern_Alaska/9JR0822R0/2009	A	H13N6	glaucouswinged_gull	Southeastern_Alaska	2009
407650	407650/A/H4N6/A/mallard/Interior_Alaska/9BM2606R0/2009	A	H4N6	mallard	Interior_Alaska	2009
407642	407642/A/H4N6/A/mallard/Interior_Alaska/9BM2535R0/2009	A	H4N6	mallard	Interior_Alaska	2009
407634	407634/A/H4N6/A/mallard/Interior_Alaska/9BM2393R0/2009	A	H4N6	mallard	Interior_Alaska	2009
405368	405368/A/H7N6/A/black_scoter/New_Brunswick/00003/2009	A	H7N6	black_scoter	New_Brunswick	2009
405307	405307/A/H4N6/A/mallardblack_duck_hybrid/New_Brunswick/02724/2007	A	H4N6	mallardblack_duck_hybrid	New_Brunswick	2007
405259	405259/A/H4N6/A/mallard/New_Brunswick/02293/2007	A	H4N6	mallard	New_Brunswick	2007
405230	405230/A/H4N6/A/American_black_duck/New_Brunswick/02527/2007	A	H4N6	American_black_duck	New_Brunswick	2007
405137	405137/A/H4N6/A/American_black_duck/New_Brunswick/02653/2007	A	H4N6	American_black_duck	New_Brunswick	2007
404857	404857/A/H4N6/A/American_black_duck/Prince_Edward_Island/02661/2007	A	H4N6	American_black_duck	Prince_Edward_Island	2007
404850	404850/A/H4N6/A/American_black_duck/New_Brunswick/02730/2007	A	H4N6	American_black_duck	New_Brunswick	2007
404732	404732/A/H3N6/A/American_black_duck/New_Brunswick/02649/2007	A	H3N6	American_black_duck	New_Brunswick	2007
404629	404629/A/H4N6/A/American_black_duck/New_Brunswick/03552/2009	A	H4N6	American_black_duck	New_Brunswick	2009
404602	404602/A/H13N6/A/mallardblack_duck_hybrid/New_Brunswick/03736/2009	A	H13N6	mallardblack_duck_hybrid	New_Brunswick	2009
404574	404574/A/H4N6/A/American_black_duck/Prince_Edward_Island/02684/2007	A	H4N6	American_black_duck	Prince_Edward_Island	2007
404554	404554/A/H4N6/A/mallard/Nova_Scotia/02335/2007	A	H4N6	mallard	Nova_Scotia	2007
404540	404540/A/H4N6/A/American_black_duck/Prince_Edward_Island/02683/2007	A	H4N6	American_black_duck	Prince_Edward_Island	2007
404525	404525/A/H4N6/A/mallard/Nova_Scotia/02320/2007	A	H4N6	mallard	Nova_Scotia	2007
404452	404452/A/H4N6/A/mallard/Nova_Scotia/02446/2007	A	H4N6	mallard	Nova_Scotia	2007
404285	404285/A/H4N6/A/American_black_duck/New_Brunswick/03535/2009	A	H4N6	American_black_duck	New_Brunswick	2009
404272	404272/A/H4N6/A/American_black_duck/New_Brunswick/03532/2009	A	H4N6	American_black_duck	New_Brunswick	2009
404266	404266/A/H4N6/A/American_black_duck/New_Brunswick/03534/2009	A	H4N6	American_black_duck	New_Brunswick	2009
404220	404220/A/H4N6/A/shorebird/Delaware_Bay/589/2008	A	H4N6	shorebird	Delaware_Bay	2008
403373	403373/A/H4N6/A/shorebird/Delaware_Bay/497/2008	A	H4N6	shorebird	Delaware_Bay	2008
403359	403359/A/H4N6/A/shorebird/Delaware_Bay/446/2008	A	H4N6	shorebird	Delaware_Bay	2008
403332	403332/A/H4N6/A/shorebird/Delaware_Bay/382/2008	A	H4N6	shorebird	Delaware_Bay	2008
403325	403325/A/H4N6/A/shorebird/Delaware_Bay/329/2008	A	H4N6	shorebird	Delaware_Bay	2008
403303	403303/A/H4N6/A/shorebird/Delaware_Bay/312/2008	A	H4N6	shorebird	Delaware_Bay	2008
403115	403115/A/H11N6/A/shorebird/Delaware_Bay/146/2005	A	H11N6	shorebird	Delaware_Bay	2005
402960	402960/A/H11N6/A/mallard/Alberta/125/1999	A	H11N6	mallard	Alberta	1999
401648	401648/A/H14N6/A/longtailed_duck/Wisconsin/10OS4225/2010	A	H14N6	longtailed_duck	Wisconsin	2010
401360	401360/A/H4N6/A/wild_bird/Korea/YS109/2007	A	H4N6	wild_bird	Korea	2007
401353	401353/A/H4N6/A/wild_bird/Korea/YJ117/2007	A	H4N6	wild_bird	Korea	2007
401346	401346/A/H4N6/A/wild_duck/Korea/SH560/2008	A	H4N6	wild_duck	Korea	2008
401339	401339/A/H4N6/A/wild_duck/Korea/SH526/2008	A	H4N6	wild_duck	Korea	2008
401332	401332/A/H4N6/A/wild_duck/Korea/PSC61/2009	A	H4N6	wild_duck	Korea	2009
401320	401320/A/H4N6/A/wild_bird/Korea/GS26/2006	A	H4N6	wild_bird	Korea	2006
401314	401314/A/H4N6/A/wild_bird/Korea/GD42/2005	A	H4N6	wild_bird	Korea	2005
401296	401296/A/H4N6/A/wild_duck/Korea/CSM205/2009	A	H4N6	wild_duck	Korea	2009
401289	401289/A/H4N6/A/wild_duck/Korea/CSM428/2010	A	H4N6	wild_duck	Korea	2010
398702	398702/A/H4N6/A/mallard/California/1154/2010	A	H4N6	mallard	California	2010
395165	395165/A/H4N6/A/duck/Vietnam/LBM1/2011	A	H4N6	duck	Vietnam	2011
391998	391998/A/H4N6/A/mallardblack_duck_hybrid/Nova_Scotia/02330/2007	A	H4N6	mallardblack_duck_hybrid	Nova_Scotia	2007
391984	391984/A/H4N6/A/American_black_duck/Prince_Edward_Island/02708/2007	A	H4N6	American_black_duck	Prince_Edward_Island	2007
391957	391957/A/H3N6/A/bluewinged_teal/New_Brunswick/03757/2009	A	H3N6	bluewinged_teal	New_Brunswick	2009
391756	391756/A/H4N6/A/greenwinged_teal/New_Brunswick/02630/2007	A	H4N6	greenwinged_teal	New_Brunswick	2007
387274	387274/A/H4N6/A/mallard/California/1297/2010	A	H4N6	mallard	California	2010
387170	387170/A/H4N6/A/mallard/California/1523/2010	A	H4N6	mallard	California	2010
384122	384122/A/H3N6/A/duck/Vietnam/OIE1232/2012	A	H3N6	duck	Vietnam	2012
384115	384115/A/H3N6/A/duck/Vietnam/OIE1218/2012	A	H3N6	duck	Vietnam	2012
377177	377177/A/H4N6/A/duck/Vietnam/OIE0155/2012	A	H4N6	duck	Vietnam	2012
371608	371608/A/H4N6/A/duck/Vietnam/OIE3071/2011	A	H4N6	duck	Vietnam	2011
371576	371576/A/H3N6/A/duck/Vietnam/OIE3287/2011	A	H3N6	duck	Vietnam	2011
370968	370968/A/H2N6/A/mallard/Pennsylvania/9001/1984	A	H2N6	mallard	Pennsylvania	1984
365162	365162/A/H6N6/A/duck/Fujian/10950/2006	A	H6N6	duck	Fujian	2006
365155	365155/A/H6N6/A/duck/Fujian/2749/2007	A	H6N6	duck	Fujian	2007
365147	365147/A/H6N6/A/duck/Fujian/2483/2007	A	H6N6	duck	Fujian	2007
365139	365139/A/H6N6/A/duck/Fujian/2356/2007	A	H6N6	duck	Fujian	2007
365123	365123/A/H6N6/A/duck/Fujian/2087/2007	A	H6N6	duck	Fujian	2007
365115	365115/A/H6N6/A/duck/Fujian/1879/2007	A	H6N6	duck	Fujian	2007
365109	365109/A/H6N6/A/duck/Fujian/1107/2007	A	H6N6	duck	Fujian	2007
365099	365099/A/H6N6/A/duck/Fujian/679/2007	A	H6N6	duck	Fujian	2007
365095	365095/A/H6N6/A/duck/Fujian/402/2007	A	H6N6	duck	Fujian	2007
365092	365092/A/H6N6/A/duck/Fujian/331/2007	A	H6N6	duck	Fujian	2007
365088	365088/A/H6N6/A/duck/Fujian/145/2007	A	H6N6	duck	Fujian	2007
365080	365080/A/H6N6/A/duck/Fujian/8807/2006	A	H6N6	duck	Fujian	2006
365074	365074/A/H6N6/A/duck/Fujian/6955/2006	A	H6N6	duck	Fujian	2006
365066	365066/A/H6N6/A/duck/Fujian/6605/2006	A	H6N6	duck	Fujian	2006
365058	365058/A/H6N6/A/duck/Fujian/2606/2006	A	H6N6	duck	Fujian	2006
365050	365050/A/H6N6/A/duck/Fujian/2281/2006	A	H6N6	duck	Fujian	2006
365042	365042/A/H6N6/A/duck/Fujian/1674/2006	A	H6N6	duck	Fujian	2006
365040	365040/A/H6N6/A/duck/Fujian/7093/2007	A	H6N6	duck	Fujian	2007
365031	365031/A/H6N6/A/duck/Fujian/1641/2006	A	H6N6	duck	Fujian	2006
365021	365021/A/H6N6/A/duck/Fujian/8349/2007	A	H6N6	duck	Fujian	2007
365013	365013/A/H6N6/A/duck/Fujian/7844/2007	A	H6N6	duck	Fujian	2007
365007	365007/A/H6N6/A/duck/Fujian/7608/2007	A	H6N6	duck	Fujian	2007
365003	365003/A/H6N6/A/duck/Fujian/7585/2007	A	H6N6	duck	Fujian	2007
364997	364997/A/H6N6/A/duck/Fujian/7375/2007	A	H6N6	duck	Fujian	2007
364995	364995/A/H6N6/A/duck/Fujian/7348/2007	A	H6N6	duck	Fujian	2007
364979	364979/A/H6N6/A/duck/Fujian/6159/2007	A	H6N6	duck	Fujian	2007
364976	364976/A/H6N6/A/duck/Fujian/5813/2007	A	H6N6	duck	Fujian	2007
364968	364968/A/H6N6/A/duck/Fujian/5784/2007	A	H6N6	duck	Fujian	2007
364958	364958/A/H6N6/A/duck/Fujian/5429/2007	A	H6N6	duck	Fujian	2007
364952	364952/A/H6N6/A/duck/Fujian/5239/2007	A	H6N6	duck	Fujian	2007
364948	364948/A/H6N6/A/duck/Fujian/4952/2007	A	H6N6	duck	Fujian	2007
364940	364940/A/H6N6/A/duck/Fujian/4676/2007	A	H6N6	duck	Fujian	2007
364932	364932/A/H6N6/A/duck/Fujian/3076/2007	A	H6N6	duck	Fujian	2007
364925	364925/A/H6N6/A/duck/Fujian/3059/2007	A	H6N6	duck	Fujian	2007
364918	364918/A/H6N6/A/duck/Guizhou/1128/2007	A	H6N6	duck	Guizhou	2007
364914	364914/A/H6N6/A/duck/Fujian/7119/2007	A	H6N6	duck	Fujian	2007
364904	364904/A/H6N6/A/duck/Fujian/6567/2007	A	H6N6	duck	Fujian	2007
364896	364896/A/H6N6/A/duck/Fujian/4224/2007	A	H6N6	duck	Fujian	2007
364888	364888/A/H6N6/A/duck/Fujian/2984/2007	A	H6N6	duck	Fujian	2007
364870	364870/A/H6N6/A/duck/Shantou/18729/2006	A	H6N6	duck	Shantou	2006
364861	364861/A/H6N6/A/duck/Shantou/18088/2006	A	H6N6	duck	Shantou	2006
364852	364852/A/H6N6/A/duck/Shantou/17081/2006	A	H6N6	duck	Shantou	2006
364844	364844/A/H6N6/A/duck/Shantou/17036/2006	A	H6N6	duck	Shantou	2006
364812	364812/A/H6N6/A/duck/Shantou/16144/2006	A	H6N6	duck	Shantou	2006
364810	364810/A/H6N6/A/duck/Shantou/16147/2006	A	H6N6	duck	Shantou	2006
364804	364804/A/H6N6/A/duck/Shantou/15048/2006	A	H6N6	duck	Shantou	2006
364790	364790/A/H6N6/A/duck/Shantou/14543/2006	A	H6N6	duck	Shantou	2006
364784	364784/A/H6N6/A/duck/Shantou/14531/2006	A	H6N6	duck	Shantou	2006
364770	364770/A/H6N6/A/duck/Shantou/10143/2006	A	H6N6	duck	Shantou	2006
364732	364732/A/H6N6/A/duck/Shantou/9350/2006	A	H6N6	duck	Shantou	2006
364728	364728/A/H6N6/A/duck/Shantou/7429/2006	A	H6N6	duck	Shantou	2006
364634	364634/A/H6N6/A/duck/Shantou/5051/2006	A	H6N6	duck	Shantou	2006
364626	364626/A/H6N6/A/duck/Shantou/5041/2006	A	H6N6	duck	Shantou	2006
364586	364586/A/H6N6/A/duck/Shantou/4129/2006	A	H6N6	duck	Shantou	2006
364554	364554/A/H6N6/A/duck/Shantou/2798/2006	A	H6N6	duck	Shantou	2006
364536	364536/A/H6N6/A/duck/Fujian/8089/2007	A	H6N6	duck	Fujian	2007
364534	364534/A/H6N6/A/duck/Fujian/7387/2007	A	H6N6	duck	Fujian	2007
364532	364532/A/H6N6/A/duck/Fujian/6908/2007	A	H6N6	duck	Fujian	2007
364530	364530/A/H6N6/A/duck/Fujian/6860/2007	A	H6N6	duck	Fujian	2007
364528	364528/A/H6N6/A/duck/Fujian/6182/2007	A	H6N6	duck	Fujian	2007
364526	364526/A/H6N6/A/duck/Fujian/5697/2007	A	H6N6	duck	Fujian	2007
364524	364524/A/H6N6/A/duck/Fujian/5637/2007	A	H6N6	duck	Fujian	2007
364522	364522/A/H6N6/A/duck/Fujian/5198/2007	A	H6N6	duck	Fujian	2007
364520	364520/A/H6N6/A/duck/Fujian/4719/2007	A	H6N6	duck	Fujian	2007
364518	364518/A/H6N6/A/duck/Fujian/4509/2007	A	H6N6	duck	Fujian	2007
364516	364516/A/H6N6/A/duck/Fujian/4252/2007	A	H6N6	duck	Fujian	2007
364514	364514/A/H6N6/A/duck/Fujian/4185/2007	A	H6N6	duck	Fujian	2007
364512	364512/A/H6N6/A/duck/Fujian/3756/2007	A	H6N6	duck	Fujian	2007
364510	364510/A/H6N6/A/duck/Fujian/3460/2007	A	H6N6	duck	Fujian	2007
364508	364508/A/H6N6/A/duck/Fujian/3242/2007	A	H6N6	duck	Fujian	2007
364506	364506/A/H6N6/A/duck/Fujian/3002/2007	A	H6N6	duck	Fujian	2007
364504	364504/A/H6N6/A/duck/Fujian/2969/2007	A	H6N6	duck	Fujian	2007
364502	364502/A/H6N6/A/duck/Fujian/2818/2007	A	H6N6	duck	Fujian	2007
364500	364500/A/H6N6/A/duck/Fujian/2724/2007	A	H6N6	duck	Fujian	2007
364492	364492/A/H6N6/A/duck/Fujian/1600/2007	A	H6N6	duck	Fujian	2007
364490	364490/A/H6N6/A/duck/Fujian/1322/2007	A	H6N6	duck	Fujian	2007
364468	364468/A/H6N6/A/duck/Fujian/9308/2006	A	H6N6	duck	Fujian	2006
364464	364464/A/H6N6/A/duck/Fujian/8388/2006	A	H6N6	duck	Fujian	2006
364460	364460/A/H6N6/A/duck/Fujian/7830/2006	A	H6N6	duck	Fujian	2006
364458	364458/A/H6N6/A/duck/Fujian/7652/2006	A	H6N6	duck	Fujian	2006
364456	364456/A/H6N6/A/duck/Fujian/7324/2006	A	H6N6	duck	Fujian	2006
364452	364452/A/H6N6/A/duck/Fujian/6634/2006	A	H6N6	duck	Fujian	2006
364450	364450/A/H6N6/A/duck/Fujian/6222/2006	A	H6N6	duck	Fujian	2006
364448	364448/A/H6N6/A/duck/Fujian/4008/2006	A	H6N6	duck	Fujian	2006
364446	364446/A/H6N6/A/duck/Fujian/3574/2006	A	H6N6	duck	Fujian	2006
364444	364444/A/H6N6/A/duck/Fujian/3046/2006	A	H6N6	duck	Fujian	2006
364341	364341/A/H6N6/A/duck/Fujian/2595/2006	A	H6N6	duck	Fujian	2006
364339	364339/A/H6N6/A/duck/Fujian/2292/2006	A	H6N6	duck	Fujian	2006
364337	364337/A/H6N6/A/duck/Fujian/1904/2006	A	H6N6	duck	Fujian	2006
364335	364335/A/H6N6/A/duck/Fujian/1348/2006	A	H6N6	duck	Fujian	2006
364331	364331/A/H6N6/A/duck/Shantou/19616/2006	A	H6N6	duck	Shantou	2006
364329	364329/A/H6N6/A/duck/Shantou/19369/2006	A	H6N6	duck	Shantou	2006
364327	364327/A/H6N6/A/duck/Shantou/19131/2006	A	H6N6	duck	Shantou	2006
364325	364325/A/H6N6/A/duck/Shantou/19097/2006	A	H6N6	duck	Shantou	2006
364323	364323/A/H6N6/A/duck/Shantou/18765/2006	A	H6N6	duck	Shantou	2006
364321	364321/A/H6N6/A/duck/Shantou/18709/2006	A	H6N6	duck	Shantou	2006
364313	364313/A/H6N6/A/duck/Shantou/17426/2006	A	H6N6	duck	Shantou	2006
364305	364305/A/H6N6/A/duck/Shantou/16440/2006	A	H6N6	duck	Shantou	2006
364303	364303/A/H6N6/A/duck/Shantou/16158/2006	A	H6N6	duck	Shantou	2006
364301	364301/A/H6N6/A/duck/Shantou/16124/2006	A	H6N6	duck	Shantou	2006
364299	364299/A/H6N6/A/duck/Shantou/15940/2006	A	H6N6	duck	Shantou	2006
364297	364297/A/H6N6/A/duck/Shantou/15798/2006	A	H6N6	duck	Shantou	2006
364295	364295/A/H6N6/A/duck/Shantou/15772/2006	A	H6N6	duck	Shantou	2006
364293	364293/A/H6N6/A/duck/Shantou/15479/2006	A	H6N6	duck	Shantou	2006
364289	364289/A/H6N6/A/duck/Shantou/15037/2006	A	H6N6	duck	Shantou	2006
364287	364287/A/H6N6/A/duck/Shantou/14877/2006	A	H6N6	duck	Shantou	2006
364283	364283/A/H6N6/A/duck/Shantou/14607/2006	A	H6N6	duck	Shantou	2006
364281	364281/A/H6N6/A/duck/Shantou/14565/2006	A	H6N6	duck	Shantou	2006
364279	364279/A/H6N6/A/duck/Shantou/14163/2006	A	H6N6	duck	Shantou	2006
364277	364277/A/H6N6/A/duck/Shantou/13655/2006	A	H6N6	duck	Shantou	2006
364271	364271/A/H6N6/A/duck/Shantou/12958/2006	A	H6N6	duck	Shantou	2006
364267	364267/A/H6N6/A/duck/Shantou/11228/2006	A	H6N6	duck	Shantou	2006
364265	364265/A/H6N6/A/duck/Shantou/11034/2006	A	H6N6	duck	Shantou	2006
364263	364263/A/H6N6/A/duck/Shantou/10284/2006	A	H6N6	duck	Shantou	2006
364256	364256/A/H6N6/A/duck/Shantou/9702/2006	A	H6N6	duck	Shantou	2006
364244	364244/A/H6N6/A/duck/Shantou/5697/2006	A	H6N6	duck	Shantou	2006
364239	364239/A/H6N6/A/duck/Shantou/4980/2006	A	H6N6	duck	Shantou	2006
364237	364237/A/H6N6/A/duck/Shantou/4938/2006	A	H6N6	duck	Shantou	2006
364235	364235/A/H6N6/A/duck/Shantou/4414/2006	A	H6N6	duck	Shantou	2006
364227	364227/A/H6N6/A/duck/Shantou/3389/2006	A	H6N6	duck	Shantou	2006
364211	364211/A/H6N6/A/duck/Hunan/1668/2007	A	H6N6	duck	Hunan	2007
364205	364205/A/H6N6/A/duck/Guizhou/1095/2007	A	H6N6	duck	Guizhou	2007
364201	364201/A/H6N6/A/duck/Fujian/7130/2007	A	H6N6	duck	Fujian	2007
364195	364195/A/H6N6/A/duck/Fujian/8320/2007	A	H6N6	duck	Fujian	2007
364179	364179/A/H6N6/A/duck/Fujian/7794/2007	A	H6N6	duck	Fujian	2007
364165	364165/A/H6N6/A/duck/Fujian/6598/2007	A	H6N6	duck	Fujian	2007
364149	364149/A/H6N6/A/duck/Fujian/5474/2007	A	H6N6	duck	Fujian	2007
364141	364141/A/H6N6/A/duck/Fujian/4936/2007	A	H6N6	duck	Fujian	2007
364133	364133/A/H6N6/A/duck/Fujian/4652/2007	A	H6N6	duck	Fujian	2007
364125	364125/A/H6N6/A/duck/Fujian/4020/2007	A	H6N6	duck	Fujian	2007
364117	364117/A/H6N6/A/duck/Fujian/3264/2007	A	H6N6	duck	Fujian	2007
364109	364109/A/H6N6/A/duck/Fujian/2321/2007	A	H6N6	duck	Fujian	2007
364102	364102/A/H6N6/A/duck/Fujian/2060/2007	A	H6N6	duck	Fujian	2007
364092	364092/A/H6N6/A/duck/Fujian/2018/2007	A	H6N6	duck	Fujian	2007
364084	364084/A/H6N6/A/duck/Fujian/1804/2007	A	H6N6	duck	Fujian	2007
364076	364076/A/H6N6/A/duck/Fujian/1565/2007	A	H6N6	duck	Fujian	2007
364067	364067/A/H6N6/A/duck/Fujian/603/2007	A	H6N6	duck	Fujian	2007
364060	364060/A/H6N6/A/duck/Fujian/378/2007	A	H6N6	duck	Fujian	2007
364052	364052/A/H6N6/A/duck/Shantou/2962/2007	A	H6N6	duck	Shantou	2007
364045	364045/A/H6N6/A/duck/Shantou/1984/2007	A	H6N6	duck	Shantou	2007
364037	364037/A/H6N6/A/duck/Shantou/1240/2007	A	H6N6	duck	Shantou	2007
364021	364021/A/H6N6/A/duck/Shantou/494/2007	A	H6N6	duck	Shantou	2007
364013	364013/A/H6N6/A/duck/Shantou/358/2007	A	H6N6	duck	Shantou	2007
363997	363997/A/H6N6/A/duck/Yunnan/1330/2007	A	H6N6	duck	Yunnan	2007
363909	363909/A/H6N6/A/duck/Guangxi/2281/2007	A	H6N6	duck	Guangxi	2007
363861	363861/A/H6N6/A/duck/Fujian/10774/2006	A	H6N6	duck	Fujian	2006
363853	363853/A/H6N6/A/duck/Fujian/9062/2006	A	H6N6	duck	Fujian	2006
363837	363837/A/H6N6/A/duck/Fujian/6708/2006	A	H6N6	duck	Fujian	2006
363813	363813/A/H6N6/A/duck/Fujian/3796/2006	A	H6N6	duck	Fujian	2006
363805	363805/A/H6N6/A/duck/Fujian/3354/2006	A	H6N6	duck	Fujian	2006
363797	363797/A/H6N6/A/duck/Fujian/2854/2006	A	H6N6	duck	Fujian	2006
363781	363781/A/H6N6/A/duck/Fujian/1651/2006	A	H6N6	duck	Fujian	2006
363773	363773/A/H6N6/A/duck/Fujian/958/2006	A	H6N6	duck	Fujian	2006
363739	363739/A/H6N6/A/duck/Fujian/2787/2007	A	H6N6	duck	Fujian	2007
363665	363665/A/H6N6/A/wild_duck/Shantou/9466/2006	A	H6N6	wild_duck	Shantou	2006
363633	363633/A/H6N6/A/duck/Shantou/4636/2006	A	H6N6	duck	Shantou	2006
363601	363601/A/H6N6/A/wild_duck/Shantou/2441/2006	A	H6N6	wild_duck	Shantou	2006
363593	363593/A/H6N6/A/duck/Shantou/1165/2006	A	H6N6	duck	Shantou	2006
359259	359259/A/H6N6/A/duck/Hubei/5/2010	A	H6N6	duck	Hubei	2010
359251	359251/A/H6N6/A/duck/Hubei/5/2010	A	H6N6	duck	Hubei	2010
359243	359243/A/H6N6/A/duck/Hubei/5/2010	A	H6N6	duck	Hubei	2010
359235	359235/A/H6N6/A/duck/Hubei/2/2010	A	H6N6	duck	Hubei	2010
359227	359227/A/H6N6/A/duck/Hubei/10/2010	A	H6N6	duck	Hubei	2010
357825	357825/A/H4N6/A/duck/Mongolia/OIE7438/2011	A	H4N6	duck	Mongolia	2011
345350	345350/A/H3N6/A/bluewinged_teal/Alberta/134/1989	A	H3N6	bluewinged_teal	Alberta	1989
345327	345327/A/H3N6/A/ruddy_turnstone/New_Jersey/138/1990	A	H3N6	ruddy_turnstone	New_Jersey	1990
345317	345317/A/H3N6/A/semipalmated_sandpiper/New_Jersey/237/1990	A	H3N6	semipalmated_sandpiper	New_Jersey	1990
345313	345313/A/H3N6/A/ruddy_turnstone/New_Jersey/260/1990	A	H3N6	ruddy_turnstone	New_Jersey	1990
345116	345116/A/H3N6/A/bluewinged_teal/Alberta/376/2007	A	H3N6	bluewinged_teal	Alberta	2007
345001	345001/A/H4N6/A/red_knot/Delaware/541/1988	A	H4N6	red_knot	Delaware	1988
344968	344968/A/H4N6/A/ruddy_turnstone/Delaware/2354/1988	A	H4N6	ruddy_turnstone	Delaware	1988
344952	344952/A/H4N6/A/ruddy_turnstone/Delaware/2373/1988	A	H4N6	ruddy_turnstone	Delaware	1988
344912	344912/A/H4N6/A/bluewinged_teal/Alberta/427/1986	A	H4N6	bluewinged_teal	Alberta	1986
344864	344864/A/H3N6/A/herring_gull/New_Jersey/159/1990	A	H3N6	herring_gull	New_Jersey	1990
344848	344848/A/H3N6/A/semipalmated_sandpiper/New_Jersey/253/1990	A	H3N6	semipalmated_sandpiper	New_Jersey	1990
344840	344840/A/H4N6/A/bluewinged_teal/Alberta/121/1990	A	H4N6	bluewinged_teal	Alberta	1990
344256	344256/A/H4N6/A/pintail/Alberta/275/1996	A	H4N6	pintail	Alberta	1996
343757	343757/A/H3N6/A/redhead/Alberta/192/2002	A	H3N6	redhead	Alberta	2002
343717	343717/A/H3N6/A/pintail/Alberta/166/2003	A	H3N6	pintail	Alberta	2003
343652	343652/A/H3N6/A/shorebird/Delaware_Bay/140/2005	A	H3N6	shorebird	Delaware_Bay	2005
343644	343644/A/H3N6/A/shorebird/Delaware_Bay/148/2005	A	H3N6	shorebird	Delaware_Bay	2005
343628	343628/A/H3N6/A/shorebird/Delaware_Bay/161/2005	A	H3N6	shorebird	Delaware_Bay	2005
343612	343612/A/H3N6/A/shorebird/Delaware_Bay/170/2005	A	H3N6	shorebird	Delaware_Bay	2005
343604	343604/A/H3N6/A/shorebird/Delaware_Bay/179/2005	A	H3N6	shorebird	Delaware_Bay	2005
343577	343577/A/H3N6/A/shorebird/Delaware_Bay/289/2005	A	H3N6	shorebird	Delaware_Bay	2005
343542	343542/A/H3N6/A/shorebird/Delaware_Bay/518/2005	A	H3N6	shorebird	Delaware_Bay	2005
334303	334303/A/H4N6/A/bluewinged_teal/Wisconsin/2741/2009	A	H4N6	bluewinged_teal	Wisconsin	2009
334290	334290/A/H4N6/A/bluewinged_teal/Wisconsin/2753/2009	A	H4N6	bluewinged_teal	Wisconsin	2009
331817	331817/A/H4N6/A/environment/Maryland/1655/2006	A	H4N6	environment	Maryland	2006
328790	328790/A/H3N6/A/Stellers_eider/Alaska/44354376/2007	A	H3N6	Stellers_eider	Alaska	2007
327244	327244/A/H4N6/A/American_black_duck/New_Brunswick/19497/2006	A	H4N6	American_black_duck	New_Brunswick	2006
314283	314283/A/H6N6/A/swine/Guangdong/K6/2010	A	H6N6	swine	Guangdong	2010
310367	310367/A/H4N6/A/goose/Zambia/07/2008	A	H4N6	goose	Zambia	2008
307580	307580/A/H3N6/A/bluewinged_teal/Ohio/1714/2005	A	H3N6	bluewinged_teal	Ohio	2005
307508	307508/A/H4N6/A/mallard/Maryland/1027/2002	A	H4N6	mallard	Maryland	2002
299768	299768/A/H3N6/A/northern_shoveler/Interior_Alaska/6MP1283/2006	A	H3N6	northern_shoveler	Interior_Alaska	2006
298341	298341/A/H3N6/A/bluewinged_teal/Louisiana/Sg00189/2007	A	H3N6	bluewinged_teal	Louisiana	2007
298308	298308/A/H4N6/A/bluewinged_teal/Texas/Sg00206/2007	A	H4N6	bluewinged_teal	Texas	2007
298300	298300/A/H4N6/A/bluewinged_teal/Minnesota/Sg00201/2007	A	H4N6	bluewinged_teal	Minnesota	2007
298260	298260/A/H4N6/A/bluewinged_teal/Texas/Sg00158/2007	A	H4N6	bluewinged_teal	Texas	2007
298173	298173/A/H4N6/A/bluewinged_teal/Texas/Sg00207/2007	A	H4N6	bluewinged_teal	Texas	2007
298157	298157/A/H4N6/A/bluewinged_teal/Texas/Sg00204/2007	A	H4N6	bluewinged_teal	Texas	2007
298077	298077/A/H4N6/A/bluewinged_teal/Texas/Sg00157/2007	A	H4N6	bluewinged_teal	Texas	2007
297966	297966/A/H3N6/A/bluewinged_teal/Texas/Sg00083/2007	A	H3N6	bluewinged_teal	Texas	2007
296554	296554/A/H4N6/A/dunlin/Sweden/1/2005	A	H4N6	dunlin	Sweden	2005
292843	292843/A/H4N6/A/greenwinged_teal/California/JN1114/2006	A	H4N6	greenwinged_teal	California	2006
275230	275230/A/H2N6/A/thickbilled_murre/Alaska/44145199/2006	A	H2N6	thickbilled_murre	Alaska	2006
272795	272795/A/H4N6/A/mallard/PT/359102/2006	A	H4N6	mallard	PT	2006
270055	270055/A/H9N6/A/duck/Vietnam/OIE2334/2010	A	H9N6	duck	Vietnam	2010
268300	268300/A/H6N6/A/duck/Shantou/4893/2001	A	H6N6	duck	Shantou	2001
268299	268299/A/H6N6/A/wild_duck/Shantou/192/2004	A	H6N6	wild_duck	Shantou	2004
268298	268298/A/H6N6/A/mallard/Jiangxi/413/2004	A	H6N6	mallard	Jiangxi	2004
268297	268297/A/H6N6/A/duck/Shantou/6233/2004	A	H6N6	duck	Shantou	2004
268296	268296/A/H6N6/A/duck/Shantou/31/2005	A	H6N6	duck	Shantou	2005
268294	268294/A/H6N6/A/mallard/Shantou/972/2005	A	H6N6	mallard	Shantou	2005
268293	268293/A/H6N6/A/duck/Shantou/8365/2005	A	H6N6	duck	Shantou	2005
268292	268292/A/H6N6/A/duck/Shantou/11392/2005	A	H6N6	duck	Shantou	2005
268291	268291/A/H6N6/A/duck/Fujian/11661/2005	A	H6N6	duck	Fujian	2005
268290	268290/A/H6N6/A/duck/Fujian/12035/2005	A	H6N6	duck	Fujian	2005
268289	268289/A/H6N6/A/goose/Shantou/18647/2005	A	H6N6	goose	Shantou	2005
268288	268288/A/H6N6/A/duck/Shantou/20313/2005	A	H6N6	duck	Shantou	2005
266267	266267/A/H7N6/A/quail/Aichi/6/2009	A	H7N6	quail	Aichi	2009
266251	266251/A/H7N6/A/quail/Aichi/4/2009	A	H7N6	quail	Aichi	2009
266243	266243/A/H7N6/A/quail/Aichi/3/2009	A	H7N6	quail	Aichi	2009
266235	266235/A/H7N6/A/quail/Aichi/2/2009	A	H7N6	quail	Aichi	2009
266227	266227/A/H7N6/A/quail/Aichi/1/2009	A	H7N6	quail	Aichi	2009
263382	263382/A/H4N6/A/ringnecked_duck/Minnesota/Sg00067/2007	A	H4N6	ringnecked_duck	Minnesota	2007
263350	263350/A/H4N6/A/mallard/Minnesota/Sg00063/2007	A	H4N6	mallard	Minnesota	2007
263326	263326/A/H4N6/A/mallard/Minnesota/Sg00060/2007	A	H4N6	mallard	Minnesota	2007
263270	263270/A/H4N6/A/mallard/Minnesota/Sg00052/2007	A	H4N6	mallard	Minnesota	2007
263254	263254/A/H4N6/A/mallard/Minnesota/Sg00050/2007	A	H4N6	mallard	Minnesota	2007
263222	263222/A/H4N6/A/mallard/Minnesota/Sg00046/2007	A	H4N6	mallard	Minnesota	2007
263198	263198/A/H4N6/A/bluewinged_teal/Texas/Sg00081/2007	A	H4N6	bluewinged_teal	Texas	2007
263190	263190/A/H4N6/A/bluewinged_teal/Texas/Sg00080/2007	A	H4N6	bluewinged_teal	Texas	2007
263158	263158/A/H4N6/A/bluewinged_teal/Texas/Sg00076/2007	A	H4N6	bluewinged_teal	Texas	2007
263150	263150/A/H4N6/A/bluewinged_teal/Texas/Sg00075/2007	A	H4N6	bluewinged_teal	Texas	2007
263070	263070/A/H4N6/A/bluewinged_teal/Minnesota/Sg00034/2007	A	H4N6	bluewinged_teal	Minnesota	2007
263030	263030/A/H4N6/A/bluewinged_teal/Minnesota/Sg00029/2007	A	H4N6	bluewinged_teal	Minnesota	2007
254297	254297/A/H7N6/A/duck/Victoria/512/2007	A	H7N6	duck	Victoria	2007
251708	251708/A/H10N6/A/mallard/Sweden/41/2002	A	H10N6	mallard	Sweden	2002
247157	247157/A/H6N6/A/duck/Jiangsu/022/2009	A	H6N6	duck	Jiangsu	2009
244687	244687/A/H6N6/A/Muscovy_duck/Fujian/FZ01/2008	A	H6N6	Muscovy_duck	Fujian	2008
243479	243479/A/H4N6/A/duck/Vietnam/OIE2454/2009	A	H4N6	duck	Vietnam	2009
243114	243114/A/H11N6/A/duck/England/56	A	H11N6	duck	England	1956
243103	243103/A/H11N6/A/duck/England/1/1956	A	H11N6	duck	England	1956
243091	243091/A/H4N6/A/duck/Czechoslovakia/1956	A	H4N6	duck	Czechoslovakia	1956
242282	242282/A/H11N6/A/duck/England/1/56	A	H11N6	duck	England	1956
242280	242280/A/H4N6/A/duck/Czech/1956	A	H4N6	duck	Czech	1956
242276	242276/A/H4N6/A/duck/Czech_Republic/1/1956	A	H4N6	duck	Czech_Republic	1956
240150	240150/A/H13N6/A/gull/Massachusetts/26/1980	A	H13N6	gull	Massachusetts	1980
238166	238166/A/H4N6/A/pochard/Buryatiya/1941/2000	A	H4N6	pochard	Buryatiya	2000
238118	238118/A/H4N6/A/mallard/Minnesota/524/2000	A	H4N6	mallard	Minnesota	2000
238080	238080/A/H4N6/A/mallard/Minnesota/348/2000	A	H4N6	mallard	Minnesota	2000
238073	238073/A/H4N6/A/mallard/Minnesota/313/2000	A	H4N6	mallard	Minnesota	2000
237990	237990/A/H4N6/A/feces/New_Jersey/2413/2000	A	H4N6	feces	New_Jersey	2000
236895	236895/A/H4N6/A/shoveler/Buryatiya/1898/2001	A	H4N6	shoveler	Buryatiya	2001
236684	236684/A/H4N6/A/duck/Siberia/378/2001	A	H4N6	duck	Siberia	2001
236160	236160/A/H4N6/A/mallard/Ohio/684/2002	A	H4N6	mallard	Ohio	2002
236153	236153/A/H2N6/A/mallard/Ohio/669/2002	A	H2N6	mallard	Ohio	2002
230716	230716/A/H3N6/A/mallard/Ohio/1506/2006	A	H3N6	mallard	Ohio	2006
230668	230668/A/H4N6/A/environment/Maryland/2114/2006	A	H4N6	environment	Maryland	2006
230015	230015/A/H3N6/A/red_crested_pochard/Mongolia/1915/2006	A	H3N6	red_crested_pochard	Mongolia	2006
229945	229945/A/H13N6/A/black_headed_gull/Mongolia/1766/2006	A	H13N6	black_headed_gull	Mongolia	2006
229913	229913/A/H13N6/A/Mongolian_gull/Mongolia/405/2007	A	H13N6	Mongolian_gull	Mongolia	2007
229905	229905/A/H13N6/A/Mongolian_gull/Mongolia/401/2007	A	H13N6	Mongolian_gull	Mongolia	2007
228501	228501/A/H4N6/A/mallard/New_Zealand/161517/2004	A	H4N6	mallard	New_Zealand	2004
227472	227472/A/H3N6/A/ruddy_turnstone/New_Jersey/327/2005	A	H3N6	ruddy_turnstone	New_Jersey	2005
227465	227465/A/H11N6/A/ruddy_turnstone/New_Jersey/1058/2005	A	H11N6	ruddy_turnstone	New_Jersey	2005
227449	227449/A/H4N6/A/redhead/Alberta/11817/2005	A	H4N6	redhead	Alberta	2005
227365	227365/A/H4N6/A/mallard/Yan_chen/2005	A	H4N6	mallard	Yan_chen	2005
227282	227282/A/H4N6/A/mallard/California/GL30/2005	A	H4N6	mallard	California	2005
227226	227226/A/H4N6/A/greenwinged_teal/Nova_Scotia/14687/2005	A	H4N6	greenwinged_teal	Nova_Scotia	2005
227218	227218/A/H4N6/A/greenwinged_teal/California/K218/2005	A	H4N6	greenwinged_teal	California	2005
227210	227210/A/H4N6/A/greenwinged_teal/Alberta/11383/2005	A	H4N6	greenwinged_teal	Alberta	2005
226787	226787/A/H7N6/A/Northern_shoveler/NC/6412052/2005	A	H7N6	Northern_shoveler	NC	2005
225339	225339/A/H3N6/A/pelican/Zambia/01/2006	A	H3N6	pelican	Zambia	2006
225260	225260/A/H4N6/A/mallard/Quebec/11182/2006	A	H4N6	mallard	Quebec	2006
225236	225236/A/H4N6/A/mallard/Quebec/11106/2006	A	H4N6	mallard	Quebec	2006
225220	225220/A/H4N6/A/mallard/Quebec/11102/2006	A	H4N6	mallard	Quebec	2006
225180	225180/A/H4N6/A/mallard/Quebec/11002/2006	A	H4N6	mallard	Quebec	2006
224517	224517/A/H4N6/A/American_black_duck/New_Brunswick/19347/2006	A	H4N6	American_black_duck	New_Brunswick	2006
224491	224491/A/H4N6/A/environment/Maryland/2115/2006	A	H4N6	environment	Maryland	2006
222778	222778/A/H4N6/A/mallard/Interior_Alaska/6/2007	A	H4N6	mallard	Interior_Alaska	2007
222770	222770/A/H4N6/A/northern_shoveler/Interior_Alaska/1/2007	A	H4N6	northern_shoveler	Interior_Alaska	2007
222279	222279/A/H4N6/A/mallard/Interior_Alaska/7MP1050R1/2007	A	H4N6	mallard	Interior_Alaska	2007
222243	222243/A/H4N6/A/mallard/Interior_Alaska/5/2007	A	H4N6	mallard	Interior_Alaska	2007
222211	222211/A/H4N6/A/mallard/Interior_Alaska/3/2007	A	H4N6	mallard	Interior_Alaska	2007
222195	222195/A/H4N6/A/mallard/Interior_Alaska/2/2007	A	H4N6	mallard	Interior_Alaska	2007
222166	222166/A/H3N6/A/mallard/Altai/1208/2007	A	H3N6	mallard	Altai	2007
222097	222097/A/H3N6/A/garganey/Altai/1216/2007	A	H3N6	garganey	Altai	2007
221435	221435/A/H4N6/A/American_greenwinged_teal/Manitoba/23884/2007	A	H4N6	American_greenwinged_teal	Manitoba	2007
190752	190752/A/H4N6/A/northern_shoveler/Alaska/7MP0954/2007	A	H4N6	northern_shoveler	Alaska	2007
190728	190728/A/H4N6/A/northern_pintail/Alaska/7MP1393/2007	A	H4N6	northern_pintail	Alaska	2007
184489	184489/A/H4N6/A/mallard/Minnesota/Sg00133/2007	A	H4N6	mallard	Minnesota	2007
181915	181915/A/H4N6/A/duck/Tsukuba/87/2005	A	H4N6	duck	Tsukuba	2005
181667	181667/A/H10N6/A/duck/Tsukuba/544/2005	A	H10N6	duck	Tsukuba	2005
181657	181657/A/H4N6/A/duck/Ibaraki/544/2005	A	H4N6	duck	Ibaraki	2005
178935	178935/A/H4N6/A/mallard/California/7766/2008	A	H4N6	mallard	California	2008
169352	169352/A/H4N6/A/northern_pintail/Interior_Alaska/1/2007	A	H4N6	northern_pintail	Interior_Alaska	2007
168523	168523/A/H4N6/A/common_pochard/Aktau/1455/2006	A	H4N6	common_pochard	Aktau	2006
168522	168522/A/H4N6/A/coot/Aktau/1454/2006	A	H4N6	coot	Aktau	2006
165813	165813/A/H4N6/A/mallard/ZhaLong/88/2004	A	H4N6	mallard	ZhaLong	2004
161533	161533/A/H7N6/A/duck/Mongolia/720/2007	A	H7N6	duck	Mongolia	2007
161524	161524/A/H4N6/A/duck/Hokkaido/138/2007	A	H4N6	duck	Hokkaido	2007
159230	159230/A/H4N6/A/mallard/Norway/10_1334/2006	A	H4N6	mallard	Norway	2006
159198	159198/A/H3N6/A/ruddy_turnstone/NJ/335/2005	A	H3N6	ruddy_turnstone	NJ	2005
159182	159182/A/H3N6/A/sanderling/NJ/1042/2005	A	H3N6	sanderling	NJ	2005
159158	159158/A/H4N6/A/mallard/MN/269/1999	A	H4N6	mallard	MN	1999
158628	158628/A/H3N6/A/mallard/MN/259/1999	A	H3N6	mallard	MN	1999
158612	158612/A/H3N6/A/mallard/MN/515/2000	A	H3N6	mallard	MN	2000
158604	158604/A/H3N6/A/pintail/MN/479/99	A	H3N6	pintail	MN	1999
141518	141518/A/H4N6/A/gray_teal/Western_Australia/1855/1979	A	H4N6	gray_teal	Western_Australia	1979
141375	141375/A/H4N6/A/Mallard/Germany/Wv180609k/03	A	H4N6	Mallard	Germany	2003
133484	133484/A/H3N6/A/duck/Korea/LPM38/2005	A	H3N6	duck	Korea	2005
133482	133482/A/H3N6/A/duck/Korea/LPM36/2005	A	H3N6	duck	Korea	2005
132450	132450/A/H4N6/A/duck/Eastern_China/376/2004	A	H4N6	duck	Eastern_China	2004
132446	132446/A/H4N6/A/duck/Eastern_China/01/2007	A	H4N6	duck	Eastern_China	2007
132444	132444/A/H4N6/A/duck/Eastern_China/216/2007	A	H4N6	duck	Eastern_China	2007
132358	132358/A/H4N6/A/duck/Eastern_China/166/2004	A	H4N6	duck	Eastern_China	2004
132292	132292/A/H4N6/A/duck/Eastern_China/02/2003	A	H4N6	duck	Eastern_China	2003
132278	132278/A/H4N6/A/duck/Eastern_China/160/2002	A	H4N6	duck	Eastern_China	2002
90062	90062/A/H6N6/A/bluewinged_teal/MN/993/1980	A	H6N6	bluewinged_teal	MN	1980
90007	90007/A/H13N6/A/gull/Minnesota/945/1980	A	H13N6	gull	Minnesota	1980
89791	89791/A/H5N6/A/duck/Potsdam/22164/1984	A	H5N6	duck	Potsdam	1984
89475	89475/A/H9N6/A/duck/Hong_Kong/147/77	A	H9N6	duck	Hong_Kong	1977
89302	89302/A/H4N6/A/duck/Hong_Kong/365/1978	A	H4N6	duck	Hong_Kong	1978
89290	89290/A/H3N6/A/duck/HK/231/1977	A	H3N6	duck	HK	1977
89108	89108/A/H4N6/A/Duck/Nanchang/4165/2000	A	H4N6	Duck	Nanchang	2000
89047	89047/A/H3N6/A/Duck/Nanchang/8174/2000	A	H3N6	Duck	Nanchang	2000
89040	89040/A/H3N6/A/Pigeon/Nanchang/8142/2000	A	H3N6	Pigeon	Nanchang	2000
89026	89026/A/H3N6/A/Quail/Nanchang/7026/2000	A	H3N6	Quail	Nanchang	2000
88946	88946/A/H6N6/A/sanderling/Delaware/1258/1986	A	H6N6	sanderling	Delaware	1986
88861	88861/A/H13N6/A/herring_gull/Delaware/660/1988	A	H13N6	herring_gull	Delaware	1988
88424	88424/A/H10N6/A/pintail_duck/ALB/584/1984	A	H10N6	pintail_duck	ALB	1984
88246	88246/A/H9N6/A/ruddy_turnstone/DE/510/1988	A	H9N6	ruddy_turnstone	DE	1988
87808	87808/A/H4N6/A/bluewinged_teal/Alberta/293/2003	A	H4N6	bluewinged_teal	Alberta	2003
87791	87791/A/H4N6/A/pintail/Alberta/269/2001	A	H4N6	pintail	Alberta	2001
87707	87707/A/H4N6/A/mallard/ALB/49/1995	A	H4N6	mallard	ALB	1995
87688	87688/A/H4N6/A/bluewinged_teal/ALB/293/1994	A	H4N6	bluewinged_teal	ALB	1994
87617	87617/A/H4N6/A/herring_gull/DE/665/1988	A	H4N6	herring_gull	DE	1988
87566	87566/A/H4N6/A/pintail_duck/ALB/623/1985	A	H4N6	pintail_duck	ALB	1985
87540	87540/A/H4N6/A/redhead_duck/ALB/116/1985	A	H4N6	redhead_duck	ALB	1985
87527	87527/A/H4N6/A/mallard_duck/ALB/25/1985	A	H4N6	mallard_duck	ALB	1985
87478	87478/A/H4N6/A/ruddy_turnstone/NJ/47/1985	A	H4N6	ruddy_turnstone	NJ	1985
87361	87361/A/H4N6/A/mallard_duck/ALB/161/1977	A	H4N6	mallard_duck	ALB	1977
87344	87344/A/H4N6/A/pintail_duck/ALB/159/1977	A	H4N6	pintail_duck	ALB	1977
87296	87296/A/H4N6/A/bluewinged_teal/ALB/243/1977	A	H4N6	bluewinged_teal	ALB	1977
87279	87279/A/H4N6/A/redhead_duck/ALB/74/1977	A	H4N6	redhead_duck	ALB	1977
87262	87262/A/H4N6/A/gadwall_duck/ALB/53/1977	A	H4N6	gadwall_duck	ALB	1977
86983	86983/A/H3N6/A/pintail_duck/ALB/462/1979	A	H3N6	pintail_duck	ALB	1979
86920	86920/A/H3N6/A/bluewinged_teal/ALB/286/1977	A	H3N6	bluewinged_teal	ALB	1977
86609	86609/A/H1N6/A/mallard_duck/ALB/42/1977	A	H1N6	mallard_duck	ALB	1977
86242	86242/A/H4N6/A/mallard_duck/ALB/20/1976	A	H4N6	mallard_duck	ALB	1976
85910	85910/A/H6N6/A/mallard_duck/ALB/289/1982	A	H6N6	mallard_duck	ALB	1982
85891	85891/A/H6N6/A/bluewinged_teal/ALB/266/1982	A	H6N6	bluewinged_teal	ALB	1982
85793	85793/A/H3N6/A/mallard_duck/ALB/676/1979	A	H3N6	mallard_duck	ALB	1979
77469	77469/A/H3N6/A/mallard/Maryland/1235/2006	A	H3N6	mallard	Maryland	2006
69011	69011/A/H4N6/A/environment/Maryland/1101/2006	A	H4N6	environment	Maryland	2006
68973	68973/A/H3N6/A/environment/Maryland/1174/2005	A	H3N6	environment	Maryland	2005
63453	63453/A/H3N6/A/environment/Maryland/1172/2005	A	H3N6	environment	Maryland	2005
63149	63149/A/H4N6/A/greenwinged_teal/Ohio/1292/2005	A	H4N6	greenwinged_teal	Ohio	2005
61522	61522/A/H4N6/A/whitewinged_scoter/Maryland/301/2005	A	H4N6	whitewinged_scoter	Maryland	2005
60467	60467/A/H11N6/A/environment/Delaware/235/2005	A	H11N6	environment	Delaware	2005
60220	60220/A/H4N6/A/mallard/Maryland/1241/2005	A	H4N6	mallard	Maryland	2005
60201	60201/A/H4N6/A/greenwinged_teal/Ohio/1324/2005	A	H4N6	greenwinged_teal	Ohio	2005
59973	59973/A/H3N6/A/environment/Delaware/251/2005	A	H3N6	environment	Delaware	2005
59954	59954/A/H4N6/A/bluewinged_teal/Ohio/1339/2005	A	H4N6	bluewinged_teal	Ohio	2005
59935	59935/A/H4N6/A/mallard/Ohio/178/1990	A	H4N6	mallard	Ohio	1990
59422	59422/A/H4N6/A/mallard/Ohio/129/1989	A	H4N6	mallard	Ohio	1989
59137	59137/A/H1N6/A/bluewinged_teal/Ohio/907/2002	A	H1N6	bluewinged_teal	Ohio	2002
58928	58928/A/H4N6/A/mallard/Ohio/655/2002	A	H4N6	mallard	Ohio	2002
58871	58871/A/H4N6/A/bluewinged_teal/Ohio/989/2002	A	H4N6	bluewinged_teal	Ohio	2002
58814	58814/A/H4N6/A/mallard/Ohio/667/2002	A	H4N6	mallard	Ohio	2002
49395	49395/A/H4N6/A/pintail/Alaska/310/2005	A	H4N6	pintail	Alaska	2005
49319	49319/A/H3N6/A/mallard/Ohio/156/1990	A	H3N6	mallard	Ohio	1990
49300	49300/A/H4N6/A/mallard/Ohio/324/1988	A	H4N6	mallard	Ohio	1988
44046	44046/A/H4N6/A/mallard/Ohio/83/1986	A	H4N6	mallard	Ohio	1986
43383	43383/A/H13N6/A/shorebird/Delaware/224/1997	A	H13N6	shorebird	Delaware	1997
42708	42708/A/H3N6/A/mallard_duck/New_York/157/1986	A	H3N6	mallard_duck	New_York	1986
42464	42464/A/H6N6/A/turkey/Minnesota/957/80	A	H6N6	turkey	Minnesota	1980
41965	41965/A/H3N6/A/mallard_duck/Alberta/331/1985	A	H3N6	mallard_duck	Alberta	1985
38914	38914/A/H3N6/A/pintail/Alaska/53/2005	A	H3N6	pintail	Alaska	2005
37833	37833/A/H4N6/A/mallard/Ohio/298/1987	A	H4N6	mallard	Ohio	1987
33703	33703/A/H4N6/A/mallard/Ohio/657/2002	A	H4N6	mallard	Ohio	2002
22443	22443/A/H4N6/A/pintail/Alberta/210/99	A	H4N6	pintail	Alberta	1999
22267	22267/A/H4N6/A/mallard/Alberta/30/98	A	H4N6	mallard	Alberta	1998
22251	22251/A/H4N6/A/mallard/Alberta/295/98	A	H4N6	mallard	Alberta	1998
22075	22075/A/H3N6/A/mallard/Alberta/199/99	A	H3N6	mallard	Alberta	1999
22043	22043/A/H4N6/A/mallard/Alberta/136/00	A	H4N6	mallard	Alberta	2000
22007	22007/A/H4N6/A/mallard/Alberta/119/00	A	H4N6	mallard	Alberta	2000
21979	21979/A/H4N6/A/mallard/Alberta/111/99	A	H4N6	mallard	Alberta	99
16670	16670/A/H4N6/A/Quail/Nanchang/4034/2000	A	H4N6	Quail	Nanchang	2000
16666	16666/A/H4N6/A/mallard/Alberta/213/98	A	H4N6	mallard	Alberta	98
16662	16662/A/H13N6/A/gull/Astrakhan/227/1984	A	H13N6	gull	Astrakhan	1984
16660	16660/A/H4N6/A/duck/Taiwan/102/00	A	H4N6	duck	Taiwan	0
16658	16658/A/H4N6/A/duck/New_Zealand/31/76	A	H4N6	duck	New_Zealand	76
16654	16654/A/H4N6/A/budgerigar/Hokkaido/1/1977	A	H4N6	budgerigar	Hokkaido	1977
16630	16630/A/H3N6/A/pintail_duck/Alberta/712/80	A	H3N6	pintail_duck	Alberta	80
16628	16628/A/H1N6/A/murre/Alaska/305/76	A	H1N6	murre	Alaska	76
16610	16610/A/H4N6/A/quail/Californa/1/90	A	H4N6	quail	Californa	90
8135	8135/A/H4N6/A/Swine/Ontario/019111/99	A	H4N6	Swine	Ontario	99
3441	3441/A/H4N6/A/duck/Shiga/8/2004	A	H4N6	duck	Shiga	2004
3095	3095/A/H4N6/A/duck/Siberia/701/1996	A	H4N6	duck	Siberia	1996
3091	3091/A/H3N6/A/duck/Hong_Kong/22B/1976	A	H3N6	duck	Hong_Kong	1976
3015	3015/A/H10N6/A/swan/Shimane/1331/1981	A	H10N6	swan	Shimane	1981
2755	2755/A/H13N6/A/duck/Siberia/272PF/1998	A	H13N6	duck	Siberia	1998
442438	442438/A/H4N6/A/emperor_goose/Alaska/44063049/2006	A	H4N6	emperor_goose	Alaska	2006
442424	442424/A/H4N6/A/American_greenwinged_teal/Alaska/44493485/2009	A	H4N6	American_greenwinged_teal	Alaska	2009
442423	442423/A/H4N6/A/American_greenwinged_teal/Alaska/44493412/2009	A	H4N6	American_greenwinged_teal	Alaska	2009
442419	442419/A/H3N6/A/American_greenwinged_teal/Alaska/44419233/2008	A	H3N6	American_greenwinged_teal	Alaska	2008
442418	442418/A/H3N6/A/American_greenwinged_teal/Alaska/44419209/2008	A	H3N6	American_greenwinged_teal	Alaska	2008
442417	442417/A/H4N6/A/American_greenwinged_teal/Alaska/44161082/2006	A	H4N6	American_greenwinged_teal	Alaska	2006
414148	414148/A/H3N6/A/duck/Jiangsu/4/2010	A	H3N6	duck	Jiangsu	2010
407973	407973/A/H13N6/A/gull/Maryland/704/1977	A	H13N6	gull	Maryland	1977
407862	407862/A/H4N6/A/Khaki_Campbell_duck/Karachi/NARC23963/2010	A	H4N6	Khaki_Campbell_duck	Karachi	2010
401303	401303/A/H4N6/A/duck/Korea/DY104/2007	A	H4N6	duck	Korea	2007
395393	395393/A/H4N6/A/chicken/India/WBNIV101018/2009	A	H4N6	chicken	India	2009
395392	395392/A/H4N6/A/chicken/India/WBNIV101006/2009	A	H4N6	chicken	India	2009
395389	395389/A/H4N6/A/duck/India/WBNIV10736/2009	A	H4N6	duck	India	2009
384047	384047/A/H7N6/A/duck/Thailand/CULM7288T/2010	A	H7N6	duck	Thailand	2010
384022	384022/A/H7N6/A/duck/Thailand/CULM7297T/2010	A	H7N6	duck	Thailand	2010
384020	384020/A/H7N6/A/duck/Thailand/CULM7306T/2010	A	H7N6	duck	Thailand	2010
384015	384015/A/H7N6/A/duck/Thailand/CULM7283C/2010	A	H7N6	duck	Thailand	2010
384010	384010/A/H7N6/A/duck/Thailand/CULM7302T/2010	A	H7N6	duck	Thailand	2010
383967	383967/A/H7N6/A/duck/Thailand/CULM7279T/2010	A	H7N6	duck	Thailand	2010
376073	376073/A/H4N6/A/environment/California/5807/2009	A	H4N6	environment	California	2009
345791	345791/A/H6N6/A/chicken/Eastern_China/49/2010	A	H6N6	chicken	Eastern_China	2010
345790	345790/A/H6N6/A/duck/Eastern_China/3/2009	A	H6N6	duck	Eastern_China	2009
345787	345787/A/H6N6/A/duck/Eastern_China/6/2009	A	H6N6	duck	Eastern_China	2009
345786	345786/A/H6N6/A/duck/Eastern_China/7/2009	A	H6N6	duck	Eastern_China	2009
345785	345785/A/H6N6/A/duck/Eastern_China/8/2009	A	H6N6	duck	Eastern_China	2009
345784	345784/A/H6N6/A/duck/Eastern_China/9/2009	A	H6N6	duck	Eastern_China	2009
345783	345783/A/H6N6/A/duck/Eastern_China/10/2009	A	H6N6	duck	Eastern_China	2009
345782	345782/A/H6N6/A/duck/Eastern_China/11/2009	A	H6N6	duck	Eastern_China	2009
345781	345781/A/H6N6/A/duck/Eastern_China/13/2010	A	H6N6	duck	Eastern_China	2010
345780	345780/A/H6N6/A/duck/Eastern_China/14/2010	A	H6N6	duck	Eastern_China	2010
345777	345777/A/H6N6/A/goose/Eastern_China/17/2010	A	H6N6	goose	Eastern_China	2010
345254	345254/A/H3N6/A/mallard/Alberta/72/1994	A	H3N6	mallard	Alberta	1994
345167	345167/A/H4N6/A/mallard/Alberta/38/2001	A	H4N6	mallard	Alberta	2001
344904	344904/A/H4N6/A/mallard/Alberta/575/1986	A	H4N6	mallard	Alberta	1986
344816	344816/A/H4N6/A/mallard/Alberta/12/1991	A	H4N6	mallard	Alberta	1991
344808	344808/A/H4N6/A/mallard/Alberta/18/1991	A	H4N6	mallard	Alberta	1991
344712	344712/A/H3N6/A/mallard/Alberta/129/1991	A	H3N6	mallard	Alberta	1991
344704	344704/A/H3N6/A/mallard/Alberta/35/1992	A	H3N6	mallard	Alberta	1992
344296	344296/A/H4N6/A/mallard/Alberta/43/1995	A	H4N6	mallard	Alberta	1995
344248	344248/A/H4N6/A/mallard/Alberta/296/1996	A	H4N6	mallard	Alberta	1996
343844	343844/A/H4N6/A/mallard/Alberta/235/1999	A	H4N6	mallard	Alberta	1999
343709	343709/A/H4N6/A/mallard/Alberta/233/2003	A	H4N6	mallard	Alberta	2003
343701	343701/A/H4N6/A/mallard/Alberta/237/2003	A	H4N6	mallard	Alberta	2003
343685	343685/A/H4N6/A/mallard/Alberta/226/2004	A	H4N6	mallard	Alberta	2004
343669	343669/A/H4N6/A/mallard/Alberta/251/2004	A	H4N6	mallard	Alberta	2004
343526	343526/A/H4N6/A/mallard/Alberta/66/2005	A	H4N6	mallard	Alberta	2005
343359	343359/A/H4N6/A/mallard/Alberta/246/2006	A	H4N6	mallard	Alberta	2006
343241	343241/A/H4N6/A/mallard/Alberta/114/2007	A	H4N6	mallard	Alberta	2007
343171	343171/A/H4N6/A/mallard/Alberta/145/2007	A	H4N6	mallard	Alberta	2007
343153	343153/A/H4N6/A/mallard/Alberta/160/2007	A	H4N6	mallard	Alberta	2007
343137	343137/A/H4N6/A/northern_pintail/Alberta/265/2007	A	H4N6	northern_pintail	Alberta	2007
343101	343101/A/H4N6/A/mallard/Alberta/330/2007	A	H4N6	mallard	Alberta	2007
343010	343010/A/H4N6/A/mallard/Alberta/121/2008	A	H4N6	mallard	Alberta	2008
334318	334318/A/H4N6/A/mallard/Wisconsin/2653/2009	A	H4N6	mallard	Wisconsin	2009
334296	334296/A/H3N6/A/mallard/Wisconsin/2712/2009	A	H3N6	mallard	Wisconsin	2009
334063	334063/A/H4N6/A/mallard/Wisconsin/1538/2009	A	H4N6	mallard	Wisconsin	2009
333686	333686/A/H4N6/A/mallard/Ohio/1695/2009	A	H4N6	mallard	Ohio	2009
328735	328735/A/H4N6/A/environment/California/7896/2008	A	H4N6	environment	California	2008
328388	328388/A/H4N6/A/environment/California/6202/2008	A	H4N6	environment	California	2008
328356	328356/A/H4N6/A/environment/California/7810/2008	A	H4N6	environment	California	2008
328348	328348/A/H4N6/A/environment/California/7836/2008	A	H4N6	environment	California	2008
328276	328276/A/H4N6/A/mallard/California/6772/2008	A	H4N6	mallard	California	2008
328180	328180/A/H4N6/A/mallard/California/9573/2008	A	H4N6	mallard	California	2008
328172	328172/A/H1N6/A/mallard/California/10064/2008	A	H1N6	mallard	California	2008
328164	328164/A/H4N6/A/mallard/California/11095/2008	A	H4N6	mallard	California	2008
328092	328092/A/H4N6/A/northern_shoveler/California/9228/2008	A	H4N6	northern_shoveler	California	2008
328084	328084/A/H4N6/A/northern_shoveler/California/9267/2008	A	H4N6	northern_shoveler	California	2008
327804	327804/A/H4N6/A/mallard/California/5271/2009	A	H4N6	mallard	California	2009
327660	327660/A/H4N6/A/mallard/California/1156/2010	A	H4N6	mallard	California	2010
327636	327636/A/H4N6/A/mallard/California/1188/2010	A	H4N6	mallard	California	2010
327628	327628/A/H4N6/A/mallard/California/1289/2010	A	H4N6	mallard	California	2010
315081	315081/A/H4N6/A/mallard/Maryland/965/2006	A	H4N6	mallard	Maryland	2006
315073	315073/A/H4N6/A/environment/Maryland/965/2006	A	H4N6	environment	Maryland	2006
315058	315058/A/H4N6/A/environment/Maryland/1106/2006	A	H4N6	environment	Maryland	2006
314849	314849/A/H10N6/A/mallard/Ohio/42/1989	A	H10N6	mallard	Ohio	1989
314840	314840/A/H12N6/A/duck/Wisconsin/480/1979	A	H12N6	duck	Wisconsin	1979
314533	314533/A/H4N6/A/avian/Japan/8KI0184/2008	A	H4N6	avian	Japan	2008
302622	302622/A/H4N6/A/mallard/Interior_Alaska/6MP1096R2/2006	A	H4N6	mallard	Interior_Alaska	2006
300306	300306/A/H0N6/A/northern_pintail/Interior_Alaska/8BM3431R1/2008	A	H0N6	northern_pintail	Interior_Alaska	2008
300250	300250/A/H0N6/A/mallard/Interior_Alaska/6MP0724R1/2006	A	H0N6	mallard	Interior_Alaska	2006
300221	300221/A/H4N6/A/mallard/Interior_Alaska/9BM1870/2009	A	H4N6	mallard	Interior_Alaska	2009
300136	300136/A/H4N6/A/duck/Interior_Alaska/7MP1550/2007	A	H4N6	duck	Interior_Alaska	2007
300057	300057/A/H4N6/A/northern_pintail/Interior_Alaska/8BM3669/2008	A	H4N6	northern_pintail	Interior_Alaska	2008
299885	299885/A/H4N6/A/mallard/Interior_Alaska/9BM2164/2009	A	H4N6	mallard	Interior_Alaska	2009
299869	299869/A/H4N6/A/mallard/Interior_Alaska/9BM1972/2009	A	H4N6	mallard	Interior_Alaska	2009
299664	299664/A/H4N6/A/mallard/Interior_Alaska/9BM1964/2009	A	H4N6	mallard	Interior_Alaska	2009
299485	299485/A/H4N6/A/mallard/Illinois/08OS2315/2008	A	H4N6	mallard	Illinois	2008
299437	299437/A/H10N6/A/northern_shoveler/Mississippi/09OS168/2009	A	H10N6	northern_shoveler	Mississippi	2009
299365	299365/A/H4N6/A/mallard/Wisconsin/08OS2261/2008	A	H4N6	mallard	Wisconsin	2008
299357	299357/A/H4N6/A/northern_shoveler/Mississippi/09OS589/2009	A	H4N6	northern_shoveler	Mississippi	2009
299308	299308/A/H3N6/A/avian/Japan/8KI0068/2008	A	H3N6	avian	Japan	2008
299180	299180/A/H4N6/A/northern_pintail/Interior_Alaska/8BM3658/2008	A	H4N6	northern_pintail	Interior_Alaska	2008
298876	298876/A/H4N6/A/mallard/Interior_Alaska/9BM2077/2009	A	H4N6	mallard	Interior_Alaska	2009
298860	298860/A/H4N6/A/mallard/Interior_Alaska/9BM1975/2009	A	H4N6	mallard	Interior_Alaska	2009
298772	298772/A/H4N6/A/northern_pintail/Interior_Alaska/6MP0741R2/2006	A	H4N6	northern_pintail	Interior_Alaska	2006
298724	298724/A/H4N6/A/mallard/Interior_Alaska/6MP0956R1/2006	A	H4N6	mallard	Interior_Alaska	2006
298692	298692/A/H3N6/A/mallard/Interior_Alaska/6MP1142/2006	A	H3N6	mallard	Interior_Alaska	2006
298676	298676/A/H3N6/A/mallard/Interior_Alaska/6MP0952/2006	A	H3N6	mallard	Interior_Alaska	2006
298660	298660/A/H4N6/A/mallard/Interior_Alaska/6MP0891/2006	A	H4N6	mallard	Interior_Alaska	2006
298508	298508/A/H4N6/A/mallard/Interior_Alaska/6MP0745/2006	A	H4N6	mallard	Interior_Alaska	2006
298125	298125/A/H4N6/A/mallard/Minnesota/Sg00176/2007	A	H4N6	mallard	Minnesota	2007
296884	296884/A/H4N6/A/mallard/Interior_Alaska/7MP0512/2007	A	H4N6	mallard	Interior_Alaska	2007
296876	296876/A/H1N6/A/mallard/Interior_Alaska/7MP2230/2007	A	H1N6	mallard	Interior_Alaska	2007
296690	296690/A/H6N6/A/duck/Guangxi/038/2009	A	H6N6	duck	Guangxi	2009
296530	296530/A/H10N6/A/mallard/Netherlands/4/2006	A	H10N6	mallard	Netherlands	2006
292544	292544/A/H4N6/A/mallard/Washington/44338018/2007	A	H4N6	mallard	Washington	2007
292472	292472/A/H4N6/A/northern_shoveler/Oregon/44336179/2007	A	H4N6	northern_shoveler	Oregon	2007
292416	292416/A/H7N6/A/American_greenwinged_teal/California/44287305/2007	A	H7N6	American_greenwinged_teal	California	2007
292400	292400/A/H7N6/A/northern_shoveler/California/44287179/2007	A	H7N6	northern_shoveler	California	2007
290569	290569/A/H4N6/A/mallard/Washington/44242290/2006	A	H4N6	mallard	Washington	2006
290550	290550/A/H3N6/A/mallard/Oregon/44221105/2006	A	H3N6	mallard	Oregon	2006
290532	290532/A/H4N6/A/mallard/Washington/44242271/2006	A	H4N6	mallard	Washington	2006
283063	283063/A/H11N6/A/swine/KU/2/2001	A	H11N6	swine	KU	2001
372519	372519/A/H14N6/A/garganey/Ukraine/05839NAMRU3/2006	A	H14N6	garganey	Ukraine	2006
372354	372354/A/H4N6/A/teal/Egypt/09888NAMRU3/2005	A	H4N6	teal	Egypt	2005
341705	341705/A/H4N6/A/Mallard/Germany/1240/2007	A	H4N6	Mallard	Germany	2007
533584	533584/A/H5N6/A/Sichuan/26221/2014	A	H5N6	Sichuan	26221	2014
645453	645453/A/H4N6/A/American_greenwinged_teal/Ohio/13OS2021/2013	A	H4N6	American_greenwinged_teal	Ohio	2013
645446	645446/A/H4N6/A/bluewinged_teal/Ohio/13OS2016/2013	A	H4N6	bluewinged_teal	Ohio	2013
645376	645376/A/H4N6/A/American_greenwinged_teal/Ohio/13OS1429/2013	A	H4N6	American_greenwinged_teal	Ohio	2013
645348	645348/A/H3N6/A/bluewinged_teal/Ohio/13OS1410/2013	A	H3N6	bluewinged_teal	Ohio	2013
645342	645342/A/H4N6/A/duck/Thailand/CU12679C/2012	A	H4N6	duck	Thailand	2012
645339	645339/A/H4N6/A/duck/Thailand/CU12659T/2012	A	H4N6	duck	Thailand	2012
645044	645044/A/H5N6/A/swine/Guangdong/2/2014	A	H5N6	swine	Guangdong	2014
644587	644587/A/H6N6/A/pigeon/Guangxi/161/2014	A	H6N6	pigeon	Guangxi	2014
641771	641771/A/H4N6/A/duck/Thailand/CU11655T/2011	A	H4N6	duck	Thailand	2011
641400	641400/A/H5N6/A/Yunnan/0127/2015	A	H5N6		Yunnan	2015
619003	619003/A/H10N6/A/mallard/Sweden/770/2002	A	H10N6	mallard	Sweden	2002
618841	618841/A/H10N6/A/mallard/Sweden/69777/2007	A	H10N6	mallard	Sweden	2007
618783	618783/A/H10N6/A/mallard/Sweden/93475/2009	A	H10N6	mallard	Sweden	2009
618022	618022/A/H13N6/A/yellowlegged_gull/Republic_of_Georgia/1/2011	A	H13N6	yellowlegged_gull	Republic_of_Georgia	2011
618009	618009/A/H13N6/A/blackheaded_gull/Republic_of_Georgia/7/2011	A	H13N6	blackheaded_gull	Republic_of_Georgia	2011
617958	617958/A/H13N6/A/blackheaded_gull/Republic_of_Georgia/2/2012	A	H13N6	blackheaded_gull	Republic_of_Georgia	2012
617830	617830/A/H13N6/A/yellowlegged_gull/Republic_of_Georgia/3/2012	A	H13N6	yellowlegged_gull	Republic_of_Georgia	2012
617814	617814/A/H13N6/A/yellowlegged_gull/Republic_of_Georgia/2/2012	A	H13N6	yellowlegged_gull	Republic_of_Georgia	2012
617807	617807/A/H13N6/A/yellowlegged_gull/Republic_of_Georgia/6/2012	A	H13N6	yellowlegged_gull	Republic_of_Georgia	2012
616273	616273/A/H3N6/A/mallard/Ohio/12OS2351/2012	A	H3N6	mallard	Ohio	2012
616257	616257/A/H4N6/A/bluewinged_teal/Ohio/12OS2321/2012	A	H4N6	bluewinged_teal	Ohio	2012
616233	616233/A/H4N6/A/bluewinged_teal/Ohio/12OS2106/2012	A	H4N6	bluewinged_teal	Ohio	2012
616199	616199/A/H4N6/A/bluewinged_teal/Ohio/12OS2244/2012	A	H4N6	bluewinged_teal	Ohio	2012
616185	616185/A/H3N6/A/bluewinged_teal/Ohio/12OS2229/2012	A	H3N6	bluewinged_teal	Ohio	2012
616164	616164/A/H4N6/A/American_greenwinged_teal/Ohio/12OS2137/2012	A	H4N6	American_greenwinged_teal	Ohio	2012
616147	616147/A/H4N6/A/bluewinged_teal/Ohio/12OS3128/2012	A	H4N6	bluewinged_teal	Ohio	2012
616140	616140/A/H4N6/A/bluewinged_teal/Ohio/12OS2295/2012	A	H4N6	bluewinged_teal	Ohio	2012
616046	616046/A/H4N6/A/mallard/Ohio/12OS5547/2012	A	H4N6	mallard	Ohio	2012
614528	614528/A/H4N6/A/American_greenwinged_teal/Wisconsin/12OS2997/2012	A	H4N6	American_greenwinged_teal	Wisconsin	2012
602493	602493/A/H5N6/A/chicken/Shenzhen/2269/2013	A	H5N6	chicken	Shenzhen	2013
602486	602486/A/H5N6/A/chicken/Shenzhen/1061/2013	A	H5N6	chicken	Shenzhen	2013
602479	602479/A/H5N6/A/chicken/Shenzhen/715/2013	A	H5N6	chicken	Shenzhen	2013
602421	602421/A/H5N6/A/chicken/Dongguan/3363/2013	A	H5N6	chicken	Dongguan	2013
602414	602414/A/H5N6/A/chicken/Dongguan/2690/2013	A	H5N6	chicken	Dongguan	2013
602319	602319/A/H10N6/A/chicken/Jiangxi/13205/2014	A	H10N6	chicken	Jiangxi	2014
602246	602246/A/H10N6/A/chicken/Jiangxi/13217/2014	A	H10N6	chicken	Jiangxi	2014
602239	602239/A/H10N6/A/chicken/Jiangxi/13213/2014	A	H10N6	chicken	Jiangxi	2014
602215	602215/A/H10N6/A/chicken/Jiangxi/13249/2014	A	H10N6	chicken	Jiangxi	2014
602194	602194/A/H10N6/A/chicken/Jiangxi/13240/2014	A	H10N6	chicken	Jiangxi	2014
602190	602190/A/H10N6/A/chicken/Jiangxi/14512/2014	A	H10N6	chicken	Jiangxi	2014
602183	602183/A/H5N6/A/duck/Jiangxi/13484/2014	A	H5N6	duck	Jiangxi	2014
602115	602115/A/H5N6/A/environment/Jiangxi/10170/2014	A	H5N6	environment	Jiangxi	2014
600923	600923/A/H10N6/A/migratory_duck/Jiangxi/10974/2005	A	H10N6	migratory_duck	Jiangxi	2005
600917	600917/A/H10N6/A/migratory_duck/Jiangxi/9334/2005	A	H10N6	migratory_duck	Jiangxi	2005
600786	600786/A/H10N6/A/migratory_duck/Jiangxi/9492/2005	A	H10N6	migratory_duck	Jiangxi	2005
600262	600262/A/H10N6/A/chicken/Jiangxi/13256/2014	A	H10N6	chicken	Jiangxi	2014
600248	600248/A/H10N6/A/chicken/Jiangxi/13242/2014	A	H10N6	chicken	Jiangxi	2014
600206	600206/A/H10N6/A/chicken/Jiangxi/13200/2014	A	H10N6	chicken	Jiangxi	2014
600192	600192/A/H10N6/A/chicken/Jiangxi/12272/2014	A	H10N6	chicken	Jiangxi	2014
599888	599888/A/H7N6/A/duck/Jiangxi/5453/2014	A	H7N6	duck	Jiangxi	2014
599825	599825/A/H7N6/A/duck/Jiangxi/32213/2013	A	H7N6	duck	Jiangxi	2013
599664	599664/A/H5N6/A/goose/Shantou/1806/2014	A	H5N6	goose	Shantou	2014
599657	599657/A/H5N6/A/goose/Shantou/1791/2014	A	H5N6	goose	Shantou	2014
599650	599650/A/H5N6/A/goose/Shantou/1763/2014	A	H5N6	goose	Shantou	2014
599643	599643/A/H6N6/A/duck/Jiangxi/10304/2013	A	H6N6	duck	Jiangxi	2013
599348	599348/A/H5N6/A/chicken/Dongguan/4259/2013	A	H5N6	chicken	Dongguan	2013
599341	599341/A/H5N6/A/duck/Dongguan/3069/2013	A	H5N6	duck	Dongguan	2013
599335	599335/A/H5N6/A/silkie_chicken/Dongguan/2809/2013	A	H5N6	silkie_chicken	Dongguan	2013
599329	599329/A/H5N6/A/duck/Dongguan/2685/2013	A	H5N6	duck	Dongguan	2013
599322	599322/A/H5N6/A/chicken/Shenzhen/2464/2013	A	H5N6	chicken	Shenzhen	2013
599315	599315/A/H5N6/A/chicken/Shenzhen/2396/2013	A	H5N6	chicken	Shenzhen	2013
599308	599308/A/H5N6/A/chicken/Shenzhen/1845/2013	A	H5N6	chicken	Shenzhen	2013
599301	599301/A/H5N6/A/chicken/Shenzhen/1395/2013	A	H5N6	chicken	Shenzhen	2013
596648	596648/A/H6N6/A/muscovy_duck/Quang_Ninh/71/2013	A	H6N6	muscovy_duck	Quang_Ninh	2013
596642	596642/A/H6N6/A/duck/Quang_Ninh/55/2013	A	H6N6	duck	Quang_Ninh	2013
596636	596636/A/H3N6/A/duck/Quang_Ninh/14/2013	A	H3N6	duck	Quang_Ninh	2013
596624	596624/A/H5N6/A/duck/Vietnam/LBM760/2014	A	H5N6	duck	Vietnam	2014
596582	596582/A/H5N6/A/duck/Vietnam/LBM752/2014	A	H5N6	duck	Vietnam	2014
596499	596499/A/H6N6/A/muscovy_duck/Vietnam/LBM601/2014	A	H6N6	muscovy_duck	Vietnam	2014
596432	596432/A/H6N6/A/muscovy_duck/Vietnam/LBM541/2013	A	H6N6	muscovy_duck	Vietnam	2013
596425	596425/A/H6N6/A/duck/Vietnam/LBM439/2013	A	H6N6	duck	Vietnam	2013
596164	596164/A/H3N6/A/environment/Maryland/12OS1510/2012	A	H3N6	environment	Maryland	2012
596150	596150/A/H3N6/A/environment/Maryland/12OS1506/2012	A	H3N6	environment	Maryland	2012
596104	596104/A/H3N6/A/environment/Maryland/12OS1496/2012	A	H3N6	environment	Maryland	2012
596090	596090/A/H3N6/A/environment/Maryland/12OS1487/2012	A	H3N6	environment	Maryland	2012
596076	596076/A/H3N6/A/environment/Maryland/12OS1484/2012	A	H3N6	environment	Maryland	2012
596062	596062/A/H3N6/A/environment/Maryland/12OS1479/2012	A	H3N6	environment	Maryland	2012
596055	596055/A/H3N6/A/environment/Maryland/12OS1478/2012	A	H3N6	environment	Maryland	2012
596041	596041/A/H3N6/A/environment/Maryland/12OS1476/2012	A	H3N6	environment	Maryland	2012
596020	596020/A/H3N6/A/environment/Maryland/12OS1473/2012	A	H3N6	environment	Maryland	2012
596013	596013/A/H3N6/A/environment/Maryland/12OS1472/2012	A	H3N6	environment	Maryland	2012
595985	595985/A/H3N6/A/environment/Maryland/12OS1465/2012	A	H3N6	environment	Maryland	2012
595915	595915/A/H10N6/A/mallard/Maryland/09OS2237/2009	A	H10N6	mallard	Maryland	2009
595901	595901/A/H4N6/A/environment/Maryland/09OS1325/2009	A	H4N6	environment	Maryland	2009
595894	595894/A/H4N6/A/environment/Maryland/09OS1317/2009	A	H4N6	environment	Maryland	2009
595859	595859/A/H4N6/A/environment/Maryland/09OS1308/2009	A	H4N6	environment	Maryland	2009
595824	595824/A/H4N6/A/environment/Maryland/09OS1299/2009	A	H4N6	environment	Maryland	2009
595789	595789/A/H4N6/A/environment/Maryland/09OS1293/2009	A	H4N6	environment	Maryland	2009
595691	595691/A/H4N6/A/mallard/Maryland/08OS3079/2008	A	H4N6	mallard	Maryland	2008
593898	593898/A/H5N6/A/duck/Guangzhou/41227/2014	A	H5N6	duck	Guangzhou	2014
593891	593891/A/H5N6/A/Guangzhou/39715/2014	A	H5N6		Guangzhou	2014
590868	590868/A/H5N6/A/environment/Sichuan/NCLL1/2014	A	H5N6	environment	Sichuan	2014
590867	590867/A/H5N6/A/duck/Sichuan/NCXJ24/2014	A	H5N6	duck	Sichuan	2014
590865	590865/A/H5N6/A/duck/Sichuan/NCXJ15/2014	A	H5N6	duck	Sichuan	2014
590864	590864/A/H5N6/A/duck/Sichuan/NCJPL7/2014	A	H5N6	duck	Sichuan	2014
590863	590863/A/H5N6/A/chicken/Sichuan/NCJPL1/2014	A	H5N6	chicken	Sichuan	2014
590862	590862/A/H5N6/A/Anas_crecca/Hubei/Chenhu16235/2014	A	H5N6	Anas_crecca	Hubei	2014
590815	590815/A/H5N6/A/duck/Jiangxi/NCDZT1126/2014	A	H5N6	duck	Jiangxi	2014
590808	590808/A/H5N6/A/duck/Jiangxi/NCDZT1123/2014	A	H5N6	duck	Jiangxi	2014
590263	590263/A/H6N6/A/duck/Yamagata/061004/2014	A	H6N6	duck	Yamagata	2014
590047	590047/A/H3N6/A/duck/Vietnam/LBM798/2014	A	H3N6	duck	Vietnam	2014
589843	589843/A/H5N6/A/duck/Nha_Trang/75c131/2014	A	H5N6	duck	Nha_Trang	2014
589401	589401/A/H5N6/A/muscovy_duck/Quang_Ninh/5c112/2013	A	H5N6	muscovy_duck	Quang_Ninh	2013
589361	589361/A/H6N6/A/duck/Vietnam/LBM491/2013	A	H6N6	duck	Vietnam	2013
585733	585733/A/H5N6/A/swan_goose/Jilin/JL01/2014	A	H5N6	swan_goose	Jilin	2014
585726	585726/A/H5N6/A/cat/Sichuan/SC18/2014	A	H5N6	cat	Sichuan	2014
585396	585396/A/H5N6/A/duck/Vietnam/1144/2014	A	H5N6	duck	Vietnam	2014
585395	585395/A/H5N6/A/duck/Vietnam/1434/2014	A	H5N6	duck	Vietnam	2014
585390	585390/A/H5N6/A/duck/Vietnam/1151/2014	A	H5N6	duck	Vietnam	2014
585216	585216/A/H3N6/A/redhead/Ohio/13OS0373/2013	A	H3N6	redhead	Ohio	2013
585209	585209/A/H3N6/A/redhead/Ohio/13OS0399/2013	A	H3N6	redhead	Ohio	2013
585195	585195/A/H4N6/A/redhead/Ohio/13OS0376/2013	A	H4N6	redhead	Ohio	2013
574314	574314/A/H6N6/A/muscovy_duck/Vietnam/LBM69/2011	A	H6N6	muscovy_duck	Vietnam	2011
574303	574303/A/H6N6/A/muscovy_duck/Vietnam/LBM21/2011	A	H6N6	muscovy_duck	Vietnam	2011
574264	574264/A/H3N6/A/mule_duck/Bulgaria/101/2010	A	H3N6	mule_duck	Bulgaria	2010
574212	574212/A/H3N6/A/mule_duck/Bulgaria/88/2010	A	H3N6	mule_duck	Bulgaria	2010
567005	567005/A/H5N6/A/duck/Vietnam/LBM360c141/2013	A	H5N6	duck	Vietnam	2013
558653	558653/A/H3N6/A/swine/Kazakhstan/106/1985	A	H3N6	swine	Kazakhstan	1985
550765	550765/A/H5N6/A/duck/Laos/XBY004/2014	A	H5N6	duck	Laos	2014
550306	550306/A/H3N6/A/pigeon/Guangxi/020P/2009	A	H3N6	pigeon	Guangxi	2009
547404	547404/A/H5N6/A/environment/Zhenjiang/C13/2013	A	H5N6	environment	Zhenjiang	2013
542402	542402/A/H4N6/A/muscovy_duck/Vietnam/LBM687/2014	A	H4N6	muscovy_duck	Vietnam	2014
542113	542113/A/H13N6/A/herring_gull/Maine/ND0000047/2013	A	H13N6	herring_gull	Maine	2013
542077	542077/A/H4N6/A/mallard/Idaho/ND0002641/2013	A	H4N6	mallard	Idaho	2013
542061	542061/A/H4N6/A/mallard/Idaho/ND0002645/2013	A	H4N6	mallard	Idaho	2013
533781	533781/A/H4N6/A/Caspian_seal/Russia/T1/2012	A	H4N6	Caspian_seal	Russia	2012
531458	531458/A/H5N6/A/duck/Guangdong/GD01/2014	A	H5N6	duck	Guangdong	2014
531390	531390/A/H0N6/A/bluewinged_teal/Guatemala/CIP049H10662/2011	A	H0N6	bluewinged_teal	Guatemala	2011
526355	526355/A/H4N6/A/bluewinged_teal/Iowa/13OS2359/2013	A	H4N6	bluewinged_teal	Iowa	2013
526169	526169/A/H4N6/A/bluewinged_teal/Iowa/13OS2338/2013	A	H4N6	bluewinged_teal	Iowa	2013
514935	514935/A/H4N6/A/mallard/Sweden/622/2002	A	H4N6	mallard	Sweden	2002
514928	514928/A/H4N6/A/mallard/Sweden/337/2002	A	H4N6	mallard	Sweden	2002
514907	514907/A/H4N6/A/mallard/Sweden/146/2002	A	H4N6	mallard	Sweden	2002
514901	514901/A/H4N6/A/mallard/Sweden/105093/2009	A	H4N6	mallard	Sweden	2009
514897	514897/A/H4N6/A/mallard/Sweden/1656/2002	A	H4N6	mallard	Sweden	2002
514869	514869/A/H4N6/A/mallard/Sweden/1194/2002	A	H4N6	mallard	Sweden	2002
514852	514852/A/H4N6/A/mallard/Sweden/2101/2003	A	H4N6	mallard	Sweden	2003
514838	514838/A/H4N6/A/mallard/Sweden/1869/2003	A	H4N6	mallard	Sweden	2003
514807	514807/A/H4N6/A/mallard/Sweden/3348/2003	A	H4N6	mallard	Sweden	2003
514800	514800/A/H4N6/A/mallard/Sweden/3272/2003	A	H4N6	mallard	Sweden	2003
514754	514754/A/H4N6/A/mallard/Sweden/5640/2005	A	H4N6	mallard	Sweden	2005
514747	514747/A/H4N6/A/mallard/Sweden/4514/2004	A	H4N6	mallard	Sweden	2004
514740	514740/A/H4N6/A/mallard/Sweden/4508/2004	A	H4N6	mallard	Sweden	2004
514733	514733/A/H4N6/A/mallard/Sweden/3715/2004	A	H4N6	mallard	Sweden	2004
514720	514720/A/H4N6/A/mallard/Sweden/5803/2005	A	H4N6	mallard	Sweden	2005
514706	514706/A/H4N6/A/mallard/Sweden/5755/2005	A	H4N6	mallard	Sweden	2005
514692	514692/A/H4N6/A/mallard/Sweden/5734/2005	A	H4N6	mallard	Sweden	2005
514675	514675/A/H4N6/A/mallard/Sweden/7925/2005	A	H4N6	mallard	Sweden	2005
514668	514668/A/H4N6/A/mallard/Sweden/7582/2003	A	H4N6	mallard	Sweden	2003
514654	514654/A/H4N6/A/mallard/Sweden/6134/2005	A	H4N6	mallard	Sweden	2005
514630	514630/A/H4N6/A/mallard/Sweden/51523/2006	A	H4N6	mallard	Sweden	2006
514600	514600/A/H4N6/A/mallard/Sweden/50108/2006	A	H4N6	mallard	Sweden	2006
514593	514593/A/H4N6/A/mallard/Sweden/50041/2006	A	H4N6	mallard	Sweden	2006
514579	514579/A/H4N6/A/mallard/Sweden/51586/2006	A	H4N6	mallard	Sweden	2006
514557	514557/A/H4N6/A/mallard/Sweden/51539/2006	A	H4N6	mallard	Sweden	2006
514524	514524/A/H4N6/A/mallard/Sweden/51691/2006	A	H4N6	mallard	Sweden	2006
514517	514517/A/H4N6/A/mallard/Sweden/51647/2006	A	H4N6	mallard	Sweden	2006
514510	514510/A/H4N6/A/mallard/Sweden/51633/2006	A	H4N6	mallard	Sweden	2006
514331	514331/A/H4N6/A/mallard/Sweden/52249/2006	A	H4N6	mallard	Sweden	2006
514287	514287/A/H4N6/A/mallard/Sweden/52366/2006	A	H4N6	mallard	Sweden	2006
514280	514280/A/H4N6/A/mallard/Sweden/52341/2006	A	H4N6	mallard	Sweden	2006
514266	514266/A/H4N6/A/mallard/Sweden/52299/2006	A	H4N6	mallard	Sweden	2006
514220	514220/A/H4N6/A/mallard/Sweden/52484/2006	A	H4N6	mallard	Sweden	2006
514213	514213/A/H4N6/A/mallard/Sweden/52480/2006	A	H4N6	mallard	Sweden	2006
514197	514197/A/H4N6/A/mallard/Sweden/52462/2006	A	H4N6	mallard	Sweden	2006
514139	514139/A/H4N6/A/mallard/Sweden/52870/2006	A	H4N6	mallard	Sweden	2006
514128	514128/A/H4N6/A/mallard/Sweden/60064/2007	A	H4N6	mallard	Sweden	2007
514114	514114/A/H4N6/A/mallard/Sweden/60043/2007	A	H4N6	mallard	Sweden	2007
514107	514107/A/H4N6/A/mallard/Sweden/59937/2007	A	H4N6	mallard	Sweden	2007
514089	514089/A/H4N6/A/mallard/Sweden/68547/2007	A	H4N6	mallard	Sweden	2007
514082	514082/A/H4N6/A/mallard/Sweden/68544/2007	A	H4N6	mallard	Sweden	2007
514054	514054/A/H4N6/A/mallard/Sweden/68509/2007	A	H4N6	mallard	Sweden	2007
514037	514037/A/H4N6/A/mallard/Sweden/68583/2007	A	H4N6	mallard	Sweden	2007
514030	514030/A/H4N6/A/mallard/Sweden/68575/2007	A	H4N6	mallard	Sweden	2007
513986	513986/A/H4N6/A/mallard/Sweden/68893/2007	A	H4N6	mallard	Sweden	2007
513972	513972/A/H4N6/A/mallard/Sweden/68761/2007	A	H4N6	mallard	Sweden	2007
513948	513948/A/H4N6/A/mallard/Sweden/75279/2008	A	H4N6	mallard	Sweden	2008
513912	513912/A/H4N6/A/mallard/Sweden/79328/2008	A	H4N6	mallard	Sweden	2008
513883	513883/A/H4N6/A/mallard/Sweden/79187/2008	A	H4N6	mallard	Sweden	2008
513815	513815/A/H4N6/A/mallard/Sweden/79445/2008	A	H4N6	mallard	Sweden	2008
513749	513749/A/H4N6/A/mallard/Sweden/79978/2008	A	H4N6	mallard	Sweden	2008
513606	513606/A/H4N6/A/mallard/Sweden/93225/2009	A	H4N6	mallard	Sweden	2009
513560	513560/A/H4N6/A/mallard/Sweden/101180/2009	A	H4N6	mallard	Sweden	2009
513546	513546/A/H4N6/A/mallard/Sweden/101010/2009	A	H4N6	mallard	Sweden	2009
513539	513539/A/H4N6/A/mallard/Sweden/100881/2009	A	H4N6	mallard	Sweden	2009
513532	513532/A/H4N6/A/mallard/Sweden/100049/2009	A	H4N6	mallard	Sweden	2009
513514	513514/A/H4N6/A/mallard/Sweden/101524/2009	A	H4N6	mallard	Sweden	2009
513493	513493/A/H4N6/A/mallard/Sweden/101329/2009	A	H4N6	mallard	Sweden	2009
513447	513447/A/H4N6/A/mallard/Sweden/101602/2009	A	H4N6	mallard	Sweden	2009
513341	513341/A/H4N6/A/mallard/Sweden/104681/2009	A	H4N6	mallard	Sweden	2009
513327	513327/A/H4N6/A/mallard/Sweden/102124/2009	A	H4N6	mallard	Sweden	2009
513313	513313/A/H4N6/A/mallard/Sweden/102056/2009	A	H4N6	mallard	Sweden	2009
513237	513237/A/H4N6/A/mallard/Sweden/104925/2009	A	H4N6	mallard	Sweden	2009
513198	513198/A/H4N6/A/mallard/Sweden/124418/2010	A	H4N6	mallard	Sweden	2010
513191	513191/A/H4N6/A/mallard/Sweden/124228/2010	A	H4N6	mallard	Sweden	2010
513170	513170/A/H4N6/A/mallard/Sweden/105012/2009	A	H4N6	mallard	Sweden	2009
513004	513004/A/H4N6/A/northern_shoveler/Wisconsin/11OS4110/2011	A	H4N6	northern_shoveler	Wisconsin	2011
512897	512897/A/H4N6/A/mallard/Wisconsin/11OS3481/2011	A	H4N6	mallard	Wisconsin	2011
512868	512868/A/H4N6/A/northern_pintail/Wisconsin/11OS3299/2011	A	H4N6	northern_pintail	Wisconsin	2011
512854	512854/A/H4N6/A/bluewinged_teal/Wisconsin/11OS2657/2011	A	H4N6	bluewinged_teal	Wisconsin	2011
512769	512769/A/H4N6/A/bluewinged_teal/Wisconsin/11OS3027/2011	A	H4N6	bluewinged_teal	Wisconsin	2011
512709	512709/A/H4N6/A/northern_pintail/Wisconsin/11OS3416/2011	A	H4N6	northern_pintail	Wisconsin	2011
512694	512694/A/H4N6/A/mallard/Wisconsin/11OS4309/2011	A	H4N6	mallard	Wisconsin	2011
512680	512680/A/H4N6/A/American_greenwinged_teal/Wisconsin/11OS3592/2011	A	H4N6	American_greenwinged_teal	Wisconsin	2011
512584	512584/A/H4N6/A/American_greenwinged_teal/Mississippi/11OS5869/2011	A	H4N6	American_greenwinged_teal	Mississippi	2011
512552	512552/A/H4N6/A/American_greenwinged_teal/Mississippi/11OS5903/2011	A	H4N6	American_greenwinged_teal	Mississippi	2011
512478	512478/A/H4N6/A/bluewinged_teal/Missouri/11OS2583/2011	A	H4N6	bluewinged_teal	Missouri	2011
512367	512367/A/H4N6/A/northern_shoveler/Illinois/11OS4707/2011	A	H4N6	northern_shoveler	Illinois	2011
512272	512272/A/H3N6/A/wood_duck/Wisconsin/11OS2912/2011	A	H3N6	wood_duck	Wisconsin	2011
506540	506540/A/H3N6/A/duck/Thailand/CU11826C/2011	A	H3N6	duck	Thailand	2011
486908	486908/A/H4N6/A/mallard/California/3418/2012	A	H4N6	mallard	California	2012
486901	486901/A/H4N6/A/mallard/California/3474/2012	A	H4N6	mallard	California	2012
486894	486894/A/H4N6/A/mallard/California/3471/2012	A	H4N6	mallard	California	2012
486887	486887/A/H4N6/A/mallard/California/3460/2012	A	H4N6	mallard	California	2012
486873	486873/A/H4N6/A/mallard/California/3414/2012	A	H4N6	mallard	California	2012
486850	486850/A/H4N6/A/mallard/California/3332/2012	A	H4N6	mallard	California	2012
485632	485632/A/H3N6/A/mallard/Netherlands/5/2001	A	H3N6	mallard	Netherlands	2001
485357	485357/A/H8N6/A/ruddy_shelduck/Mongolia/592/2010	A	H8N6	ruddy_shelduck	Mongolia	2010
485354	485354/A/H4N6/A/ruddy_shelduck/Mongolia/910V/2009	A	H4N6	ruddy_shelduck	Mongolia	2009
485353	485353/A/H4N6/A/velvet_scoter/Mongolia/883V/2009	A	H4N6	velvet_scoter	Mongolia	2009
485349	485349/A/H4N6/A/common_teal/Mongolia/2299/2011	A	H4N6	common_teal	Mongolia	2011
485346	485346/A/H4N6/A/common_teal/Mongolia/1920/2011	A	H4N6	common_teal	Mongolia	2011
485341	485341/A/H4N6/A/common_shelduck/Mongolia/2026/2011	A	H4N6	common_shelduck	Mongolia	2011
485339	485339/A/H4N6/A/common_shelduck/Mongolia/2117/2011	A	H4N6	common_shelduck	Mongolia	2011
485335	485335/A/H4N6/A/ruddy_shelduck/Mongolia/1682/2010	A	H4N6	ruddy_shelduck	Mongolia	2010
485332	485332/A/H3N6/A/mallard/Mongolia/2377/2011	A	H3N6	mallard	Mongolia	2011
485322	485322/A/H4N6/A/eurasian_wigeon/Mongolia/340V/2009	A	H4N6	eurasian_wigeon	Mongolia	2009
476384	476384/A/H4N6/A/bluewinged_teal/Canada/3305/2011	A	H4N6	bluewinged_teal	Canada	2011
476356	476356/A/H4N6/A/bluewinged_teal/Canada/3301/2011	A	H4N6	bluewinged_teal	Canada	2011
476340	476340/A/H4N6/A/bluewinged_teal/Canada/3240/2011	A	H4N6	bluewinged_teal	Canada	2011
475927	475927/A/H3N6/A/mallard/Iceland/1007/2011	A	H3N6	mallard	Iceland	2011
470233	470233/A/H7N6/A/wild_waterfowl/Hong_Kong/MPM3375/2011	A	H7N6	wild_waterfowl	Hong_Kong	2011
470232	470232/A/H7N6/A/duck/Yunnan/87/2007	A	H7N6	duck	Yunnan	2007
470231	470231/A/H7N6/A/duck/Jiangxi/25186/2009	A	H7N6	duck	Jiangxi	2009
470230	470230/A/H7N6/A/duck/Jiangxi/25134/2009	A	H7N6	duck	Jiangxi	2009
461657	461657/A/H6N6/A/duck/Hunan/S1661/2012	A	H6N6	duck	Hunan	2012
461617	461617/A/H4N6/A/duck/Hunan/S11893/2012	A	H4N6	duck	Hunan	2012
461557	461557/A/H4N6/A/duck/Hunan/S11200/2012	A	H4N6	duck	Hunan	2012
461549	461549/A/H4N6/A/duck/Hunan/S11090/2012	A	H4N6	duck	Hunan	2012
456060	456060/A/H13N6/A/ruddy_turnstone/New_Jersey/AI09294/2009	A	H13N6	ruddy_turnstone	New_Jersey	2009
455967	455967/A/H4N6/A/mallard/New_Jersey/Sg00967/2008	A	H4N6	mallard	New_Jersey	2008
455960	455960/A/H4N6/A/mallard/New_Jersey/Sg00966/2008	A	H4N6	mallard	New_Jersey	2008
455929	455929/A/H4N6/A/mallard/New_Jersey/Sg00939/2008	A	H4N6	mallard	New_Jersey	2008
455922	455922/A/H10N6/A/bluewinged_teal/Minnesota/Sg00899/2008	A	H10N6	bluewinged_teal	Minnesota	2008
455881	455881/A/H4N6/A/mallard/New_Jersey/Sg00760/2008	A	H4N6	mallard	New_Jersey	2008
455846	455846/A/H4N6/A/ruddy_turnstone/New_Jersey/Sg00562/2008	A	H4N6	ruddy_turnstone	New_Jersey	2008
455818	455818/A/H6N6/A/ruddy_turnstone/New_Jersey/Sg00551/2008	A	H6N6	ruddy_turnstone	New_Jersey	2008
455648	455648/A/H4N6/A/ruddy_turnstone/New_Jersey/Sg00565/2008	A	H4N6	ruddy_turnstone	New_Jersey	2008
455598	455598/A/H4N6/A/ruddy_turnstone/New_Jersey/Sg00552/2008	A	H4N6	ruddy_turnstone	New_Jersey	2008
455591	455591/A/H4N6/A/ruddy_turnstone/New_Jersey/Sg00550/2008	A	H4N6	ruddy_turnstone	New_Jersey	2008
455568	455568/A/H4N6/A/ruddy_turnstone/New_Jersey/Sg00546/2008	A	H4N6	ruddy_turnstone	New_Jersey	2008
455539	455539/A/H4N6/A/ruddy_turnstone/New_Jersey/Sg00542/2008	A	H4N6	ruddy_turnstone	New_Jersey	2008
455291	455291/A/H4N6/A/ruddy_turnstone/New_Jersey/Sg00496/2008	A	H4N6	ruddy_turnstone	New_Jersey	2008
455284	455284/A/H4N6/A/ruddy_turnstone/New_Jersey/Sg00494/2008	A	H4N6	ruddy_turnstone	New_Jersey	2008
455270	455270/A/H4N6/A/ruddy_turnstone/New_Jersey/Sg00492/2008	A	H4N6	ruddy_turnstone	New_Jersey	2008
455185	455185/A/H4N6/A/ruddy_turnstone/New_Jersey/Sg00477/2008	A	H4N6	ruddy_turnstone	New_Jersey	2008
454910	454910/A/H3N6/A/ruddy_turnstone/New_Jersey/AI051094/2005	A	H3N6	ruddy_turnstone	New_Jersey	2005
454496	454496/A/H13N6/A/herring_gull/New_Jersey/AI091105/2009	A	H13N6	herring_gull	New_Jersey	2009
454148	454148/A/H4N6/A/northern_pintail/Interior_Alaska/10BM12146R0/2010	A	H4N6	northern_pintail	Interior_Alaska	2010
454015	454015/A/H3N6/A/mallard/Interior_Alaska/10BM11497R0/2010	A	H3N6	mallard	Interior_Alaska	2010
453936	453936/A/H4N6/A/mallard/Interior_Alaska/10BM10864R0/2010	A	H4N6	mallard	Interior_Alaska	2010
453844	453844/A/H4N6/A/mallard/Interior_Alaska/10CH00021R0/2010	A	H4N6	mallard	Interior_Alaska	2010
453826	453826/A/H4N6/A/northern_pintail/Interior_Alaska/10CH00003R0/2010	A	H4N6	northern_pintail	Interior_Alaska	2010
453763	453763/A/H4N6/A/northern_pintail/Interior_Alaska/10BM08903R0/2010	A	H4N6	northern_pintail	Interior_Alaska	2010
453735	453735/A/H4N6/A/northern_pintail/Interior_Alaska/10BM08612R0/2010	A	H4N6	northern_pintail	Interior_Alaska	2010
453721	453721/A/H4N6/A/northern_pintail/Interior_Alaska/10BM08540R0/2010	A	H4N6	northern_pintail	Interior_Alaska	2010
530065	530065/A/H5N6/A/environment/Shenzhen/2524/2013	A	H5N6	environment	Shenzhen	2013
668894	668894/A/H5N6/A/Yunnan/DQ002/2015	A	H5N6		Yunnan	2015
668878	668878/A/H5N6/A/environment/Yunnan/02.10_DQXY0531E/2015	A	H5N6	environment	Yunnan	2015
668870	668870/A/H5N6/A/environment/Yunnan/02.09_DQXY0091E/2015	A	H5N6	environment	Yunnan	2015
668862	668862/A/H5N6/A/environment/Yunnan/02.09_DQXY0051E/2015	A	H5N6	environment	Yunnan	2015
668853	668853/A/H5N6/A/environment/Yunnan/02.09_DQWGH0132E/2015	A	H5N6	environment	Yunnan	2015
668814	668814/A/H5N6/A/environment/Yunnan/07.11_DQENM004/2015	A	H5N6	environment	Yunnan	2015
668797	668797/A/H5N6/A/environment/Yunnan/07.11_DQENM015/2015	A	H5N6	environment	Yunnan	2015
666804	666804/A/H6N6/A/chicken/Guangxi/04.10_NM120P/2015	A	H6N6	chicken	Guangxi	2015
666596	666596/A/H6N6/A/environment/Guangdong/04.23_DGQTSJ038/2015	A	H6N6	environment	Guangdong	2015
666572	666572/A/H9N6/A/environment/Guangdong/04.22_DGCP024/2015	A	H9N6	environment	Guangdong	2015
666540	666540/A/H3N6/A/environment/Jiangxi/01.08_YGCB016/2015	A	H3N6	environment	Jiangxi	2015
666516	666516/A/H7N6/A/environment/Jiangsu/01.06_TCJN065/2015	A	H7N6	environment	Jiangsu	2015
665860	665860/A/H9N6/A/environment/Hunan/04.14_YYGK402/2015	A	H9N6	environment	Hunan	2015
665468	665468/A/H9N6/A/environment/Yunnan/03.15_DQWGH024/2015	A	H9N6	environment	Yunnan	2015
664588	664588/A/H5N6/A/environment/Hunan/04.14_YYGK394/2015	A	H5N6	environment	Hunan	2015
664508	664508/A/H5N6/A/environment/Jiangxi/05.07__NCJD0009D/2015	A	H5N6	environment	Jiangxi	2015
662094	662094/A/H5N6/A/environment/Guangdong/04.16_SZLGWLShui5/2015	A	H5N6	environment	Guangdong	2015
662086	662086/A/H5N6/A/environment/Guangdong/04.16_SZLGWLShui3/2015	A	H5N6	environment	Guangdong	2015
662078	662078/A/H5N6/A/environment/Guangdong/04.16_SZLGWLShui1/2015	A	H5N6	environment	Guangdong	2015
662062	662062/A/H5N6/A/environment/Guangdong/04.16_SZLGWL006/2015	A	H5N6	environment	Guangdong	2015
661910	661910/A/H5N6/A/environment/Guangdong/04.15_SZBAXQshui2/2015	A	H5N6	environment	Guangdong	2015
661806	661806/A/H5N6/A/environment/Guangdong/02.11_DGCPSJ050/2015	A	H5N6	environment	Guangdong	2015
661790	661790/A/H5N6/A/environment/Guangdong/02.11_DGCP029/2015	A	H5N6	environment	Guangdong	2015
661510	661510/A/H5N6/A/environment/Guangdong/04.23_DGQTXC055/2015	A	H5N6	environment	Guangdong	2015
661486	661486/A/H5N6/A/environment/Guangdong/03.27_DGQTXC056/2015	A	H5N6	environment	Guangdong	2015
661462	661462/A/H5N6/A/environment/Guangdong/03.27_DGQTSJ046/2015	A	H5N6	environment	Guangdong	2015
661422	661422/A/H5N6/A/environment/Guangdong/04.16_LGWL008/2015	A	H5N6	environment	Guangdong	2015
661078	661078/A/H5N6/A/environment/Jiangxi/01.14_NCJD027/2015	A	H5N6	environment	Jiangxi	2015
660814	660814/A/H6N6/A/duck/Jiangxi/02.05_YGYXG010P/2015	A	H6N6	duck	Jiangxi	2015
660758	660758/A/H5N6/A/goose/Guangdong/04.23_DGQTXC237O1/2015	A	H5N6	goose	Guangdong	2015
660294	660294/A/H5N6/A/environment/Guangdong/04.22_DGCP027/2015	A	H5N6	environment	Guangdong	2015
659654	659654/A/H5N6/A/goose/Shandong/02.16_YGGS/2015	A	H5N6	goose	Shandong	2015
659086	659086/A/H5N6/A/environment/Yunnan/03.16_DQXYL0053ZO/2015	A	H5N6	environment	Yunnan	2015
658366	658366/A/H6N6/A/environment/Jiangxi/05.07_NCJD0073C/2015	A	H6N6	environment	Jiangxi	2015
658030	658030/A/H5N6/A/environment/Yunnan/03.17_DQJT040/2015	A	H5N6	environment	Yunnan	2015
657745	657745/A/H5N6/A/duck/Hunan/12.17_YYGK0056/2014	A	H5N6	duck	Hunan	2014
657705	657705/A/H5N6/A/environment/Yunnan/03.15_DQWGH0081/2015	A	H5N6	environment	Yunnan	2015
657633	657633/A/H5N6/A/environment/Yunnan/03.15_DQWGH012/2015	A	H5N6	environment	Yunnan	2015
657625	657625/A/H5N6/A/environment/Jiangxi/02.10_NCDZT16/2015	A	H5N6	environment	Jiangxi	2015
657209	657209/A/H5N6/A/environment/JiangXi/02.10__NCNP0019/2015	A	H5N6	environment	JiangXi	2015
657193	657193/A/H5N6/A/environment/Jiangxi/02.10_NCDZT018/2015	A	H5N6	environment	Jiangxi	2015
656905	656905/A/H5N6/A/environment/Jiangxi/02.10_NCDZT009/2015	A	H5N6	environment	Jiangxi	2015
656889	656889/A/H5N6/A/environment/Jiangxi/02.10_NCDZT023/2015	A	H5N6	environment	Jiangxi	2015
680557	680557/A/H5N6/A/Environment/Guangdong/79929/2014	A	H5N6	Environment	Guangdong	2014
680549	680549/A/H5N6/A/Environment/Guangdong/79478/2014	A	H5N6	Environment	Guangdong	2014
680541	680541/A/H5N6/A/Environment/Guangdong/79900/2014	A	H5N6	Environment	Guangdong	2014
649294	649294/A/H4N6/A/duck/Zhejiang/D21/2013	A	H4N6	duck	Zhejiang	2013
649293	649293/A/H4N6/A/duck/Zhejiang/D15/2013	A	H4N6	duck	Zhejiang	2013
641397	641397/A/H5N6/A/chicken/Yunnan/25A/2015	A	H5N6	chicken	Yunnan	2015
641395	641395/A/H5N6/A/chicken/Yunnan/22/2015	A	H5N6	chicken	Yunnan	2015
615107	615107/A/H3N6/A/duck/Guangxi/175D12/2014	A	H3N6	duck	Guangxi	2014
589173	589173/A/H4N6/A/duck/China/J1/2012	A	H4N6	duck	China	2012
569713	569713/A/H5N6/A/duck/Zhejiang/6D2/2013	A	H5N6	duck	Zhejiang	2013
569712	569712/A/H5N6/A/chicken/Zhejiang/6C2/2013	A	H5N6	chicken	Zhejiang	2013
506493	506493/A/H4N6/A/duck/Thailand/CU11840T/2011	A	H4N6	duck	Thailand	2011
476589	476589/A/H7N6/A/duck/Thailand/CULM7289C/2010	A	H7N6	duck	Thailand	2010
471883	471883/A/H6N6/A/duck/Guangxi/GXd7/2011	A	H6N6	duck	Guangxi	2011
471867	471867/A/H6N6/A/duck/Guangxi/GXd4/2009	A	H6N6	duck	Guangxi	2009
556911	556911/A/H6N6/A/Environment/Zhenjiang/zj18/2014	A	H6N6	Environment	Zhenjiang	2014
556864	556864/A/H5N6/A/Environment/Xuzhou/yj010/2014	A	H5N6	Environment	Xuzhou	2014
671628	671628/A/H5N6/A/environment/Fujian/05.07_FZHenAF/2015	A	H5N6	environment	Fujian	2015
671620	671620/A/H5N6/A/environment/Fujian/05.07_FZHenA5/2015	A	H5N6	environment	Fujian	2015
671612	671612/A/H6N6/A/environment/Fujian/05.07_FZHenE/2015	A	H6N6	environment	Fujian	2015
671540	671540/A/H5N6/A/duck/Fujian/05.07_FZHMD4KO/2015	A	H5N6	duck	Fujian	2015
668837	668837/A/H5N6/A/environment/Yunnan/07.11_DQXY011/2015	A	H5N6	environment	Yunnan	2015
668822	668822/A/H5N6/A/chicken/Yunnan/07.11_DQENM005/2015	A	H5N6	chicken	Yunnan	2015
668790	668790/A/H5N6/A/duck/Yunnan/07.15_DQNPH129/2015	A	H5N6	duck	Yunnan	2015
668782	668782/A/H5N6/A/duck/Yunnan/07.15_DQNPH127/2015	A	H5N6	duck	Yunnan	2015
668773	668773/A/H5N6/A/duck/Yunnan/07.15_DQNPH125/2015	A	H5N6	duck	Yunnan	2015
668750	668750/A/H5N6/A/goose/Yunnan/07.14_DQWCK119/2015	A	H5N6	goose	Yunnan	2015
667284	667284/A/H6N6/A/duck/Guangdong/04.16_SZLGWL004/2015	A	H6N6	duck	Guangdong	2015
667268	667268/A/H3N6/A/duck/Guangdong/04.16_SZLGWL012/2015	A	H3N6	duck	Guangdong	2015
667204	667204/A/H9N6/A/chicken/Guangdong/04.16_SZLGDBL019/2015	A	H9N6	chicken	Guangdong	2015
667100	667100/A/H6N6/A/duck/Guangxi/04.10_JX030/2015	A	H6N6	duck	Guangxi	2015
667068	667068/A/H6N6/A/duck/Guangdong/02.11_DGQTXC1199P/2015	A	H6N6	duck	Guangdong	2015
667060	667060/A/H6N6/A/duck/Guangdong/02.11_DGQTXC195P/2015	A	H6N6	duck	Guangdong	2015
667052	667052/A/H6N6/A/duck/Guangdong/02.11_DGQTSJ162P/2015	A	H6N6	duck	Guangdong	2015
666996	666996/A/H6N6/A/duck/Guangxi/04.10_JX022/2015	A	H6N6	duck	Guangxi	2015
666700	666700/A/H6N6/A/duck/Guangdong/04.23_DGQTSJ143P/2015	A	H6N6	duck	Guangdong	2015
666660	666660/A/H6N6/A/duck/Guangdong/04.23_DGQTXC186P/2015	A	H6N6	duck	Guangdong	2015
666428	666428/A/H6N6/A/duck/Guangdong/03.27_DGQTXC197P/2015	A	H6N6	duck	Guangdong	2015
666380	666380/A/H6N6/A/duck/Guangdong/04.23_DGQTSJ134P/2015	A	H6N6	duck	Guangdong	2015
666236	666236/A/H3N6/A/duck/Jiangxi/01.14_NCJD060P/2015	A	H3N6	duck	Jiangxi	2015
666156	666156/A/H6N6/A/duck/Jiangxi/01.14_NCJD029P/2015	A	H6N6	duck	Jiangxi	2015
666124	666124/A/H6N6/A/duck/Guangdong/04.22_DGCPLB019P/2015	A	H6N6	duck	Guangdong	2015
666100	666100/A/H6N6/A/duck/Guangdong/04.22_DGCPLB019O/2015	A	H6N6	duck	Guangdong	2015
665972	665972/A/H9N6/A/chicken/Hunan/YYFQH964O/2015	A	H9N6	chicken	Hunan	2015
665964	665964/A/H6N6/A/duck/Hunan/04.14_YYGK903O/2015	A	H6N6	duck	Hunan	2015
665932	665932/A/H9N6/A/duck/Hunan/04.14_YYGK481O/2015	A	H9N6	duck	Hunan	2015
665764	665764/A/H9N6/A/duck/Hunan/02.07_YYFQHY22YZO/2015	A	H9N6	duck	Hunan	2015
665756	665756/A/H9N6/A/duck/Hunan/04.22_LDDX031O/2015	A	H9N6	duck	Hunan	2015
665740	665740/A/H6N6/A/duck/Hubei/03.06__WHWTZ0062P/2015	A	H6N6	duck	Hubei	2015
665724	665724/A/H6N6/A/duck/Hubei/03.06__WHWTZ0155P/2015	A	H6N6	duck	Hubei	2015
665684	665684/A/H6N6/A/duck/Hubei/03.06_WHWTZ0104P/2015	A	H6N6	duck	Hubei	2015
665676	665676/A/H6N6/A/duck/Hubei/03.06__WWTZH0100P/2015	A	H6N6	duck	Hubei	2015
665588	665588/A/H6N6/A/duck/Jiangxi/05.07_NCJD0027AO/2015	A	H6N6	duck	Jiangxi	2015
665420	665420/A/H9N6/A/duck/Hunan/12.17__YYGK0045P/2014	A	H9N6	duck	Hunan	2014
665356	665356/A/H9N6/A/duck/Hunan/12.17__YYFQH00181P/2014	A	H9N6	duck	Hunan	2014
665324	665324/A/H9N6/A/chicken/Hunan/04.14_YYGK0480P/2015	A	H9N6	chicken	Hunan	2015
664628	664628/A/H5N6/A/Pigeon/Hunan/04.14_YYXS0912O/2015	A	H5N6	Pigeon	Hunan	2015
664556	664556/A/H5N6/A/duck/Hunan/03.09_YYFQH0046O/2015	A	H5N6	duck	Hunan	2015
664548	664548/A/H5N6/A/duck/Hunan/03.09_YYFQH0036P/2015	A	H5N6	duck	Hunan	2015
664540	664540/A/H5N6/A/duck/Yunnan/03.16_DQXYL007O/2015	A	H5N6	duck	Yunnan	2015
664524	664524/A/H5N6/A/duck/Hubei/03.06__WHWTZ0111O/2015	A	H5N6	duck	Hubei	2015
664516	664516/A/H5N6/A/duck/Hubei/03.06__WHWTZ0049P/2015	A	H5N6	duck	Hubei	2015
664492	664492/A/H5N6/A/duck/Jiangxi/04.01_NCDZT0304O/2015	A	H5N6	duck	Jiangxi	2015
664444	664444/A/H5N6/A/duck/Sichuan/04.27_NBXJ711/2014	A	H5N6	duck	Sichuan	2014
664420	664420/A/H5N6/A/chicken/Jilin/04.11_CCHSL007/2015	A	H5N6	chicken	Jilin	2015
664412	664412/A/H5N6/A/duck/Hunan/01.16_YYFQH128P/2014	A	H5N6	duck	Hunan	2014
664364	664364/A/H5N6/A/duck/Guangdong/04.23_DGQTSJ147O/2015	A	H5N6	duck	Guangdong	2015
664356	664356/A/H5N6/A/duck/Guangdong/04.22_DGCP071P/2015	A	H5N6	duck	Guangdong	2015
664340	664340/A/H5N6/A/duck/Guangdong/04.23_DGQTSJ144O/2015	A	H5N6	duck	Guangdong	2015
664252	664252/A/H5N6/A/goose/Guangdong/04.23_DGQTXC237O/2015	A	H5N6	goose	Guangdong	2015
664236	664236/A/H5N6/A/duck/Guangdong/04.23_DGQTSJ127O/2015	A	H5N6	duck	Guangdong	2015
664220	664220/A/H5N6/A/duck/Jiangxi/01.14_NCJD034P/2015	A	H5N6	duck	Jiangxi	2015
662070	662070/A/H5N6/A/pigeon/Guangdong/04.16_SZLGWL006/2015	A	H5N6	pigeon	Guangdong	2015
662046	662046/A/H5N6/A/duck/Guangdong/04.16_SZLGDBL009/2015	A	H5N6	duck	Guangdong	2015
662030	662030/A/H5N6/A/duck/Guangdong/04.16_SZLGDBL003/2015	A	H5N6	duck	Guangdong	2015
661998	661998/A/H5N6/A/pigeon/Guangdong/04.15_SZBAXQ004/2015	A	H5N6	pigeon	Guangdong	2015
661950	661950/A/H5N6/A/duck/Guangdong/04.15_SZBAXQ017/2015	A	H5N6	duck	Guangdong	2015
661894	661894/A/H6N6/A/chicken/Guangxi/04.10_NM127/2015	A	H6N6	chicken	Guangxi	2015
661886	661886/A/H6N6/A/duck/Guangxi/04.10_JX031/2015	A	H6N6	duck	Guangxi	2015
661862	661862/A/H6N6/A/duck/Guangxi/04.10_JX029/2015	A	H6N6	duck	Guangxi	2015
661854	661854/A/H6N6/A/duck/Guangxi/04.10_JX028/2015	A	H6N6	duck	Guangxi	2015
661846	661846/A/H5N6/A/duck/Guangdong/02.11_DGCP094P/2015	A	H5N6	duck	Guangdong	2015
661838	661838/A/H5N6/A/duck/Guangdong/02.11_DGCP093P/2015	A	H5N6	duck	Guangdong	2015
661830	661830/A/H5N6/A/duck/Guangdong/02.11_DGCP092P/2015	A	H5N6	duck	Guangdong	2015
661822	661822/A/H6N6/A/duck/Guangdong/02.11_DGCPSJ007P/2015	A	H6N6	duck	Guangdong	2015
661734	661734/A/H5N6/A/duck/Guangdong/02.11_DGCP104P/2015	A	H5N6	duck	Guangdong	2015
661726	661726/A/H5N6/A/duck/Guangdong/02.11_DGCP103P/2015	A	H5N6	duck	Guangdong	2015
661702	661702/A/H5N6/A/duck/Guangxi/04.10_JX046/2015	A	H5N6	duck	Guangxi	2015
661686	661686/A/H5N6/A/duck/Guangdong/03.26_DGCP062O/2015	A	H5N6	duck	Guangdong	2015
661678	661678/A/H5N6/A/duck/Guangdong/03.26_DGCPLB024O/2015	A	H5N6	duck	Guangdong	2015
661662	661662/A/H5N6/A/goose/Shandong/02.26_GD/2015	A	H5N6	goose	Shandong	2015
661622	661622/A/H5N6/A/duck/Guangdong/03.26_DGCP082O/2015	A	H5N6	duck	Guangdong	2015
661598	661598/A/H5N6/A/duck/Guangdong/03.26_DGCP076P/2015	A	H5N6	duck	Guangdong	2015
661566	661566/A/H5N6/A/duck/Jiangxi/02.05_YGYXG038P/2015	A	H5N6	duck	Jiangxi	2015
661558	661558/A/H5N6/A/chicken/Jiangxi/02.05_YGYXG023P/2015	A	H5N6	chicken	Jiangxi	2015
661542	661542/A/H5N6/A/duck/Jiangxi/02.06_NCJD036P/2015	A	H5N6	duck	Jiangxi	2015
661534	661534/A/H5N6/A/duck/Jiangxi/02.06_NCJD039P/2015	A	H5N6	duck	Jiangxi	2015
661526	661526/A/H5N6/A/chicken/Jiangxi/01.14_NCJD125P/2015	A	H5N6	chicken	Jiangxi	2015
661406	661406/A/H5N6/A/duck/Guangdong/04.16_LGDBL007/2015	A	H5N6	duck	Guangdong	2015
661366	661366/A/H5N6/A/duck/Guangdong/03.27_DGQTXC190P/2015	A	H5N6	duck	Guangdong	2015
661278	661278/A/H5N6/A/duck/Guangdong/04.23_DGQTSJ134O/2015	A	H5N6	duck	Guangdong	2015
661246	661246/A/H5N6/A/duck/Guangdong/04.23_DGQTSJ146O/2015	A	H5N6	duck	Guangdong	2015
661222	661222/A/H5N6/A/duck/Guangdong/03.27_DGQTXC210O/2015	A	H5N6	duck	Guangdong	2015
661070	661070/A/H5N6/A/duck/Jiangxi/01.14_NCJD064P/2015	A	H5N6	duck	Jiangxi	2015
661030	661030/A/H6N6/A/duck/Jiangxi/01.14_NCJD072P/2015	A	H6N6	duck	Jiangxi	2015
660998	660998/A/H6N6/A/chicken/Jiangxi/01.08YGCB018P/2015	A	H6N6	chicken	Jiangxi	2015
660790	660790/A/H5N6/A/duck/Guangdong/04.22_DGCPLB044P/2015	A	H5N6	duck	Guangdong	2015
660782	660782/A/H5N6/A/duck/Guangdong/04.22_DGCPLB041P/2015	A	H5N6	duck	Guangdong	2015
660766	660766/A/H5N6/A/duck/Guangdong/04.23_DGQTSJ130O/2015	A	H5N6	duck	Guangdong	2015
660718	660718/A/H5N6/A/pigeon/Guangdong/04.23_DGQTXC197O/2015	A	H5N6	pigeon	Guangdong	2015
660710	660710/A/H5N6/A/duck/Guangdong/04.23_DGQTXC228P/2015	A	H5N6	duck	Guangdong	2015
660678	660678/A/H5N6/A/duck/Guangdong/04.23_DGQTXC213O/2015	A	H5N6	duck	Guangdong	2015
660670	660670/A/H5N6/A/duck/Guangdong/04.23_DGQTXC236P/2015	A	H5N6	duck	Guangdong	2015
660662	660662/A/H5N6/A/duck/Guangdong/04.23_DGQTXC213P/2015	A	H5N6	duck	Guangdong	2015
660518	660518/A/H5N6/A/duck/Guangdong/04.23_DGQTXC202P/2015	A	H5N6	duck	Guangdong	2015
660422	660422/A/H5N6/A/duck/Guangdong/04.22_DGCP062O/2015	A	H5N6	duck	Guangdong	2015
660366	660366/A/H5N6/A/duck/Guangdong/04.22_DGCPLB020O/2015	A	H5N6	duck	Guangdong	2015
660350	660350/A/H5N6/A/duck/Guangdong/04.22_DGCP079O/2015	A	H5N6	duck	Guangdong	2015
660302	660302/A/H5N6/A/goose/Guangdong/04.22_DGCP120P/2015	A	H5N6	goose	Guangdong	2015
660286	660286/A/H5N6/A/duck/Guangdong/04.22_DGCP061O/2015	A	H5N6	duck	Guangdong	2015
660246	660246/A/H6N6/A/goose/Guangdong/04.22_DGCP073P/2015	A	H6N6	goose	Guangdong	2015
660230	660230/A/H5N6/A/duck/Guangdong/04.23_DGQTSJ145O/2015	A	H5N6	duck	Guangdong	2015
660134	660134/A/H6N6/A/duck/Guangdong/04.22_DGCP088P/2015	A	H6N6	duck	Guangdong	2015
660102	660102/A/H6N6/A/duck/Guangdong/04.22_DGCP090P/2015	A	H6N6	duck	Guangdong	2015
660070	660070/A/H5N6/A/duck/Guangdong/04.22_DGCP069O/2015	A	H5N6	duck	Guangdong	2015
660006	660006/A/H5N6/A/goose/Guangdong/04.22_DGCP117O/2015	A	H5N6	goose	Guangdong	2015
659886	659886/A/H5N6/A/duck/Guangdong/03.26_DGCPLB007P/2015	A	H5N6	duck	Guangdong	2015
659870	659870/A/H5N6/A/duck/Guangdong/03.26_DGCPLB009O/2015	A	H5N6	duck	Guangdong	2015
659830	659830/A/H5N6/A/duck/Guangdong/03.26_DGCP709P/2015	A	H5N6	duck	Guangdong	2015
659686	659686/A/H4N6/A/duck/Sichuan/04.08_CDLQ033O/2015	A	H4N6	duck	Sichuan	2015
659574	659574/A/H5N6/A/goose/Shandong/11.02_CQGS/2014	A	H5N6	goose	Shandong	2014
659454	659454/A/H5N6/A/chicken/Hunan/04.14_YYGK607P/2015	A	H5N6	chicken	Hunan	2015
659374	659374/A/H5N6/A/duck/Hunan/04.14_YYGK464O/2015	A	H5N6	duck	Hunan	2015
659342	659342/A/H6N6/A/duck/Hunan/04.14_YYGK4391P/2015	A	H6N6	duck	Hunan	2015
659078	659078/A/H5N6/A/duck/Hunan/01.21_YYFQH009O/2015	A	H5N6	duck	Hunan	2015
659046	659046/A/H5N6/A/duck/Hunan/01.21_YYFQH006O/2015	A	H5N6	duck	Hunan	2015
659030	659030/A/H5N6/A/duck/Hunan/02.07_YYFQH006P/2015	A	H5N6	duck	Hunan	2015
658990	658990/A/H5N6/A/duck/Hunan/02.07_YYFQH032O/2015	A	H5N6	duck	Hunan	2015
658982	658982/A/H5N6/A/duck/Hunan/01.21_YYFQH032P/2015	A	H5N6	duck	Hunan	2015
658934	658934/A/H5N6/A/duck/Hunan/01.21_YYFQH024P/2015	A	H5N6	duck	Hunan	2015
658910	658910/A/H5N6/A/Phalacrocorax/Hubei/01.09_V5/2015	A	H5N6	Phalacrocorax	Hubei	2015
658678	658678/A/H6N6/A/duck/Hubei/03.06__WHWTZ0149O/2015	A	H6N6	duck	Hubei	2015
658654	658654/A/H5N6/A/duck/Hubei/03.06__WHWTZ0125O/2015	A	H5N6	duck	Hubei	2015
658630	658630/A/H6N6/A/duck/Hubei/03.06__WHWTZ0157P/2015	A	H6N6	duck	Hubei	2015
658550	658550/A/H5N6/A/chicken/Hubei/03.06__WHWTZ0148O/2015	A	H5N6	chicken	Hubei	2015
658494	658494/A/H5N6/A/chicken/Jiangxi/12.05_NCNP006/2014	A	H5N6	chicken	Jiangxi	2014
658222	658222/A/H5N6/A/chicken/Jiangxi/04.01__NCDZT0042O/2015	A	H5N6	chicken	Jiangxi	2015
658198	658198/A/H6N6/A/chicken/Jiangxi/05.06_NCDZT0040BP/2015	A	H6N6	chicken	Jiangxi	2015
658110	658110/A/H5N6/A/Pigeon/Jiangxi/04.01_NCDZT0347O/2015	A	H5N6	Pigeon	Jiangxi	2015
657985	657985/A/H5N6/A/duck/Jiangxi/04.01__NCDZT0334P/2015	A	H5N6	duck	Jiangxi	2015
657865	657865/A/H5N6/A/chicken/Jiangxi/04.01__NCDZT0175P/2015	A	H5N6	chicken	Jiangxi	2015
657809	657809/A/H5N6/A/chicken/Jiangxi/04.01__NCJD0119O/2015	A	H5N6	chicken	Jiangxi	2015
657801	657801/A/H5N6/A/chicken/Jiangxi/05.06_NCDZT1174O/2015	A	H5N6	chicken	Jiangxi	2015
657601	657601/A/H5N6/A/chicken/Jiangxi/12.05_NCDZT009/2014	A	H5N6	chicken	Jiangxi	2014
657585	657585/A/H5N6/A/chicken/Jiangxi/12.05_NCDZT0040/2014	A	H5N6	chicken	Jiangxi	2014
657569	657569/A/H5N6/A/chicken/Jiangxi/12.05_NCDZT0031/2014	A	H5N6	chicken	Jiangxi	2014
657561	657561/A/H5N6/A/chicken/Jiangxi/12.05_NCDZT0021/2014	A	H5N6	chicken	Jiangxi	2014
657553	657553/A/H5N6/A/chicken/Jiangxi/12.05_NCDZT0020/2014	A	H5N6	chicken	Jiangxi	2014
657497	657497/A/H5N6/A/environment/Jilin/04.25_NA004/2015	A	H5N6	environment	Jilin	2015
657457	657457/A/H5N6/A/duck/Hunan/12.17_YYGK0791/2014	A	H5N6	duck	Hunan	2014
657377	657377/A/H5N6/A/duck/Hunan/12.17_YYGK0057/2014	A	H5N6	duck	Hunan	2014
657297	657297/A/H5N6/A/pigeon/Jilin/04.25_CCHL018O/2015	A	H5N6	pigeon	Jilin	2015
657169	657169/A/H5N6/A/duck/Hunan/12.17_YYGK014/2014	A	H5N6	duck	Hunan	2014
657153	657153/A/H5N6/A/duck/Hunan/01.16_YYFQH319P/2014	A	H5N6	duck	Hunan	2014
656969	656969/A/H5N6/A/duck/Hunan/02.26_YYGK289P/2014	A	H5N6	duck	Hunan	2014
656961	656961/A/H5N6/A/duck/Hunan/02.26_YYGK286P/2014	A	H5N6	duck	Hunan	2014
656945	656945/A/H5N6/A/duck/Hunan/02.16_YYGK281P/2014	A	H5N6	duck	Hunan	2014
656937	656937/A/H5N6/A/duck/Hunan/02.26_YYGK276P/2014	A	H5N6	duck	Hunan	2014
656921	656921/A/H5N6/A/duck/Hunan/02.26_YYGK271P/2014	A	H5N6	duck	Hunan	2014
656897	656897/A/H5N6/A/Pigeon/Jiangxi/02.10__NCDZT0017P/2015	A	H5N6	Pigeon	Jiangxi	2015
656873	656873/A/H5N6/A/duck/Hunan/02.26_YYGK265P/2014	A	H5N6	duck	Hunan	2014
656857	656857/A/H5N6/A/duck/Hunan/02.26__YYGK0255P/2014	A	H5N6	duck	Hunan	2014
656721	656721/A/H5N6/A/duck/Hunan/12.07_YGK098P/2013	A	H5N6	duck	Hunan	2013
656689	656689/A/H5N6/A/duck/Hunan/12.07_YYGK68P/2013	A	H5N6	duck	Hunan	2013
656673	656673/A/H5N6/A/duck/Hunan/12.07_YYGK032P/2013	A	H5N6	duck	Hunan	2013
656657	656657/A/H5N6/A/duck/Hunan/12.07_YYGK113P/2013	A	H5N6	duck	Hunan	2013
656649	656649/A/H5N6/A/duck/Hunan/12.07_YYGK112P/2013	A	H5N6	duck	Hunan	2013
656641	656641/A/H5N6/A/duck/Hunan/12.07__YYGK111P/2013	A	H5N6	duck	Hunan	2013
656633	656633/A/H5N6/A/duck/Hunan/12.07__YYGK110P/2013	A	H5N6	duck	Hunan	2013
656537	656537/A/H5N6/A/duck/Hunan/12.17_YYFQH012O/2014	A	H5N6	duck	Hunan	2014
540302	540302/A/H3N6/A/duck/Bangladesh/1800/2010	A	H3N6	duck	Bangladesh	2010
584043	584043/A/H4N6/A/environment/Kagoshima/KUngrJ/2012	A	H4N6	environment	Kagoshima	2012
584037	584037/A/H4N6/A/environment/Kagoshima/KUngrE/2012	A	H4N6	environment	Kagoshima	2012
646025	646025/A/H5N6/A/chicken/Jiangsu/WXBING2/2014	A	H5N6	chicken	Jiangsu	2014
645975	645975/A/H5N6/A/environment/Jiangsu/WX175/2013	A	H5N6	environment	Jiangsu	2013
645968	645968/A/H5N6/A/duck/Jiangsu/WX156/2013	A	H5N6	duck	Jiangsu	2013
671716	671716/A/H5N6/A/duck/Jiangxi/09.04_JX1411/2014	A	H5N6	duck	Jiangxi	2014
671708	671708/A/H5N6/A/chicken/Fujian/10.08_FZH102/2014	A	H5N6	chicken	Fujian	2014
671684	671684/A/H5N6/A/goose/Jiangxi/01.09_NFJX1501/2015	A	H5N6	goose	Jiangxi	2015
671676	671676/A/H5N6/A/duck/Zhejiang/02.28_JHZJ1504/2015	A	H5N6	duck	Zhejiang	2015
671668	671668/A/H5N6/A/duck/Fujian/03.18_GTFJ1510/2015	A	H5N6	duck	Fujian	2015
671660	671660/A/H5N6/A/duck/Jiangxi/03.11_NCHJX1506/2015	A	H5N6	duck	Jiangxi	2015
671652	671652/A/H5N6/A/duck/Guangxi/12.25_GLGX1408/2014	A	H5N6	duck	Guangxi	2014
671636	671636/A/H6N6/A/environment/Fujian/05.07_FZHenQ/2015	A	H6N6	environment	Fujian	2015
540382	540382/A/H4N6/A/duck/Bangladesh/1784/2010	A	H4N6	duck	Bangladesh	2010
540374	540374/A/H4N6/A/duck/Bangladesh/1283/2008	A	H4N6	duck	Bangladesh	2008
540366	540366/A/H4N6/A/duck/Bangladesh/1521/2009	A	H4N6	duck	Bangladesh	2009
540358	540358/A/H4N6/A/duck/Bangladesh/1766/2010	A	H4N6	duck	Bangladesh	2010
540350	540350/A/H4N6/A/duck/Bangladesh/1783/2010	A	H4N6	duck	Bangladesh	2010
501149	501149/A/H6N6/A/Goose/Guangdong/S4362/2009	A	H6N6	Goose	Guangdong	2009
501133	501133/A/H6N6/A/Duck/Zhejiang/S4204/2010	A	H6N6	Duck	Zhejiang	2010
501125	501125/A/H6N6/A/Duck/Zhejiang/S1134/2011	A	H6N6	Duck	Zhejiang	2011
501117	501117/A/H6N6/A/Duck/Zhejiang/S1023/2010	A	H6N6	Duck	Zhejiang	2010
501101	501101/A/H6N6/A/Duck/Hunan/S4273/2010	A	H6N6	Duck	Hunan	2010
501045	501045/A/H6N6/A/Duck/Guangxi/S4111/2010	A	H6N6	Duck	Guangxi	2010
501037	501037/A/H6N6/A/Duck/Guangdong/S4251/2010	A	H6N6	Duck	Guangdong	2010
501021	501021/A/H6N6/A/Duck/Guangdong/S4018/2010	A	H6N6	Duck	Guangdong	2010
501013	501013/A/H6N6/A/Duck/Guangdong/S3468/2010	A	H6N6	Duck	Guangdong	2010
501005	501005/A/H6N6/A/Duck/Guangdong/S3225/2010	A	H6N6	Duck	Guangdong	2010
500997	500997/A/H6N6/A/Duck/Guangdong/S3180/2010	A	H6N6	Duck	Guangdong	2010
500989	500989/A/H6N6/A/Duck/Guangdong/S3073/2010	A	H6N6	Duck	Guangdong	2010
500981	500981/A/H6N6/A/Duck/Guangdong/S1155/2011	A	H6N6	Duck	Guangdong	2011
500973	500973/A/H6N6/A/Duck/Guangdong/S1663/2009	A	H6N6	Duck	Guangdong	2009
500957	500957/A/H6N6/A/Duck/Guangdong/S1419/2011	A	H6N6	Duck	Guangdong	2011
500925	500925/A/H6N6/A/Chicken/Hunan/S4495/2010	A	H6N6	Chicken	Hunan	2010
500909	500909/A/H6N6/A/Chicken/Hunan/S3003/2009	A	H6N6	Chicken	Hunan	2009
500901	500901/A/H6N6/A/Chicken/Guangxi/S4381/2010	A	H6N6	Chicken	Guangxi	2010
500893	500893/A/H6N6/A/Chicken/Guangxi/S4029/2010	A	H6N6	Chicken	Guangxi	2010
500869	500869/A/H6N6/A/Chicken/Guangdong/S1414/2010	A	H6N6	Chicken	Guangdong	2010
500853	500853/A/H6N6/A/Chicken/Guangdong/S1311/2010	A	H6N6	Chicken	Guangdong	2010
587573	587573/A/H5N6/A/Environment/Yunnan/DQ53/2015	A	H5N6	Environment	Yunnan	2015
587541	587541/A/H5N6/A/Environment/Yunnan/DQ8/2015	A	H5N6	Environment	Yunnan	2015
554984	554984/A/H3N6/A/mallard/Italy/3342/2006	A	H3N6	mallard	Italy	2006
961181	961181/A/H5N6/A/Hubei/29578/2016	A	H5N6		Hubei	2016
873671	873671/A/H5N6/A/Guangxi/55726/2016	A	H5N6		Guangxi	2016
873662	873662/A/H5N6/A/Hunan/55555/2016	A	H5N6		Hunan	2016
687702	687702/A/H5N6/A/Shenzhen/1/2016	A	H5N6		Shenzhen	2016
680613	680613/A/H5N6/A/Environment/Chongqing/28970/2014	A	H5N6	Environment	Chongqing	2014
966880	966880/A/H0N6/A/northern_pintail/Alaska/490/2013	A	H0N6	northern_pintail	Alaska	2013
946785	946785/A/H5N6/A/duck/Japan/AQHE72/2015	A	H5N6	duck	Japan	2015
946762	946762/A/H5N6/A/chicken/Japan/AQHE144/2015	A	H5N6	chicken	Japan	2015
939830	939830/A/H13N6/A/glaucouswinged_gull/Southcentral_Alaska/15MB01776/2015	A	H13N6	glaucouswinged_gull	Southcentral_Alaska	2015
939809	939809/A/H13N6/A/glaucouswinged_gull/Southcentral_Alaska/15MB01694/2015	A	H13N6	glaucouswinged_gull	Southcentral_Alaska	2015
939777	939777/A/H13N6/A/glaucouswinged_gull/Southcentral_Alaska/15MB01632/2015	A	H13N6	glaucouswinged_gull	Southcentral_Alaska	2015
939691	939691/A/H13N6/A/glaucouswinged_gull/Southcentral_Alaska/15MB01645/2015	A	H13N6	glaucouswinged_gull	Southcentral_Alaska	2015
939684	939684/A/H13N6/A/glaucouswinged_gull/Southcentral_Alaska/15MB01610/2015	A	H13N6	glaucouswinged_gull	Southcentral_Alaska	2015
895138	895138/A/H5N6/A/whooper_swan/Korea/Gangjin_49_1/2016	A	H5N6	whooper_swan	Korea	2016
895131	895131/A/H5N6/A/whooper_swan/Korea/Gangjin_49_2/2016	A	H5N6	whooper_swan	Korea	2016
895082	895082/A/H5N6/A/environment/Korea/W543/2016	A	H5N6	environment	Korea	2016
890848	890848/A/H4N6/A/bewicks_swan/Netherlands/3/2007	A	H4N6	bewicks_swan	Netherlands	2007
890480	890480/A/H13N6/A/blackheaded_gull/Netherlands/117/2012	A	H13N6	blackheaded_gull	Netherlands	2012
890298	890298/A/H13N6/A/blackheaded_gull/Netherlands/2/2007	A	H13N6	blackheaded_gull	Netherlands	2007
889296	889296/A/H4N6/A/bewicks_swan/Netherlands/2/2007	A	H4N6	bewicks_swan	Netherlands	2007
889116	889116/A/H5N6/A/environment/Jilin/CC02/2014	A	H5N6	environment	Jilin	2014
888476	888476/A/H5N6/A/teal/Tottori/2/2016	A	H5N6	teal	Tottori	2016
888468	888468/A/H5N6/A/teal/Tottori/1/2016	A	H5N6	teal	Tottori	2016
888460	888460/A/H5N6/A/black_swan/Akita/2/2016	A	H5N6	black_swan	Akita	2016
888443	888443/A/H5N6/A/Northern_Pintail/Tottori/b37/2016	A	H5N6	Northern_Pintail	Tottori	2016
847481	847481/A/H6N6/A/duck/Guangxi/495/2009	A	H6N6	duck	Guangxi	2009
847480	847480/A/H6N6/A/duck/Guangxi/489/2009	A	H6N6	duck	Guangxi	2009
839172	839172/A/H5N6/A/Syrrhaptes_paradoxus/Guangdong/ZH283/2015	A	H5N6	Syrrhaptes_paradoxus	Guangdong	2015
837638	837638/A/H5N6/A/migratory_waterfowl/Hubei/Chenhu1347/2014	A	H5N6	migratory_waterfowl	Hubei	2014
823456	823456/A/H5N6/A/duck/Vietnam/LBM824/2015	A	H5N6	duck	Vietnam	2015
823454	823454/A/H5N6/A/duck/Vietnam/LBM816/2015	A	H5N6	duck	Vietnam	2015
823452	823452/A/H5N6/A/duck/Vietnam/LBM813/2015	A	H5N6	duck	Vietnam	2015
775367	775367/A/H4N6/A/yellowbilled_pintail/Chile/6/2013	A	H4N6	yellowbilled_pintail	Chile	2013
775348	775348/A/H3N6/A/redfronted_coot/Chile/5/2013	A	H3N6	redfronted_coot	Chile	2013
775303	775303/A/H4N6/A/yellowbilled_pintail/Chile/7/2013	A	H4N6	yellowbilled_pintail	Chile	2013
762333	762333/A/H4N6/A/mallard/Southcentral_Alaska/12ML01039/2014	A	H4N6	mallard	Southcentral_Alaska	2014
758872	758872/A/H5N6/A/environment/Guangdong/GZ670/2015	A	H5N6	environment	Guangdong	2015
758871	758871/A/H5N6/A/environment/Guangdong/ZS558/2015	A	H5N6	environment	Guangdong	2015
758869	758869/A/H5N6/A/environment/Guangdong/GZ693/2015	A	H5N6	environment	Guangdong	2015
752035	752035/A/H4N6/A/bluewinged_teal/Texas/UGAI143781/2014	A	H4N6	bluewinged_teal	Texas	2014
752028	752028/A/H4N6/A/bluewinged_teal/Louisiana/UGAI143733/2014	A	H4N6	bluewinged_teal	Louisiana	2014
752006	752006/A/H4N6/A/bluewinged_teal/Texas/UGAI143363/2014	A	H4N6	bluewinged_teal	Texas	2014
751999	751999/A/H4N6/A/bluewinged_teal/Texas/UGAI142912/2014	A	H4N6	bluewinged_teal	Texas	2014
751956	751956/A/H4N6/A/bluewinged_teal/Texas/AI134151/2013	A	H4N6	bluewinged_teal	Texas	2013
751854	751854/A/H4N6/A/bluewinged_teal/Texas/AI133950/2013	A	H4N6	bluewinged_teal	Texas	2013
751807	751807/A/H4N6/A/bluewinged_teal/Texas/AI133626/2013	A	H4N6	bluewinged_teal	Texas	2013
751734	751734/A/H4N6/A/bluewinged_teal/Texas/AI133557/2013	A	H4N6	bluewinged_teal	Texas	2013
751727	751727/A/H4N6/A/bluewinged_teal/Texas/AI133541/2013	A	H4N6	bluewinged_teal	Texas	2013
751712	751712/A/H4N6/A/bluewinged_teal/Louisiana/AI124633/2012	A	H4N6	bluewinged_teal	Louisiana	2012
751708	751708/A/H4N6/A/bluewinged_teal/Texas/AI133569/2013	A	H4N6	bluewinged_teal	Texas	2013
751685	751685/A/H4N6/A/bluewinged_teal/Texas/AI124460/2012	A	H4N6	bluewinged_teal	Texas	2012
751679	751679/A/H3N6/A/bluewinged_teal/Texas/AI124448/2012	A	H3N6	bluewinged_teal	Texas	2012
751664	751664/A/H4N6/A/bluewinged_teal/Louisiana/AI124445/2012	A	H4N6	bluewinged_teal	Louisiana	2012
751643	751643/A/H3N6/A/bluewinged_teal/Texas/AI123834/2012	A	H3N6	bluewinged_teal	Texas	2012
751602	751602/A/H11N6/A/bluewinged_teal/Texas/AI123768/2012	A	H11N6	bluewinged_teal	Texas	2012
751586	751586/A/H4N6/A/bluewinged_teal/Texas/AI114968/2011	A	H4N6	bluewinged_teal	Texas	2011
751564	751564/A/H4N6/A/bluewinged_teal/Texas/AI114881/2011	A	H4N6	bluewinged_teal	Texas	2011
751557	751557/A/H3N6/A/bluewinged_teal/Texas/AI114865/2011	A	H3N6	bluewinged_teal	Texas	2011
751541	751541/A/H4N6/A/bluewinged_teal/Texas/AI123566/2012	A	H4N6	bluewinged_teal	Texas	2012
751535	751535/A/H4N6/A/bluewinged_teal/Texas/AI114859/2011	A	H4N6	bluewinged_teal	Texas	2011
751472	751472/A/H3N6/A/greenwinged_teal/Texas/AI113781/2011	A	H3N6	greenwinged_teal	Texas	2011
751392	751392/A/H4N6/A/bluewinged_teal/Texas/AI113691/2011	A	H4N6	bluewinged_teal	Texas	2011
751385	751385/A/H4N6/A/greenwinged_teal/Texas/AI113608/2011	A	H4N6	greenwinged_teal	Texas	2011
751377	751377/A/H4N6/A/bluewinged_teal/Texas/AI113411/2011	A	H4N6	bluewinged_teal	Texas	2011
751343	751343/A/H3N6/A/bluewinged_teal/Texas/AI113387/2011	A	H3N6	bluewinged_teal	Texas	2011
751271	751271/A/H4N6/A/bluewinged_teal/Texas/AI113180/2011	A	H4N6	bluewinged_teal	Texas	2011
751264	751264/A/H4N6/A/bluewinged_teal/Texas/AI113172/2011	A	H4N6	bluewinged_teal	Texas	2011
751256	751256/A/H4N6/A/bluewinged_teal/Texas/AI113140/2011	A	H4N6	bluewinged_teal	Texas	2011
751202	751202/A/H3N6/A/bluewinged_teal/Texas/AI113100/2011	A	H3N6	bluewinged_teal	Texas	2011
751177	751177/A/H4N6/A/greenwinged_teal/Louisiana/AI112929/2011	A	H4N6	greenwinged_teal	Louisiana	2011
751120	751120/A/H4N6/A/bluewinged_teal/Texas/AI104494/2010	A	H4N6	bluewinged_teal	Texas	2010
751099	751099/A/H4N6/A/bluewinged_teal/Texas/AI104436/2010	A	H4N6	bluewinged_teal	Texas	2010
751078	751078/A/H4N6/A/bluewinged_teal/Texas/AI104228/2010	A	H4N6	bluewinged_teal	Texas	2010
751062	751062/A/H4N6/A/bluewinged_teal/Texas/AI104205/2010	A	H4N6	bluewinged_teal	Texas	2010
750697	750697/A/H4N6/A/bluewinged_teal/Texas/AI103844/2010	A	H4N6	bluewinged_teal	Texas	2010
750681	750681/A/H4N6/A/bluewinged_teal/Texas/AI104161/2010	A	H4N6	bluewinged_teal	Texas	2010
750670	750670/A/H4N6/A/bluewinged_teal/Texas/AI103767/2010	A	H4N6	bluewinged_teal	Texas	2010
750650	750650/A/H4N6/A/bluewinged_teal/Louisiana/AI103640/2010	A	H4N6	bluewinged_teal	Louisiana	2010
750642	750642/A/H4N6/A/bluewinged_teal/Louisiana/AI103613/2010	A	H4N6	bluewinged_teal	Louisiana	2010
750536	750536/A/H4N6/A/bluewinged_teal/Texas/UGAI143655/2014	A	H4N6	bluewinged_teal	Texas	2014
750534	750534/A/H4N6/A/bluewinged_teal/Texas/AI103324/2010	A	H4N6	bluewinged_teal	Texas	2010
750461	750461/A/H3N6/A/greenwinged_teal/Texas/AI114019/2011	A	H3N6	greenwinged_teal	Texas	2011
736569	736569/A/H4N6/A/mallard/Maryland/10OS0956/2010	A	H4N6	mallard	Maryland	2010
736360	736360/A/H3N6/A/mallard/Maryland/12OS1538/2012	A	H3N6	mallard	Maryland	2012
736353	736353/A/H3N6/A/mallard/Maryland/12OS1536/2012	A	H3N6	mallard	Maryland	2012
736332	736332/A/H3N6/A/mallard/Maryland/12OS1518/2012	A	H3N6	mallard	Maryland	2012
736320	736320/A/H3N6/A/mallard/Maryland/12OS1520/2012	A	H3N6	mallard	Maryland	2012
736296	736296/A/H4N6/A/mallard/Maryland/11OS964/2011	A	H4N6	mallard	Maryland	2011
736290	736290/A/H4N6/A/mallard/Maryland/11OS952/2011	A	H4N6	mallard	Maryland	2011
736282	736282/A/H4N6/A/mallard/Maryland/11OS951/2011	A	H4N6	mallard	Maryland	2011
736036	736036/A/H4N6/A/mallard/Maryland/10OS1040/2010	A	H4N6	mallard	Maryland	2010
735974	735974/A/H4N6/A/mallard/Maryland/09OS1170/2009	A	H4N6	mallard	Maryland	2009
735725	735725/A/H10N6/A/surf_scoter/Maryland/14OS1418/2014	A	H10N6	surf_scoter	Maryland	2014
735668	735668/A/H4N6/A/mallard/Maryland/14OS1477/2014	A	H4N6	mallard	Maryland	2014
735527	735527/A/H4N6/A/mallard/Maryland/14OS1322/2014	A	H4N6	mallard	Maryland	2014
735130	735130/A/H3N6/A/mallard/Ohio/14OS0770/2014	A	H3N6	mallard	Ohio	2014
735102	735102/A/H4N6/A/mallard/Ohio/14OS3201/2014	A	H4N6	mallard	Ohio	2014
734958	734958/A/H4N6/A/mallard/Maryland/09OS1134/2009	A	H4N6	mallard	Maryland	2009
734797	734797/A/H3N6/A/mallard/Maryland/07OS882/2007	A	H3N6	mallard	Maryland	2007
734762	734762/A/H3N6/A/mallard/Maryland/06OS1207/2006	A	H3N6	mallard	Maryland	2006
734748	734748/A/H4N6/A/mallard/Maryland/06OS1110/2006	A	H4N6	mallard	Maryland	2006
734713	734713/A/H3N6/A/mallard/Maryland/06OS479/2006	A	H3N6	mallard	Maryland	2006
734377	734377/A/H3N6/A/mallard/Maryland/10OS1907/2010	A	H3N6	mallard	Maryland	2010
734205	734205/A/H4N6/A/mallard/Maryland/09OS1362/2009	A	H4N6	mallard	Maryland	2009
734191	734191/A/H4N6/A/mallard/Maryland/09OS1359/2009	A	H4N6	mallard	Maryland	2009
729878	729878/A/H4N6/A/mallard/Maryland/08OS1429/2008	A	H4N6	mallard	Maryland	2008
729872	729872/A/H4N6/A/mallard/Maryland/08OS1421/2008	A	H4N6	mallard	Maryland	2008
729866	729866/A/H4N6/A/mallard/Maryland/08OS1414/2008	A	H4N6	mallard	Maryland	2008
729860	729860/A/H4N6/A/mallard/Maryland/08OS1407/2008	A	H4N6	mallard	Maryland	2008
729830	729830/A/H4N6/A/mallard/Maryland/07OS1669/2007	A	H4N6	mallard	Maryland	2007
708035	708035/A/H6N6/A/duck/Guangdong/G1355/2014	A	H6N6	duck	Guangdong	2014
708034	708034/A/H6N6/A/duck/Guangdong/G1345/2014	A	H6N6	duck	Guangdong	2014
704432	704432/A/H4N6/A/duck/Mongolia/769/2015	A	H4N6	duck	Mongolia	2015
704416	704416/A/H4N6/A/duck/Mongolia/543/2015	A	H4N6	duck	Mongolia	2015
704382	704382/A/H3N6/A/duck/Mongolia/405/2015	A	H3N6	duck	Mongolia	2015
704293	704293/A/H4N6/A/duck/Mongolia/127/2015	A	H4N6	duck	Mongolia	2015
704285	704285/A/H4N6/A/duck/Mongolia/118/2015	A	H4N6	duck	Mongolia	2015
700499	700499/A/H3N6/A/northern_pintail/Interior_Alaska/11ML00065/2011	A	H3N6	northern_pintail	Interior_Alaska	2011
700458	700458/A/H4N6/A/northern_shoveler/Interior_Alaska/11ML00037/2011	A	H4N6	northern_shoveler	Interior_Alaska	2011
700444	700444/A/H4N6/A/mallard/Interior_Alaska/11ML00030/2011	A	H4N6	mallard	Interior_Alaska	2011
700437	700437/A/H13N6/A/glaucouswinged_gull/Southcentral_Alaska/11JR02474/2011	A	H13N6	glaucouswinged_gull	Southcentral_Alaska	2011
700426	700426/A/H4N6/A/northern_pintail/Interior_Alaska/11ML00035/2011	A	H4N6	northern_pintail	Interior_Alaska	2011
700096	700096/A/H4N6/A/mallard/Interior_Alaska/11GS00015/2011	A	H4N6	mallard	Interior_Alaska	2011
700058	700058/A/H4N6/A/American_wigeon/Interior_Alaska/11CH00036/2011	A	H4N6	American_wigeon	Interior_Alaska	2011
700057	700057/A/H4N6/A/mallard/Interior_Alaska/11CH00019/2011	A	H4N6	mallard	Interior_Alaska	2011
700028	700028/A/H4N6/A/American_wigeon/Interior_Alaska/11CH00010/2011	A	H4N6	American_wigeon	Interior_Alaska	2011
699991	699991/A/H4N6/A/mallard/Interior_Alaska/11BM03901/2011	A	H4N6	mallard	Interior_Alaska	2011
699664	699664/A/H4N6/A/mallard/Interior_Alaska/11BM03735/2011	A	H4N6	mallard	Interior_Alaska	2011
699643	699643/A/H4N6/A/mallard/Interior_Alaska/11BM03599/2011	A	H4N6	mallard	Interior_Alaska	2011
699566	699566/A/H4N6/A/mallard/Interior_Alaska/11BM03102/2011	A	H4N6	mallard	Interior_Alaska	2011
699559	699559/A/H4N6/A/mallard/Interior_Alaska/11BM02991/2011	A	H4N6	mallard	Interior_Alaska	2011
699553	699553/A/H2N6/A/mallard/Interior_Alaska/11BM02987/2011	A	H2N6	mallard	Interior_Alaska	2011
699458	699458/A/H4N6/A/American_greenwinged_teal/Interior_Alaska/11BM02195/2011	A	H4N6	American_greenwinged_teal	Interior_Alaska	2011
699428	699428/A/H4N6/A/mallard/Interior_Alaska/11BM02557/2011	A	H4N6	mallard	Interior_Alaska	2011
699426	699426/A/H4N6/A/mallard/Interior_Alaska/11BM02099/2011	A	H4N6	mallard	Interior_Alaska	2011
699417	699417/A/H4N6/A/mallard/Interior_Alaska/11BM01180/2011	A	H4N6	mallard	Interior_Alaska	2011
698998	698998/A/H13N6/A/ringbilled_gull/Massachusetts/12DC00060/2012	A	H13N6	ringbilled_gull	Massachusetts	2012
691543	691543/A/H5N6/A/environment/Yunnan/YN22/2015	A	H5N6	environment	Yunnan	2015
690080	690080/A/H7N6/A/northern_shoveler/Utah/A00468715/2009	A	H7N6	northern_shoveler	Utah	2009
690050	690050/A/H7N6/A/northern_shoveler/Nevada/A00505416/2008	A	H7N6	northern_shoveler	Nevada	2008
690038	690038/A/H7N6/A/northern_shoveler/Mississippi/A00630207/2009	A	H7N6	northern_shoveler	Mississippi	2009
689533	689533/A/H7N6/A/American_green_winged_teal/Mississippi/A00630203/2009	A	H7N6	American_green_winged_teal	Mississippi	2009
683021	683021/A/H5N6/A/duck/Taizhou/TZYG12/2015	A	H5N6	duck	Taizhou	2015
683020	683020/A/H5N6/A/duck/Wuhan/JXYFB22/2015	A	H5N6	duck	Wuhan	2015
683019	683019/A/H5N6/A/duck/Wenzhou/YHQL22/2014	A	H5N6	duck	Wenzhou	2014
683018	683018/A/H5N6/A/duck/Wuhan/WHYF03/2015	A	H5N6	duck	Wuhan	2015
683016	683016/A/H5N6/A/chicken/Wuhan/WHYJ02/2015	A	H5N6	chicken	Wuhan	2015
683014	683014/A/H5N6/A/turtledove/Wuhan/HKBJ43/2015	A	H5N6	turtledove	Wuhan	2015
683011	683011/A/H5N6/A/turtledove/Wuhan/WHBJ12/2014	A	H5N6	turtledove	Wuhan	2014
683010	683010/A/H5N6/A/turtledove/Wuhan/HKBJ07/2015	A	H5N6	turtledove	Wuhan	2015
683008	683008/A/H6N6/A/turtledove/Wuhan/HKBJ62/2015	A	H6N6	turtledove	Wuhan	2015
958674	958674/A/H5N6/A/goose/Hunan/161/2014	A	H5N6	goose	Hunan	2014
891654	891654/A/H5N6/A/black_swan/Ibaraki/356T/2017	A	H5N6	black_swan	Ibaraki	2017
891638	891638/A/H5N6/A/whooper_swan/Ibaraki/351C/2017	A	H5N6	whooper_swan	Ibaraki	2017
885355	885355/A/H4N6/A/duck/Yamaguchi/351201/2016	A	H4N6	duck	Yamaguchi	2016
885291	885291/A/H4N6/A/duck/Fukuoka/401202/2016	A	H4N6	duck	Fukuoka	2016
881044	881044/A/H5N6/A/black_swan/Ibaraki/256C/2016	A	H5N6	black_swan	Ibaraki	2016
881012	881012/A/H5N6/A/black_swan/Ibaraki/290C/2016	A	H5N6	black_swan	Ibaraki	2016
880988	880988/A/H5N6/A/mute_swan/Ibaraki/262C/2016	A	H5N6	mute_swan	Ibaraki	2016
760824	760824/A/H5N6/A/chicken/Guangdong/10.16_SZLGKQHY072/2015	A	H5N6	chicken	Guangdong	2015
866146	866146/A/H5N6/A/spot_billed_duck/Korea/WB141/2016	A	H5N6	spot_billed_duck	Korea	2016
866124	866124/A/H5N6/A/mandarin_duck/Korea/T1021/2016	A	H5N6	mandarin_duck	Korea	2016
866116	866116/A/H5N6/A/Eurasian_eagle_owl/Korea/960/2016	A	H5N6	Eurasian_eagle_owl	Korea	2016
866103	866103/A/H5N6/A/duck/Korea/H15/2016	A	H5N6	duck	Korea	2016
866087	866087/A/H5N6/A/chicken/Korea/HN1/2016	A	H5N6	chicken	Korea	2016
962382	962382/A/H5N6/A/greyfaced_buzzard/Aomori/10/2016	A	H5N6	greyfaced_buzzard	Aomori	2016
959124	959124/A/H5N6/A/duck/Hunan/HN232/2015	A	H5N6	duck	Hunan	2015
959116	959116/A/H5N6/A/chicken/Hunan/HN158/2015	A	H5N6	chicken	Hunan	2015
959108	959108/A/H5N6/A/muscovy/duck/Hunan/HN368/2015	A	H5N6	duck	Hunan	2015
959100	959100/A/H5N6/A/muscovy/duck/Hunan/HN366/2015	A	H5N6	duck	Hunan	2015
959092	959092/A/H5N6/A/muscovy/duck/Hunan/HN365/2015	A	H5N6	duck	Hunan	2015
959084	959084/A/H5N6/A/muscovy/duck/Hunan/HN364/2015	A	H5N6	duck	Hunan	2015
959076	959076/A/H5N6/A/muscovy/duck/Hunan/HN360/2015	A	H5N6	duck	Hunan	2015
959068	959068/A/H5N6/A/muscovy/duck/Hunan/HN359/2015	A	H5N6	duck	Hunan	2015
959060	959060/A/H5N6/A/muscovy/duck/Hunan/HN358/2015	A	H5N6	duck	Hunan	2015
959044	959044/A/H5N6/A/muscovy/duck/Hunan/HN355/2015	A	H5N6	duck	Hunan	2015
959036	959036/A/H5N6/A/muscovy/duck/Hunan/HN354/2015	A	H5N6	duck	Hunan	2015
959028	959028/A/H5N6/A/muscovy/duck/Hunan/HN353/2015	A	H5N6	duck	Hunan	2015
959020	959020/A/H5N6/A/muscovy/duck/Hunan/HN352/2015	A	H5N6	duck	Hunan	2015
958996	958996/A/H5N6/A/muscovy/duck/Hunan/HN349/2015	A	H5N6	duck	Hunan	2015
958972	958972/A/H5N6/A/muscovy/duck/Hunan/HN346/2015	A	H5N6	duck	Hunan	2015
958964	958964/A/H5N6/A/muscovy/duck/Hunan/94/2014	A	H5N6	duck	Hunan	2014
958956	958956/A/H5N6/A/muscovy/duck/Hunan/93/2014	A	H5N6	duck	Hunan	2014
958948	958948/A/H5N6/A/muscovy/duck/Hunan/90/2014	A	H5N6	duck	Hunan	2014
958932	958932/A/H5N6/A/muscovy/duck/Hunan/88/2014	A	H5N6	duck	Hunan	2014
958924	958924/A/H5N6/A/muscovy/duck/Hunan/85/2014	A	H5N6	duck	Hunan	2014
958916	958916/A/H5N6/A/muscovy/duck/Hunan/232/2014	A	H5N6	duck	Hunan	2014
958908	958908/A/H5N6/A/muscovy/duck/Hunan/229/2014	A	H5N6	duck	Hunan	2014
958892	958892/A/H5N6/A/muscovy/duck/Hunan/202/2014	A	H5N6	duck	Hunan	2014
958884	958884/A/H5N6/A/muscovy/duck/Hunan/183/2014	A	H5N6	duck	Hunan	2014
958876	958876/A/H5N6/A/muscovy/duck/Hunan/167/2014	A	H5N6	duck	Hunan	2014
958868	958868/A/H5N6/A/muscovy/duck/Hunan/148/2014	A	H5N6	duck	Hunan	2014
958860	958860/A/H5N6/A/muscovy/duck/Hunan/147/2014	A	H5N6	duck	Hunan	2014
958852	958852/A/H5N6/A/muscovy/duck/Hunan/125/2014	A	H5N6	duck	Hunan	2014
958826	958826/A/H5N6/A/muscovy/duck/Hunan/103/2014	A	H5N6	duck	Hunan	2014
958818	958818/A/H5N6/A/muscovy/duck/Hunan/102/2014	A	H5N6	duck	Hunan	2014
958778	958778/A/H5N6/A/goose/Hunan/HN57/2015	A	H5N6	goose	Hunan	2015
958770	958770/A/H5N6/A/goose/Hunan/HN325/2015	A	H5N6	goose	Hunan	2015
958762	958762/A/H5N6/A/goose/Hunan/HN319/2015	A	H5N6	goose	Hunan	2015
958754	958754/A/H5N6/A/goose/Hunan/HN318/2015	A	H5N6	goose	Hunan	2015
958746	958746/A/H5N6/A/goose/Hunan/HN317/2015	A	H5N6	goose	Hunan	2015
958738	958738/A/H5N6/A/goose/Hunan/HN316/2015	A	H5N6	goose	Hunan	2015
958730	958730/A/H5N6/A/goose/Hunan/HN315/2015	A	H5N6	goose	Hunan	2015
958722	958722/A/H5N6/A/goose/Hunan/HN314/2015	A	H5N6	goose	Hunan	2015
958714	958714/A/H5N6/A/goose/Hunan/HN311/2015	A	H5N6	goose	Hunan	2015
958706	958706/A/H5N6/A/goose/Hunan/HN310/2015	A	H5N6	goose	Hunan	2015
958690	958690/A/H5N6/A/goose/Hunan/HN11/2015	A	H5N6	goose	Hunan	2015
958650	958650/A/H5N6/A/goose/Hunan/159/2014	A	H5N6	goose	Hunan	2014
958642	958642/A/H5N6/A/goose/Hunan/155/2014	A	H5N6	goose	Hunan	2014
958634	958634/A/H5N6/A/goose/Hunan/116/2014	A	H5N6	goose	Hunan	2014
958626	958626/A/H5N6/A/goose/Hunan/115/2014	A	H5N6	goose	Hunan	2014
958617	958617/A/H5N6/A/goose/Hunan/111/2014	A	H5N6	goose	Hunan	2014
958609	958609/A/H5N6/A/goose/Hunan/110/2014	A	H5N6	goose	Hunan	2014
958601	958601/A/H5N6/A/goose/Hunan/109/2014	A	H5N6	goose	Hunan	2014
958585	958585/A/H5N6/A/goose/HuBei/117/2014	A	H5N6	goose	HuBei	2014
958569	958569/A/H5N6/A/goose/Anhui/AH350/2015	A	H5N6	goose	Anhui	2015
958561	958561/A/H5N6/A/environment/Hunan/HN261/2015	A	H5N6	environment	Hunan	2015
958545	958545/A/H5N6/A/duck/Hunan/HN78/2015	A	H5N6	duck	Hunan	2015
958537	958537/A/H5N6/A/duck/Hunan/HN76/2015	A	H5N6	duck	Hunan	2015
958529	958529/A/H5N6/A/duck/Hunan/HN74/2015	A	H5N6	duck	Hunan	2015
958171	958171/A/H5N6/A/duck/Hunan/HN61/2015	A	H5N6	duck	Hunan	2015
958163	958163/A/H5N6/A/duck/Hunan/HN60/2015	A	H5N6	duck	Hunan	2015
958139	958139/A/H5N6/A/duck/Hunan/HN53/2015	A	H5N6	duck	Hunan	2015
958074	958074/A/H5N6/A/duck/Hunan/HN335/2015	A	H5N6	duck	Hunan	2015
958058	958058/A/H5N6/A/duck/Hunan/HN333/2015	A	H5N6	duck	Hunan	2015
958050	958050/A/H5N6/A/duck/Hunan/HN29/2015	A	H5N6	duck	Hunan	2015
958042	958042/A/H5N6/A/duck/Hunan/HN288/2015	A	H5N6	duck	Hunan	2015
958032	958032/A/H5N6/A/duck/Hunan/HN285/2015_	A	H5N6	duck	Hunan	2015
958024	958024/A/H5N6/A/duck/Hunan/HN278/2015	A	H5N6	duck	Hunan	2015
958014	958014/A/H5N6/A/duck/Hunan/HN277/2015	A	H5N6	duck	Hunan	2015
957994	957994/A/H5N6/A/duck/Hunan/HN242/2015	A	H5N6	duck	Hunan	2015
957985	957985/A/H5N6/A/duck/Hunan/HN241/2015	A	H5N6	duck	Hunan	2015
957901	957901/A/H5N6/A/duck/Hunan/HN230/2015	A	H5N6	duck	Hunan	2015
957893	957893/A/H5N6/A/duck/Hunan/HN227/2015	A	H5N6	duck	Hunan	2015
957883	957883/A/H5N6/A/duck/Hunan/HN224/2015	A	H5N6	duck	Hunan	2015
957875	957875/A/H5N6/A/duck/Hunan/HN221/2015	A	H5N6	duck	Hunan	2015
957864	957864/A/H5N6/A/duck/Hunan/HN220/2015	A	H5N6	duck	Hunan	2015
957853	957853/A/H5N6/A/duck/Hunan/HN217/2015	A	H5N6	duck	Hunan	2015
957845	957845/A/H5N6/A/duck/Hunan/HN216/2015	A	H5N6	duck	Hunan	2015
957563	957563/A/H5N6/A/duck/Hunan/HN210/2015	A	H5N6	duck	Hunan	2015
957536	957536/A/H5N6/A/duck/Hunan/HN208/2015	A	H5N6	duck	Hunan	2015
957528	957528/A/H5N6/A/duck/Hunan/HN207/2015	A	H5N6	duck	Hunan	2015
957488	957488/A/H5N6/A/duck/Hunan/HN197/2015	A	H5N6	duck	Hunan	2015
957426	957426/A/H5N6/A/duck/Hunan/HN186/2015	A	H5N6	duck	Hunan	2015
957376	957376/A/H5N6/A/duck/Hunan/HN177/2015	A	H5N6	duck	Hunan	2015
957368	957368/A/H5N6/A/duck/Hunan/HN176/2015	A	H5N6	duck	Hunan	2015
957136	957136/A/H5N6/A/duck/Hunan/HN171/2015	A	H5N6	duck	Hunan	2015
957108	957108/A/H5N6/A/duck/Hunan/HN162/2015	A	H5N6	duck	Hunan	2015
956992	956992/A/H5N6/A/duck/Hunan/HN16/2015	A	H5N6	duck	Hunan	2015
956895	956895/A/H5N6/A/duck/Hunan/HN05/2014	A	H5N6	duck	Hunan	2014
956690	956690/A/H5N6/A/duck/Hunan/233/2014	A	H5N6	duck	Hunan	2014
956674	956674/A/H5N6/A/duck/Anhui/AH328/2015	A	H5N6	duck	Anhui	2015
956498	956498/A/H5N6/A/chicken/Hunan/HN40/2015	A	H5N6	chicken	Hunan	2015
956490	956490/A/H5N6/A/chicken/Hunan/HN308/2015	A	H5N6	chicken	Hunan	2015
956482	956482/A/H5N6/A/chicken/Hunan/HN307/2015	A	H5N6	chicken	Hunan	2015
956474	956474/A/H5N6/A/chicken/Hunan/HN306/2015	A	H5N6	chicken	Hunan	2015
956340	956340/A/H5N6/A/chicken/Hunan/HN301/2015	A	H5N6	chicken	Hunan	2015
956316	956316/A/H5N6/A/chicken/Hunan/HN264/2015	A	H5N6	chicken	Hunan	2015
956308	956308/A/H5N6/A/chicken/Hunan/HN255/2015	A	H5N6	chicken	Hunan	2015
956292	956292/A/H5N6/A/chicken/Hunan/HN254/2015	A	H5N6	chicken	Hunan	2015
956272	956272/A/H5N6/A/chicken/Hunan/HN252/2015	A	H5N6	chicken	Hunan	2015
956264	956264/A/H5N6/A/chicken/Hunan/HN251/2015	A	H5N6	chicken	Hunan	2015
956248	956248/A/H5N6/A/chicken/Hunan/HN249/2015	A	H5N6	chicken	Hunan	2015
956204	956204/A/H5N6/A/chicken/Hunan/HN244/2015	A	H5N6	chicken	Hunan	2015
752972	752972/A/H6N6/A/Environment/Hunan/02483/2014	A	H6N6	Environment	Hunan	2014
750000	750000/A/H4N6/A/environment/sichuan/322074/2015	A	H4N6	environment	sichuan	2015
749992	749992/A/H6N6/A/Environment/Jiangxi/10668/2014	A	H6N6	Environment	Jiangxi	2014
749984	749984/A/H6N6/A/Environment/Hunan/20980/2015	A	H6N6	Environment	Hunan	2015
749976	749976/A/H6N6/A/Environment/Guangdong/30383/2015	A	H6N6	Environment	Guangdong	2015
749968	749968/A/H6N6/A/Environment/Guangdong/33269/2015	A	H6N6	Environment	Guangdong	2015
749960	749960/A/H6N6/A/Environment/Hunan/37847/2015	A	H6N6	Environment	Hunan	2015
749944	749944/A/H6N6/A/Environment/Anhui/38989/2015	A	H6N6	Environment	Anhui	2015
749936	749936/A/H6N6/A/Environment/Hunan/39695/2015	A	H6N6	Environment	Hunan	2015
749928	749928/A/H6N6/A/Environment/Zhejiang/21566/2014	A	H6N6	Environment	Zhejiang	2014
749920	749920/A/H6N6/A/Environment/Jiangxi/26884/2014	A	H6N6	Environment	Jiangxi	2014
749912	749912/A/H6N6/A/environment/sichuan/313058/2015	A	H6N6	environment	sichuan	2015
749904	749904/A/H6N6/A/environment/sichuan/313055/2015	A	H6N6	environment	sichuan	2015
749872	749872/A/H5N6/A/Environment/Chongqing/99166/2014	A	H5N6	Environment	Chongqing	2014
749864	749864/A/H5N6/A/Environment/Chongqing/99181/2014	A	H5N6	Environment	Chongqing	2014
749856	749856/A/H5N6/A/Environment/Hunan/98885/2014	A	H5N6	Environment	Hunan	2014
749848	749848/A/H5N6/A/Environment/Xinjiang/00324/2014	A	H5N6	Environment	Xinjiang	2014
749840	749840/A/H5N6/A/Environment/Guangdong/00299/2014	A	H5N6	Environment	Guangdong	2014
749816	749816/A/H5N6/A/Environment/Xinjiang/00320/2014	A	H5N6	Environment	Xinjiang	2014
749808	749808/A/H5N6/A/Environment/Chongqing/99178/2014	A	H5N6	Environment	Chongqing	2014
749800	749800/A/H5N6/A/Environment/Xinjiang/07002/2014	A	H5N6	Environment	Xinjiang	2014
749792	749792/A/H5N6/A/Environment/Hunan/07681/2015	A	H5N6	Environment	Hunan	2015
749784	749784/A/H5N6/A/Environment/Hunan/07767/2015	A	H5N6	Environment	Hunan	2015
749776	749776/A/H5N6/A/Environment/Guangdong/21109/2015	A	H5N6	Environment	Guangdong	2015
749768	749768/A/H5N6/A/Environment/Guangdong/21131/2015	A	H5N6	Environment	Guangdong	2015
749760	749760/A/H5N6/A/Environment/Guangdong/33311/2015	A	H5N6	Environment	Guangdong	2015
749744	749744/A/H5N6/A/Environment/Hubei/38005/2014	A	H5N6	Environment	Hubei	2014
749736	749736/A/H5N6/A/Environment/Yunnan/39607/2015	A	H5N6	Environment	Yunnan	2015
749728	749728/A/H5N6/A/Environment/Chongqing/72096/2014	A	H5N6	Environment	Chongqing	2014
749720	749720/A/H5N6/A/Environment/Guangdong/40113/2015	A	H5N6	Environment	Guangdong	2015
749712	749712/A/H5N6/A/Environment/Guangdong/40929/2015	A	H5N6	Environment	Guangdong	2015
749704	749704/A/H5N6/A/Environment/Jiangxi/10717/2014	A	H5N6	Environment	Jiangxi	2014
749696	749696/A/H5N6/A/Environment/Jiangxi/10649/2014	A	H5N6	Environment	Jiangxi	2014
749688	749688/A/H5N6/A/Environment/Hunan/18487/2014	A	H5N6	Environment	Hunan	2014
749680	749680/A/H5N6/A/Environment/Guangdong/77245/2014	A	H5N6	Environment	Guangdong	2014
749672	749672/A/H5N6/A/Environment/Chongqing/77193/2014	A	H5N6	Environment	Chongqing	2014
749664	749664/A/H5N6/A/Environment/Anhui/72105/2014	A	H5N6	Environment	Anhui	2014
749656	749656/A/H5N6/A/Environment/Guangxi/42586/2015	A	H5N6	Environment	Guangxi	2015
749648	749648/A/H5N6/A/Environment/Chongqing/99173/2014	A	H5N6	Environment	Chongqing	2014
749640	749640/A/H5N6/A/Environment/Guangxi/44389/2015	A	H5N6	Environment	Guangxi	2015
749632	749632/A/H5N6/A/Environment/Hubei/45034/2015	A	H5N6	Environment	Hubei	2015
749616	749616/A/H5N6/A/Environment/Chongqing/45134/2015	A	H5N6	Environment	Chongqing	2015
749608	749608/A/H5N6/A/Environment/Chongqing/45114/2015	A	H5N6	Environment	Chongqing	2015
749600	749600/A/H5N6/A/Environment/Chongqing/45155/2015	A	H5N6	Environment	Chongqing	2015
749592	749592/A/H5N6/A/Environment/Chongqing/45185/2015	A	H5N6	Environment	Chongqing	2015
749584	749584/A/H5N6/A/Environment/Chongqing/45221/2015	A	H5N6	Environment	Chongqing	2015
749576	749576/A/H5N6/A/Environment/Chongqing/45208/2015	A	H5N6	Environment	Chongqing	2015
749568	749568/A/H5N6/A/Environment/Chongqing/45379/2015	A	H5N6	Environment	Chongqing	2015
749560	749560/A/H5N6/A/Environment/Chongqing/45349/2015	A	H5N6	Environment	Chongqing	2015
749552	749552/A/H5N6/A/Environment/Chongqing/45373/2015	A	H5N6	Environment	Chongqing	2015
749536	749536/A/H5N6/A/Environment/Chongqing/45439/2014	A	H5N6	Environment	Chongqing	2014
749520	749520/A/H5N6/A/Environment/Guangxi/46690/2015	A	H5N6	Environment	Guangxi	2015
749512	749512/A/H5N6/A/Environment/Chongqing/47485/2015	A	H5N6	Environment	Chongqing	2015
684564	684564/A/H5N6/A/Environment/Shenzhen/3/2015	A	H5N6	Environment	Shenzhen	2015
684556	684556/A/H5N6/A/Environment/Shenzhen/2/2015	A	H5N6	Environment	Shenzhen	2015
680605	680605/A/H5N6/A/Environment/Jiangxi/10733/2014	A	H5N6	Environment	Jiangxi	2014
680597	680597/A/H5N6/A/Environment/Zhejiang/21574/2014	A	H5N6	Environment	Zhejiang	2014
680589	680589/A/H5N6/A/Environment/Hunan/18327/2014	A	H5N6	Environment	Hunan	2014
680581	680581/A/H5N6/A/Environment/Chongqing/28957/2014	A	H5N6	Environment	Chongqing	2014
680573	680573/A/H5N6/A/Environment/Chongqing/72076/2014	A	H5N6	Environment	Chongqing	2014
680565	680565/A/H5N6/A/Environment/Chongqing/28975/2014	A	H5N6	Environment	Chongqing	2014
974450	974450/A/H4N6/A/mallard/Interior_Alaska/12ML00831/2014	A	H4N6	mallard	Interior_Alaska	2014
969229	969229/A/H4N6/A/northern_pintail/Ohio/15OS5731/2015	A	H4N6	northern_pintail	Ohio	2015
969214	969214/A/H3N6/A/mallard/Ohio/15OS4288/2015	A	H3N6	mallard	Ohio	2015
969170	969170/A/H4N6/A/greenwinged_teal/Ohio/15OS5497/2015	A	H4N6	greenwinged_teal	Ohio	2015
968996	968996/A/H5N6/A/Pavo_cristatus/Jiangxi/JA1/2016	A	H5N6	Pavo_cristatus	Jiangxi	2016
967501	967501/A/H4N6/A/greenWinged_teal/Ohio/15OS4704/2015	A	H4N6	greenWinged_teal	Ohio	2015
967045	967045/A/H4N6/A/mallard/Alaska/849/2013	A	H4N6	mallard	Alaska	2013
967002	967002/A/H4N6/A/greenwinged_teal/Alaska/UGAI156401/2015	A	H4N6	greenwinged_teal	Alaska	2015
966964	966964/A/H4N6/A/greenwinged_teal/Alaska/UGAI156392/2015	A	H4N6	greenwinged_teal	Alaska	2015
966864	966864/A/H4N6/A/emperor_goose/Alaska/442/2013	A	H4N6	emperor_goose	Alaska	2013
966838	966838/A/H4N6/A/mallard/Alaska/UGAI157564/2015	A	H4N6	mallard	Alaska	2015
966822	966822/A/H3N6/A/northern_pintail/Alaska/UGAI157417/2015	A	H3N6	northern_pintail	Alaska	2015
966806	966806/A/H3N6/A/northern_pintail/Alaska/UGAI157415/2015	A	H3N6	northern_pintail	Alaska	2015
966791	966791/A/H4N6/A/northern_pintail/Alaska/372/2013	A	H4N6	northern_pintail	Alaska	2013
966775	966775/A/H3N6/A/northern_pintail/Alaska/UGAI157399/2015	A	H3N6	northern_pintail	Alaska	2015
966739	966739/A/H4N6/A/northern_pintail/Alaska/267/2013	A	H4N6	northern_pintail	Alaska	2013
966732	966732/A/H4N6/A/mallard/Alaska/UGAI157304/2015	A	H4N6	mallard	Alaska	2015
966709	966709/A/H4N6/A/mallard/Alaska/984/2012	A	H4N6	mallard	Alaska	2012
966631	966631/A/H4N6/A/mallard/Alaska/756/2012	A	H4N6	mallard	Alaska	2012
966623	966623/A/H4N6/A/bufflehead/Alaska/738/2012	A	H4N6	bufflehead	Alaska	2012
966495	966495/A/H4N6/A/northern_pintail/Alaska/936/2011	A	H4N6	northern_pintail	Alaska	2011
966423	966423/A/H4N6/A/glaucouswinged_gull/Alaska/540/2011	A	H4N6	glaucouswinged_gull	Alaska	2011
966364	966364/A/H4N6/A/glaucouswinged_gull/Alaska/311/2011	A	H4N6	glaucouswinged_gull	Alaska	2011
966292	966292/A/H4N6/A/northern_pintail/Alaska/85/2011	A	H4N6	northern_pintail	Alaska	2011
966276	966276/A/H3N6/A/northern_pintail/Alaska/52/2011	A	H3N6	northern_pintail	Alaska	2011
965901	965901/A/H4N6/A/bluewinged_teal/Guatemala/CIP049H11027/2012	A	H4N6	bluewinged_teal	Guatemala	2012
965498	965498/A/H3N6/A/duck/Bangladesh/26920/2015	A	H3N6	duck	Bangladesh	2015
965451	965451/A/H3N6/A/duck/Bangladesh/26974/2015	A	H3N6	duck	Bangladesh	2015
965444	965444/A/H4N6/A/duck/Bangladesh/25891/2015	A	H4N6	duck	Bangladesh	2015
962813	962813/A/H4N6/A/American_greenwinged_teal/Missouri/15OS6530/2015	A	H4N6	American_greenwinged_teal	Missouri	2015
962804	962804/A/H4N6/A/bluewinged_teal/Ohio/15OS3662/2015	A	H4N6	bluewinged_teal	Ohio	2015
962287	962287/A/H4N6/A/mallard/Ohio/15OS4302/2015	A	H4N6	mallard	Ohio	2015
962257	962257/A/H4N6/A/mallard/Ohio/15OS4235/2015	A	H4N6	mallard	Ohio	2015
962232	962232/A/H4N6/A/mallard/Ohio/15OS4181/2015	A	H4N6	mallard	Ohio	2015
962227	962227/A/H4N6/A/bluewinged_teal/Missouri/15OS4858/2015	A	H4N6	bluewinged_teal	Missouri	2015
962209	962209/A/H4N6/A/bluewinged_teal/Missouri/15OS5134/2015	A	H4N6	bluewinged_teal	Missouri	2015
962204	962204/A/H4N6/A/mallard/Ohio/15OS4260/2015	A	H4N6	mallard	Ohio	2015
962141	962141/A/H4N6/A/bluewinged_teal/Missouri/15OS4830/2015	A	H4N6	bluewinged_teal	Missouri	2015
962134	962134/A/H3N6/A/mallard/Ohio/15OS4266/2015	A	H3N6	mallard	Ohio	2015
962125	962125/A/H4N6/A/mallard/Ohio/15OS3997/2015	A	H4N6	mallard	Ohio	2015
962117	962117/A/H4N6/A/bluewinged_teal/Ohio/15OS4890/2015	A	H4N6	bluewinged_teal	Ohio	2015
953591	953591/A/H4N6/A/northern_pintail_duck/Ohio/15OS5702/2015	A	H4N6	northern_pintail_duck	Ohio	2015
953505	953505/A/H4N6/A/bluewinged_teal/Ohio/15OS5426/2015	A	H4N6	bluewinged_teal	Ohio	2015
953446	953446/A/H4N6/A/mallard_duck/Ohio/15OS5358/2015	A	H4N6	mallard_duck	Ohio	2015
944097	944097/A/H7N6/A/chicken/Zhejiang/233/2016	A	H7N6	chicken	Zhejiang	2016
944096	944096/A/H6N6/A/chicken/Zhejiang/234/2016	A	H6N6	chicken	Zhejiang	2016
942143	942143/A/H6N6/A/duck/Ganzhou/GZ151/2016	A	H6N6	duck	Ganzhou	2016
942142	942142/A/H6N6/A/duck/Ganzhou/GZ148/2016	A	H6N6	duck	Ganzhou	2016
942141	942141/A/H4N6/A/duck/Ganzhou/GZ5/2015	A	H4N6	duck	Ganzhou	2015
942131	942131/A/H6N6/A/duck/Hubei/ZYSYF8/2015	A	H6N6	duck	Hubei	2015
942130	942130/A/H3N6/A/duck/Hubei/ZYSYF2/2015	A	H3N6	duck	Hubei	2015
942121	942121/A/H3N6/A/duck/Hubei/ZYSYF18/2015	A	H3N6	duck	Hubei	2015
899878	899878/A/H4N6/A/bluewinged_teal/Missouri/15OS4803/2015	A	H4N6	bluewinged_teal	Missouri	2015
899851	899851/A/H4N6/A/bluewinged_teal/Missouri/15OS4861/2015	A	H4N6	bluewinged_teal	Missouri	2015
899844	899844/A/H4N6/A/bluewinged_teal/Missouri/15OS4786/2015	A	H4N6	bluewinged_teal	Missouri	2015
899823	899823/A/H7N6/A/American_greenwinged_teal/Illinois/15OS6133/2016	A	H7N6	American_greenwinged_teal	Illinois	2016
899807	899807/A/H4N6/A/mallard/Ohio/15OS3981/2015	A	H4N6	mallard	Ohio	2015
899803	899803/A/H4N6/A/bluewinged_teal/Ohio/15OS5174/2015	A	H4N6	bluewinged_teal	Ohio	2015
899738	899738/A/H4N6/A/bluewinged_teal/Ohio/15OS5173/2015	A	H4N6	bluewinged_teal	Ohio	2015
895475	895475/A/H4N6/A/duck/Shanghai/4212/2009	A	H4N6	duck	Shanghai	2009
895474	895474/A/H4N6/A/duck/Shanghai/4202/2009	A	H4N6	duck	Shanghai	2009
895472	895472/A/H4N6/A/duck/Shanghai/672/2009	A	H4N6	duck	Shanghai	2009
895471	895471/A/H4N6/A/duck/Shanghai/462/2009	A	H4N6	duck	Shanghai	2009
895470	895470/A/H4N6/A/duck/Shanghai/442/2009	A	H4N6	duck	Shanghai	2009
895168	895168/A/H5N6/A/chicken/Ganzhou/GZ50/2015	A	H5N6	chicken	Ganzhou	2015
895167	895167/A/H5N6/A/chicken/Ganzhou/GZ21/2015	A	H5N6	chicken	Ganzhou	2015
895166	895166/A/H5N6/A/chicken/Ganzhou/GZ27/2015	A	H5N6	chicken	Ganzhou	2015
895165	895165/A/H5N6/A/chicken/Taishun/TS2/2016	A	H5N6	chicken	Taishun	2016
895164	895164/A/H5N6/A/chicken/Taishun/TS90/2016	A	H5N6	chicken	Taishun	2016
895163	895163/A/H5N6/A/chicken/Taishun/TS12/2016	A	H5N6	chicken	Taishun	2016
895162	895162/A/H5N6/A/chicken/Hubei/ZYSJF38/2016	A	H5N6	chicken	Hubei	2016
895161	895161/A/H5N6/A/chicken/Hubei/ZYSJF22/2016	A	H5N6	chicken	Hubei	2016
895159	895159/A/H5N6/A/chicken/Hubei/ZYSJF11/2016	A	H5N6	chicken	Hubei	2016
895158	895158/A/H5N6/A/duck/Hubei/ZYSYG5/2015	A	H5N6	duck	Hubei	2015
895157	895157/A/H5N6/A/duck/Hubei/ZYSYG18/2015	A	H5N6	duck	Hubei	2015
895156	895156/A/H5N6/A/duck/Hubei/ZYSYF24/2015	A	H5N6	duck	Hubei	2015
895155	895155/A/H5N6/A/duck/Hubei/ZYSYF1/2015	A	H5N6	duck	Hubei	2015
895069	895069/A/H5N6/A/chicken/Vietnam/NCVD15A59/2015	A	H5N6	chicken	Vietnam	2015
895056	895056/A/H5N6/A/duck/Vietnam/NCVD15A57/2015	A	H5N6	duck	Vietnam	2015
895048	895048/A/H5N6/A/chicken/Vietnam/NCVD15A55/2015	A	H5N6	chicken	Vietnam	2015
895033	895033/A/H5N6/A/goose/Vietnam/NCVD15A27/2015	A	H5N6	goose	Vietnam	2015
895026	895026/A/H5N6/A/chicken/Vietnam/NCVD15A17/2015	A	H5N6	chicken	Vietnam	2015
895020	895020/A/H5N6/A/duck/Vietnam/NCVD14A503/2014	A	H5N6	duck	Vietnam	2014
895008	895008/A/H5N6/A/duck/Vietnam/NCVD14A418/2014	A	H5N6	duck	Vietnam	2014
894994	894994/A/H5N6/A/duck/Vietnam/NCVD14A392/2014	A	H5N6	duck	Vietnam	2014
894964	894964/A/H5N6/A/Pheasant/Vietnam/NCVD14A367/2014	A	H5N6	Pheasant	Vietnam	2014
894960	894960/A/H5N6/A/Pheasant/Vietnam/NCVD14A367/2014	A	H5N6	Pheasant	Vietnam	2014
894952	894952/A/H5N6/A/chicken/Vietnam/NCVD15A22/2015	A	H5N6	chicken	Vietnam	2015
894945	894945/A/H5N6/A/chicken/Vietnam/NCVD14A324/2014	A	H5N6	chicken	Vietnam	2014
891497	891497/A/H13N6/A/blackheaded_gull/Netherlands/11/2009	A	H13N6	blackheaded_gull	Netherlands	2009
891141	891141/A/H13N6/A/blackheaded_gull/Netherlands/42/2012	A	H13N6	blackheaded_gull	Netherlands	2012
891103	891103/A/H4N6/A/mute_swan/Netherlands/2/2006	A	H4N6	mute_swan	Netherlands	2006
891099	891099/A/H13N6/A/blackheaded_gull/Netherlands/10/2014	A	H13N6	blackheaded_gull	Netherlands	2014
891081	891081/A/H13N6/A/blackheaded_gull/Netherlands/3/2014	A	H13N6	blackheaded_gull	Netherlands	2014
891032	891032/A/H4N6/A/mallard_duck/Netherlands/30/2014	A	H4N6	mallard_duck	Netherlands	2014
890947	890947/A/H4N6/A/mallard_duck/Netherlands/26/2010	A	H4N6	mallard_duck	Netherlands	2010
890887	890887/A/H13N6/A/blackheaded_gull/Netherlands/52/2012	A	H13N6	blackheaded_gull	Netherlands	2012
890873	890873/A/H13N6/A/blackheaded_gull/Netherlands/134/2012	A	H13N6	blackheaded_gull	Netherlands	2012
890817	890817/A/H13N6/A/blackheaded_gull/Netherlands/35/2014	A	H13N6	blackheaded_gull	Netherlands	2014
890808	890808/A/H13N6/A/blackheaded_gull/Netherlands/98/2012	A	H13N6	blackheaded_gull	Netherlands	2012
890751	890751/A/H13N6/A/blackheaded_gull/Netherlands/87/2012	A	H13N6	blackheaded_gull	Netherlands	2012
890741	890741/A/H13N6/A/blackheaded_gull/Netherlands/115/2012	A	H13N6	blackheaded_gull	Netherlands	2012
890685	890685/A/H13N6/A/blackheaded_gull/Netherlands/100/2012	A	H13N6	blackheaded_gull	Netherlands	2012
890683	890683/A/H4N6/A/mallard_duck/Netherlands/6/2006	A	H4N6	mallard_duck	Netherlands	2006
890657	890657/A/H13N6/A/blackheaded_gull/Netherlands/28/2014	A	H13N6	blackheaded_gull	Netherlands	2014
890648	890648/A/H13N6/A/blackheaded_gull/Netherlands/99/2012	A	H13N6	blackheaded_gull	Netherlands	2012
890602	890602/A/H13N6/A/blackheaded_gull/Netherlands/72/2012	A	H13N6	blackheaded_gull	Netherlands	2012
890545	890545/A/H4N6/A/mallard_duck/Netherlands/24/2013	A	H4N6	mallard_duck	Netherlands	2013
890522	890522/A/H13N6/A/blackheaded_gull/Netherlands/4/2007	A	H13N6	blackheaded_gull	Netherlands	2007
890468	890468/A/H13N6/A/blackheaded_gull/Netherlands/102/2012	A	H13N6	blackheaded_gull	Netherlands	2012
890462	890462/A/H13N6/A/blackheaded_gull/Netherlands/110/2012	A	H13N6	blackheaded_gull	Netherlands	2012
890356	890356/A/H13N6/A/blackheaded_gull/Netherlands/83/2012	A	H13N6	blackheaded_gull	Netherlands	2012
890326	890326/A/H4N6/A/mallard_duck/Netherlands/19/2012	A	H4N6	mallard_duck	Netherlands	2012
890269	890269/A/H13N6/A/blackheaded_gull/Netherlands/29/2014	A	H13N6	blackheaded_gull	Netherlands	2014
890236	890236/A/H13N6/A/blackheaded_gull/Netherlands/104/2012	A	H13N6	blackheaded_gull	Netherlands	2012
890115	890115/A/H13N6/A/blackheaded_gull/Netherlands/32/2014	A	H13N6	blackheaded_gull	Netherlands	2014
890031	890031/A/H4N6/A/mallard_duck/Netherlands/18/2007	A	H4N6	mallard_duck	Netherlands	2007
889920	889920/A/H13N6/A/blackheaded_gull/Netherlands/105/2012	A	H13N6	blackheaded_gull	Netherlands	2012
889833	889833/A/H4N6/A/mallard_duck/Netherlands/55/2008	A	H4N6	mallard_duck	Netherlands	2008
889829	889829/A/H13N6/A/blackheaded_gull/Netherlands/33/2012	A	H13N6	blackheaded_gull	Netherlands	2012
889824	889824/A/H4N6/A/mallard_duck/Netherlands/27/2009	A	H4N6	mallard_duck	Netherlands	2009
889723	889723/A/H13N6/A/blackheaded_gull/Netherlands/76/2012	A	H13N6	blackheaded_gull	Netherlands	2012
889624	889624/A/H13N6/A/blackheaded_gull/Netherlands/1/2010	A	H13N6	blackheaded_gull	Netherlands	2010
889600	889600/A/H13N6/A/blackheaded_gull/Netherlands/11/2014	A	H13N6	blackheaded_gull	Netherlands	2014
889407	889407/A/H13N6/A/blackheaded_gull/Netherlands/26/2014	A	H13N6	blackheaded_gull	Netherlands	2014
889405	889405/A/H13N6/A/blackheaded_gull/Netherlands/82/2012	A	H13N6	blackheaded_gull	Netherlands	2012
889404	889404/A/H4N6/A/mallard_duck/Netherlands/7/2011	A	H4N6	mallard_duck	Netherlands	2011
889309	889309/A/H13N6/A/blackheaded_gull/Netherlands/81/2012	A	H13N6	blackheaded_gull	Netherlands	2012
847477	847477/A/H6N6/A/duck/Guangxi/6121/2013	A	H6N6	duck	Guangxi	2013
847473	847473/A/H6N6/A/duck/Guangxi/219/2013	A	H6N6	duck	Guangxi	2013
847471	847471/A/H6N6/A/duck/Guangxi/217/2013	A	H6N6	duck	Guangxi	2013
847470	847470/A/H6N6/A/duck/Guangxi/185/2014	A	H6N6	duck	Guangxi	2014
847469	847469/A/H6N6/A/duck/Guangxi/184/2014	A	H6N6	duck	Guangxi	2014
845242	845242/A/H3N6/A/mallard/Sweden/141675/2013	A	H3N6	mallard	Sweden	2013
841781	841781/A/H4N6/A/chicken/Wales/600020823/2014	A	H4N6	chicken	Wales	2014
841773	841773/A/H4N6/A/chicken/England/474016250/2014	A	H4N6	chicken	England	2014
839149	839149/A/H5N6/A/Gallinula_chloropus/Guangdong/GZ174/2014	A	H5N6	Gallinula_chloropus	Guangdong	2014
839141	839141/A/H5N6/A/Copsychus_saularis/Guangdong/SW8/2014	A	H5N6	Copsychus_saularis	Guangdong	2014
837311	837311/A/H5N6/A/duck/Hubei/XG18/2015	A	H5N6	duck	Hubei	2015
837309	837309/A/H5N6/A/duck/Hubei/WH18/2015	A	H5N6	duck	Hubei	2015
817158	817158/A/H5N6/A/muscovy_duck/LBM806/2015	A	H5N6	muscovy_duck		2015
812987	812987/A/H4N6/A/mallard/California/UCD707/2015	A	H4N6	mallard	California	2015
812956	812956/A/H4N6/A/mallard/California/UCD686/2015	A	H4N6	mallard	California	2015
812761	812761/A/H4N6/A/mallard/California/UCD809/2015	A	H4N6	mallard	California	2015
775357	775357/A/H7N6/A/Chilean_teal/Chile/9/2013	A	H7N6	Chilean_teal	Chile	2013
775285	775285/A/H5N6/A/duck/Guangzhou/018/2014	A	H5N6	duck	Guangzhou	2014
760207	760207/A/H3N6/A/duck/Hunan/146/2014	A	H3N6	duck	Hunan	2014
760098	760098/A/H5N6/A/feline/Guangdong/2/2015	A	H5N6	feline	Guangdong	2015
760091	760091/A/H5N6/A/feline/Guangdong/1/2015	A	H5N6	feline	Guangdong	2015
753550	753550/A/H6N6/A/chicken/Zhejiang/74154/2015	A	H6N6	chicken	Zhejiang	2015
753549	753549/A/H6N6/A/chicken/Zhejiang/514158/2015	A	H6N6	chicken	Zhejiang	2015
753547	753547/A/H6N6/A/chicken/Zhejiang/110144/2015	A	H6N6	chicken	Zhejiang	2015
753546	753546/A/H6N6/A/chicken/Zhejiang/110102/2015	A	H6N6	chicken	Zhejiang	2015
753545	753545/A/H6N6/A/chicken/Zhejiang/727029/2014	A	H6N6	chicken	Zhejiang	2014
736916	736916/A/H5N6/A/Changsha/1/2014	A	H5N6		Changsha	2014
736693	736693/A/H6N6/A/duck/Guizhou/013/2014	A	H6N6	duck	Guizhou	2014
735657	735657/A/H4N6/A/environment/Maryland/14OS1486/2014	A	H4N6	environment	Maryland	2014
729752	729752/A/H4N6/A/mallard/Alaska/898/2014	A	H4N6	mallard	Alaska	2014
729728	729728/A/H4N6/A/American_greenwinged_teal/Alaska/866/2014	A	H4N6	American_greenwinged_teal	Alaska	2014
729712	729712/A/H3N6/A/northern_pintail/Alaska/830/2014	A	H3N6	northern_pintail	Alaska	2014
729704	729704/A/H4N6/A/northern_pintail/Alaska/819/2014	A	H4N6	northern_pintail	Alaska	2014
729696	729696/A/H4N6/A/American_greenwinged_teal/Alaska/816/2014	A	H4N6	American_greenwinged_teal	Alaska	2014
729555	729555/A/H4N6/A/mallard/Alaska/468/2014	A	H4N6	mallard	Alaska	2014
729499	729499/A/H4N6/A/northern_pintail/Alaska/257/2014	A	H4N6	northern_pintail	Alaska	2014
718520	718520/A/H4N6/A/swine/Missouri/A01727926/2015	A	H4N6	swine	Missouri	2015
703646	703646/A/H5N6/A/duck/Eastern_China/S0322/2014	A	H5N6	duck	Eastern_China	2014
703645	703645/A/H5N6/A/duck/Eastern_China/S0908/2014	A	H5N6	duck	Eastern_China	2014
703643	703643/A/H5N6/A/duck/Eastern_China/S0711/2014	A	H5N6	duck	Eastern_China	2014
703641	703641/A/H5N6/A/goose/Eastern_China/S0513/2013	A	H5N6	goose	Eastern_China	2013
699015	699015/A/H13N6/A/gull/Massachusetts/12JR00671/2012	A	H13N6	gull	Massachusetts	2012
692610	692610/A/H4N6/A/goose/Jiangsu/S2433/2011	A	H4N6	goose	Jiangsu	2011
692579	692579/A/H4N6/A/duck/Zhejiang/S2088/2011	A	H4N6	duck	Zhejiang	2011
692573	692573/A/H4N6/A/duck/Zhejiang/S2235/2012	A	H4N6	duck	Zhejiang	2012
692554	692554/A/H4N6/A/duck/Jiangxi/S2443/2012	A	H4N6	duck	Jiangxi	2012
692514	692514/A/H4N6/A/duck/Hunan/S1166/2010	A	H4N6	duck	Hunan	2010
692506	692506/A/H4N6/A/duck/Hunan/S1012/2009	A	H4N6	duck	Hunan	2009
692474	692474/A/H4N6/A/duck/Henan/S4179/2009	A	H4N6	duck	Henan	2009
692466	692466/A/H4N6/A/duck/Henan/S1091/2010	A	H4N6	duck	Henan	2010
692458	692458/A/H4N6/A/duck/Guizhou/S1167/2010	A	H4N6	duck	Guizhou	2010
692450	692450/A/H4N6/A/duck/Guangxi/S4312/2011	A	H4N6	duck	Guangxi	2011
692442	692442/A/H4N6/A/duck/Guangxi/S2090/2012	A	H4N6	duck	Guangxi	2012
692434	692434/A/H4N6/A/duck/Guangxi/S1211/2010	A	H4N6	duck	Guangxi	2010
692426	692426/A/H4N6/A/duck/Guangxi/S1107/2010	A	H4N6	duck	Guangxi	2010
692370	692370/A/H4N6/A/duck/Anhui/S4155/2009	A	H4N6	duck	Anhui	2009
692362	692362/A/H4N6/A/duck/Anhui/S2193/2012	A	H4N6	duck	Anhui	2012
692346	692346/A/H4N6/A/chicken/Hunan/S1267/2010	A	H4N6	chicken	Hunan	2010
681354	681354/A/H5N6/A/chicken/Zhejiang/727155/2014	A	H5N6	chicken	Zhejiang	2014
681353	681353/A/H5N6/A/chicken/Zhejiang/727026/2014	A	H5N6	chicken	Zhejiang	2014
681352	681352/A/H5N6/A/chicken/Zhejiang/727022/2014	A	H5N6	chicken	Zhejiang	2014
681351	681351/A/H5N6/A/goose/Zhejiang/1120132/2014	A	H5N6	goose	Zhejiang	2014
681349	681349/A/H5N6/A/goose/Zhejiang/925108/2014	A	H5N6	goose	Zhejiang	2014
681348	681348/A/H5N6/A/goose/Zhejiang/925106/2014	A	H5N6	goose	Zhejiang	2014
681347	681347/A/H5N6/A/goose/Zhejiang/925105/2014	A	H5N6	goose	Zhejiang	2014
681346	681346/A/H5N6/A/goose/Zhejiang/925036/2014	A	H5N6	goose	Zhejiang	2014
681345	681345/A/H5N6/A/goose/Zhejiang/727110/2014	A	H5N6	goose	Zhejiang	2014
681344	681344/A/H5N6/A/goose/Zhejiang/727092/2014	A	H5N6	goose	Zhejiang	2014
891646	891646/A/H5N6/A/chicken/Miyazaki/23C/2017	A	H5N6	chicken	Miyazaki	2017
891550	891550/A/H5N6/A/black_swan/Ibaraki/348C/2017	A	H5N6	black_swan	Ibaraki	2017
885387	885387/A/H5N6/A/chicken/Gifu/12C/2017	A	H5N6	chicken	Gifu	2017
885371	885371/A/H5N6/A/chicken/Gifu/19C/2017	A	H5N6	chicken	Gifu	2017
885315	885315/A/H5N6/A/whooper_swan/Ibaraki/331C/2017	A	H5N6	whooper_swan	Ibaraki	2017
885299	885299/A/H5N6/A/chicken/Gifu/11C/2017	A	H5N6	chicken	Gifu	2017
881212	881212/A/H5N6/A/muteswan/Ibaraki/277T/2016	A	H5N6	muteswan	Ibaraki	2016
881204	881204/A/H5N6/A/great_crested_grebe/Ibaraki/298C/2016	A	H5N6	great_crested_grebe	Ibaraki	2016
881172	881172/A/H5N6/A/pochard/Ibaraki/268T/2016	A	H5N6	pochard	Ibaraki	2016
881148	881148/A/H5N6/A/chicken/Kumamoto/13C/2016	A	H5N6	chicken	Kumamoto	2016
881132	881132/A/H5N6/A/mute_swan/Ibaraki/270T/2016	A	H5N6	mute_swan	Ibaraki	2016
881084	881084/A/H5N6/A/black_swan/Ibaraki/302C/2016	A	H5N6	black_swan	Ibaraki	2016
881060	881060/A/H5N6/A/black_headed_gull/Ibaraki/291T/2016	A	H5N6	black_headed_gull	Ibaraki	2016
881052	881052/A/H5N6/A/chicken/Miyazaki/15C/2016	A	H5N6	chicken	Miyazaki	2016
881028	881028/A/H5N6/A/great_crested_grebe/Ibaraki/287T/2016	A	H5N6	great_crested_grebe	Ibaraki	2016
881020	881020/A/H5N6/A/great_crested_grebe/Ibaraki/286T/2016	A	H5N6	great_crested_grebe	Ibaraki	2016
881004	881004/A/H5N6/A/whooper_swan/Ibaraki/301T/2016	A	H5N6	whooper_swan	Ibaraki	2016
880964	880964/A/H5N6/A/blackheadedgull/Ibaraki/267T/2016	A	H5N6	blackheadedgull	Ibaraki	2016
962510	962510/A/H5N6/A/whooper_swan/Niigata/13/2017	A	H5N6	whooper_swan	Niigata	2017
962502	962502/A/H5N6/A/peregrine_falcon/Niigata/12/2017	A	H5N6	peregrine_falcon	Niigata	2017
962494	962494/A/H5N6/A/tundra_swan/Niigata/8/2016	A	H5N6	tundra_swan	Niigata	2016
962478	962478/A/H5N6/A/tundra_swan/Niigata/1/2016	A	H5N6	tundra_swan	Niigata	2016
962470	962470/A/H5N6/A/whooper_swan/Fukushima/3/2016	A	H5N6	whooper_swan	Fukushima	2016
962462	962462/A/H5N6/A/whooper_swan/Fukushima/1/2016	A	H5N6	whooper_swan	Fukushima	2016
962446	962446/A/H5N6/A/whitefronted_goose/Miyagi/1/2016	A	H5N6	whitefronted_goose	Miyagi	2016
962430	962430/A/H5N6/A/coot/Iwate/13/2016	A	H5N6	coot	Iwate	2016
962414	962414/A/H5N6/A/tundra_swan/Iwate/9/2016	A	H5N6	tundra_swan	Iwate	2016
962406	962406/A/H5N6/A/whooper_swan/Iwate/8/2016	A	H5N6	whooper_swan	Iwate	2016
962398	962398/A/H5N6/A/whooper_swan/Iwate/5/2016	A	H5N6	whooper_swan	Iwate	2016
962390	962390/A/H5N6/A/whooper_swan/Iwate/1/2016	A	H5N6	whooper_swan	Iwate	2016
866079	866079/A/H5N6/A/chicken/Korea/H23/2016	A	H5N6	chicken	Korea	2016
684540	684540/A/H5N6/A/Shenzhen/1/2015	A	H5N6		Shenzhen	2015
962355	962355/A/H5N6/A/mute_swan/Aomori/4/2016	A	H5N6	mute_swan	Aomori	2016
962347	962347/A/H5N6/A/chicken/Hokkaido/002/2017	A	H5N6	chicken	Hokkaido	2017
962339	962339/A/H5N6/A/whooper_swan/Hokkaido/X13/2017	A	H5N6	whooper_swan	Hokkaido	2017
962331	962331/A/H5N6/A/whooper_swan/Hokkaido/X12/2017	A	H5N6	whooper_swan	Hokkaido	2017
962323	962323/A/H5N6/A/pintail/Hokkaido/X8/2016	A	H5N6	pintail	Hokkaido	2016
962315	962315/A/H5N6/A/peregrine_falcon/Hokkaido/X7/2016	A	H5N6	peregrine_falcon	Hokkaido	2016
687157	687157/A/H5N6/A/great_egret/Hong_Kong/00032/2016	A	H5N6	great_egret	Hong_Kong	2016
687155	687155/A/H5N6/A/Oriental_magpie_robin/Hong_Kong/16759/2015_	A	H5N6	Oriental_magpie_robin	Hong_Kong	2015
687153	687153/A/H5N6/A/Oriental_magpie_robin/Hong_Kong/06154/2015	A	H5N6	Oriental_magpie_robin	Hong_Kong	2015
687145	687145/A/H5N6/A/peregrine_falcon/Hong_Kong/04955/2015	A	H5N6	peregrine_falcon	Hong_Kong	2015
760080	760080/A/H5N6/A/environment/Guangdong/01.01_SZSGXJK006E/2016	A	H5N6	environment	Guangdong	2016
760056	760056/A/H5N6/A/duck/Guangdong/01.01_SZSGXJK007G/2016	A	H5N6	duck	Guangdong	2016
760052	760052/A/H5N6/A/duck/Guangdong/01.01_SZSGXJK006G/2016	A	H5N6	duck	Guangdong	2016
760036	760036/A/H5N6/A/duck/Guangdong/01.01_SZSGXJK005G_/2016	A	H5N6	duck	Guangdong	2016
760028	760028/A/H5N6/A/duck/Guangdong/01.01_SZSGXJK005Y/2016	A	H5N6	duck	Guangdong	2016
760020	760020/A/H5N6/A/duck/Guangdong/01.01_SZSGXJK003W/2016	A	H5N6	duck	Guangdong	2016
759992	759992/A/H5N6/A/duck/Guangdong/01.01_SZSGXJK002G/2016	A	H5N6	duck	Guangdong	2016
759983	759983/A/H5N6/A/duck/Guangdong/01.01_SZSGXJK002Y/2016	A	H5N6	duck	Guangdong	2016
742600	742600/A/H5N6/A/Barheaded_goose/Qinghai/X437/2015_H5N6	A	H5N6	Barheaded_goose	Qinghai	2015
742560	742560/A/H5N6/A/Barheaded_goose/Qinghai/X4181/2015_H5N6_	A	H5N6	Barheaded_goose	Qinghai	2015
742552	742552/A/H5N6/A/Barheaded_goose/Qinghai/X417/2015_H5N6	A	H5N6	Barheaded_goose	Qinghai	2015
691380	691380/A/H5N6/A/_Guangdong_/ZQ874/2015	A	H5N6		_Guangdong_	2015
691372	691372/A/H5N6/A/_Guangdong_/SZ872/2015	A	H5N6		_Guangdong_	2015
687549	687549/A/H5N6/A/Goose/_Guangdong_/SSZYP/2015	A	H5N6	Goose	_Guangdong_	2015
687541	687541/A/H5N6/A/Goose/_Guangdong_/SSLBY/2015	A	H5N6	Goose	_Guangdong_	2015
687525	687525/A/H5N6/A/Chicken/Guangdong/FG594/2015	A	H5N6	Chicken	Guangdong	2015
687517	687517/A/H5N6/A/Duck/Guangdong/PY503/2014	A	H5N6	Duck	Guangdong	2014
687500	687500/A/H5N6/A/Goose/_Guangdong_/JG125/2013	A	H5N6	Goose	_Guangdong_	2013
687494	687494/A/H6N6/A/Chicken/Guangdong/PY480/2014	A	H6N6	Chicken	Guangdong	2014
861587	861587/A/H5N6/A/environment/Kagoshima/KUngrI/2016	A	H5N6	environment	Kagoshima	2016
969355	969355/A/H4N6/A/duck/Kagoshima/KU6/2013	A	H4N6	duck	Kagoshima	2013
867582	867582/A/H5N6/A/crane/Kagoshima/KU4/2016	A	H5N6	crane	Kagoshima	2016
823917	823917/A/H4N6/A/teal/Chany_Lake/106__cloaca/2012	A	H4N6	teal	Chany_Lake	2012
823674	823674/A/H13N6/A/blackheaded_gull/Kamchatka/007/2015	A	H13N6	blackheaded_gull	Kamchatka	2015
693868	693868/A/H5N6/A/Shenzhen/TH002/2016	A	H5N6	Shenzhen	TH002	2016
693831	693831/A/H5N6/A/Shenzhen/TH003/2016	A	H5N6	Shenzhen	TH003	2016
967628	967628/A/H5N6/A/chicken/Chiba/11C/2017	A	H5N6	chicken	Chiba	2017
967620	967620/A/H5N6/A/chicken/Miyagi/15T/2017	A	H5N6	chicken	Miyagi	2017
967572	967572/A/H5N6/A/chicken/Chiba/13T/2017	A	H5N6	chicken	Chiba	2017
907289	907289/A/H5N6/A/chicken/Saga/17T/2017	A	H5N6	chicken	Saga	2017
907273	907273/A/H5N6/A/mute_swan/Ibaraki/221C/2016	A	H5N6	mute_swan	Ibaraki	2016
873503	873503/A/H5N6/A/chicken/Miyazaki/16C/2016	A	H5N6	chicken	Miyazaki	2016
873374	873374/A/H5N6/A/black_headed_gull/Ibaraki/258T/2016	A	H5N6	black_headed_gull	Ibaraki	2016
873318	873318/A/H5N6/A/mute_swan/Kyoto/8T/2016	A	H5N6	mute_swan	Kyoto	2016
873018	873018/A/H5N6/A/muscovy_duck/Aomori/17T/2016	A	H5N6	muscovy_duck	Aomori	2016
873010	873010/A/H5N6/A/muscovy_duck/Aomori/11T/2016	A	H5N6	muscovy_duck	Aomori	2016
873002	873002/A/H5N6/A/chicken/Niigata/14C/2016	A	H5N6	chicken	Niigata	2016
867040	867040/A/H5N6/A/chicken/Niigata/25C/2016	A	H5N6	chicken	Niigata	2016
860975	860975/A/H4N6/A/pochard/Fukui/131816/2013	A	H4N6	pochard	Fukui	2013
855947	855947/A/H4N6/A/duck/Kagoshima/461219/2013	A	H4N6	duck	Kagoshima	2013
855894	855894/A/H4N6/A/duck/Shimane/321114/2012	A	H4N6	duck	Shimane	2012
855822	855822/A/H4N6/A/duck/Kumamoto/431119/2014	A	H4N6	duck	Kumamoto	2014
855752	855752/A/H4N6/A/duck/Miyazaki/451105/2015	A	H4N6	duck	Miyazaki	2015
855726	855726/A/H3N6/A/duck/Tottori/311018/2015	A	H3N6	duck	Tottori	2015
855662	855662/A/H4N6/A/duck/Okinawa/471017/2015	A	H4N6	duck	Okinawa	2015
855526	855526/A/H6N6/A/duck/Saga/411013/2014	A	H6N6	duck	Saga	2014
980834	980834/A/H5N6/A/duck/Guangdong/673/2014	A	H5N6	duck	Guangdong	2014
866710	866710/A/H5N6/A/duck/Hyogo/1/2016	A	H5N6	duck	Hyogo	2016
861134	861134/A/H9N6/A/Environment/Jiangxi/24429/2014	A	H9N6	Environment	Jiangxi	2014
717979	717979/A/H6N6/A/environment/Hunan/20/2011	A	H6N6	environment	Hunan	2011
717971	717971/A/H6N6/A/environment/Hunan/19/2011	A	H6N6	environment	Hunan	2011
717963	717963/A/H6N6/A/environment/Hunan/18/2011	A	H6N6	environment	Hunan	2011
717955	717955/A/H6N6/A/environment/Jiangxi/19/2011	A	H6N6	environment	Jiangxi	2011
717947	717947/A/H6N6/A/environment/Jiangxi/17/2011	A	H6N6	environment	Jiangxi	2011
717931	717931/A/H6N6/A/environment/Hunan/14/2010	A	H6N6	environment	Hunan	2010
717915	717915/A/H6N6/A/environment/Jiangxi/15/2010	A	H6N6	environment	Jiangxi	2010
717907	717907/A/H6N6/A/environment/Hunan/07/2010	A	H6N6	environment	Hunan	2010
717899	717899/A/H6N6/A/environment/Hunan/03/2010	A	H6N6	environment	Hunan	2010
717891	717891/A/H6N6/A/environment/HunanChangsha/2/2010	A	H6N6	environment	HunanChangsha	2010
717875	717875/A/H6N6/A/environment/HunanChangsha/1/2009	A	H6N6	environment	HunanChangsha	2009
717867	717867/A/H6N6/A/environment/Jiangxi/25/2009	A	H6N6	environment	Jiangxi	2009
717859	717859/A/H6N6/A/environment/Jiangxi/24/2009	A	H6N6	environment	Jiangxi	2009
1279366	1279366/A/H5N6/A/domestic_duck/GermanyMV/AR613L02727/2018	A	H5N6	domestic_duck	GermanyMV	2018
1215545	1215545/A/H5N6/A/turkey/GermanySH/AR185L02549/2018	A	H5N6	turkey	GermanySH	2018
1209780	1209780/A/H5N6/A/chicken/GermanySH/AR164L02543/2018	A	H5N6	chicken	GermanySH	2018
1139716	1139716/A/H5N6/A/common_pochard/GermanyBY/AR0918L02421/2017	A	H5N6	common_pochard	GermanyBY	2017
1221843	1221843/A/H4N6/A/chicken/Shandong/36/2016	A	H4N6	chicken	Shandong	2016
1565711	1565711/A/H4N6/A/bluewinged_teal/Alberta/554/2017	A	H4N6	bluewinged_teal	Alberta	2017
1565676	1565676/A/H4N6/A/mallard/Alberta/594/2017	A	H4N6	mallard	Alberta	2017
1565668	1565668/A/H4N6/A/mallard/Alberta/498/2017	A	H4N6	mallard	Alberta	2017
1565605	1565605/A/H4N6/A/bluewinged_teal/Alberta/556/2017	A	H4N6	bluewinged_teal	Alberta	2017
1556482	1556482/A/H7N6/A/turkey/Chile/170027452/2017	A	H7N6	turkey	Chile	2017
1556472	1556472/A/H7N6/A/turkey/Chile/170027423/2017	A	H7N6	turkey	Chile	2017
1556462	1556462/A/H7N6/A/turkey/Chile/170027451/2017	A	H7N6	turkey	Chile	2017
1556453	1556453/A/H7N6/A/turkey/Chile/170027428/2017	A	H7N6	turkey	Chile	2017
1556446	1556446/A/H7N6/A/turkey/Chile/170027424/2017	A	H7N6	turkey	Chile	2017
1554468	1554468/A/H7N6/A/yellowbilled_teal/Chile/C25814/2017	A	H7N6	yellowbilled_teal	Chile	2017
1553532	1553532/A/H4N6/A/mallard/Beijing/21/2011	A	H4N6	mallard	Beijing	2011
1549760	1549760/A/H13N6/A/herring_gull/Delaware_Bay/22/2014	A	H13N6	herring_gull	Delaware_Bay	2014
1538273	1538273/A/H4N6/A/bluewinged_teal/Ohio/17OS1835/2017	A	H4N6	bluewinged_teal	Ohio	2017
1538254	1538254/A/H4N6/A/bluewinged_teal/Missouri/17OS3214/2017	A	H4N6	bluewinged_teal	Missouri	2017
1538191	1538191/A/H4N6/A/American_greenwinged_teal/Ohio/17OS1850/2017	A	H4N6	American_greenwinged_teal	Ohio	2017
1538154	1538154/A/H4N6/A/northern_shoveler/Missouri/17OS4575/2017	A	H4N6	northern_shoveler	Missouri	2017
1537972	1537972/A/H4N6/A/American_greenwinged_teal/Illinois/17OS2545/2017	A	H4N6	American_greenwinged_teal	Illinois	2017
1537920	1537920/A/H4N6/A/bluewinged_teal/Missouri/17OS3191/2017	A	H4N6	bluewinged_teal	Missouri	2017
1537882	1537882/A/H4N6/A/American_greenwinged_teal/Ohio/17OS2963/2017	A	H4N6	American_greenwinged_teal	Ohio	2017
1537844	1537844/A/H4N6/A/American_greenwinged_teal/Missouri/17OS3168/2017	A	H4N6	American_greenwinged_teal	Missouri	2017
1537572	1537572/A/H4N6/A/bluewinged_teal/Missouri/17OS3151/2017	A	H4N6	bluewinged_teal	Missouri	2017
1537558	1537558/A/H4N6/A/bluewinged_teal/Missouri/17OS3195/2017	A	H4N6	bluewinged_teal	Missouri	2017
1537494	1537494/A/H4N6/A/bluewinged_teal/Illinois/17OS2628/2017	A	H4N6	bluewinged_teal	Illinois	2017
1537482	1537482/A/H4N6/A/mallard/Wisconsin/17OS3283/2017	A	H4N6	mallard	Wisconsin	2017
1537238	1537238/A/H4N6/A/bluewinged_teal/Illinois/17OS2636/2017	A	H4N6	bluewinged_teal	Illinois	2017
1537193	1537193/A/H4N6/A/mallard/Wisconsin/17OS4014/2017	A	H4N6	mallard	Wisconsin	2017
1537074	1537074/A/H4N6/A/mallard/Netherlands/27/2017	A	H4N6	mallard	Netherlands	2017
1537040	1537040/A/H4N6/A/mallard/Netherlands/89/2017	A	H4N6	mallard	Netherlands	2017
1530603	1530603/A/H3N6/A/Mallard/Netherlands/3/2013	A	H3N6	Mallard	Netherlands	2013
1530588	1530588/A/H4N6/A/Mallard/Netherlands/33/2015	A	H4N6	Mallard	Netherlands	2015
1530577	1530577/A/H4N6/A/Mallard/Netherlands/39/2015	A	H4N6	Mallard	Netherlands	2015
1530539	1530539/A/H13N6/A/laughing_gull/Delaware_Bay/458/2018	A	H13N6	laughing_gull	Delaware_Bay	2018
1530529	1530529/A/H13N6/A/kelp_gull/Delaware_Bay/441/2018	A	H13N6	kelp_gull	Delaware_Bay	2018
1530364	1530364/A/H13N6/A/laughing_gull/Delaware_Bay/451/2018	A	H13N6	laughing_gull	Delaware_Bay	2018
1522998	1522998/A/H13N6/A/red_knot/Delaware_Bay/489/2010	A	H13N6	red_knot	Delaware_Bay	2010
1522970	1522970/A/H10N6/A/red_knot/Delaware_Bay/126/2011	A	H10N6	red_knot	Delaware_Bay	2011
1522913	1522913/A/H13N6/A/dunlin/Delaware_Bay/391/2012	A	H13N6	dunlin	Delaware_Bay	2012
1265787	1265787/A/H5N6/A/tufted_duck/Shimane/3211TY001/2017	A	H5N6	tufted_duck	Shimane	2017
1228277	1228277/A/H13N6/A/laughing_gull/New_Jersey/UGAI172856/2017	A	H13N6	laughing_gull	New_Jersey	2017
1226497	1226497/A/H5N6/A/quail/Vietnam/CVVI03/2015	A	H5N6	quail	Vietnam	2015
1226490	1226490/A/H5N6/A/quail/Vietnam/CVVI01/2015	A	H5N6	quail	Vietnam	2015
1223763	1223763/A/H5N6/A/jungle_crow/Hyogo/2803E022/2018	A	H5N6	jungle_crow	Hyogo	2018
1223755	1223755/A/H5N6/A/jungle_crow/Hyogo/2803E011/2018	A	H5N6	jungle_crow	Hyogo	2018
1223747	1223747/A/H5N6/A/jungle_crow/Hyogo/2803A002/2018	A	H5N6	jungle_crow	Hyogo	2018
1189825	1189825/A/H3N6/A/duck/Hokkaido/221/2008	A	H3N6	duck	Hokkaido	2008
1184372	1184372/A/H5N6/A/mute_swan/Hyogo/2801ITM015/2017	A	H5N6	mute_swan	Hyogo	2017
1184356	1184356/A/H5N6/A/tundra_swan/Niigata/5112006/2016	A	H5N6	tundra_swan	Niigata	2016
1184348	1184348/A/H5N6/A/tundra_swan/Niigata/5112004/2016	A	H5N6	tundra_swan	Niigata	2016
1179243	1179243/A/H5N6/A/heron/Guangdong/C1/2013	A	H5N6	heron	Guangdong	2013
1176461	1176461/A/H4N6/A/duck/Mongolia/689/2010	A	H4N6	duck	Mongolia	2010
1176431	1176431/A/H4N6/A/duck/Mongolia/68/2010	A	H4N6	duck	Mongolia	2010
1175919	1175919/A/H4N6/A/duck/Mongolia/637/2010	A	H4N6	duck	Mongolia	2010
1175912	1175912/A/H3N6/A/duck/Mongolia/621/2010	A	H3N6	duck	Mongolia	2010
1169776	1169776/A/H5N6/A/Whiteeyed_Pochard/Ningxia/48017/2015	A	H5N6	Whiteeyed_Pochard	Ningxia	2015
1169769	1169769/A/H5N6/A/Whiteeyed_Pochard/Ningxia/47916/2015	A	H5N6	Whiteeyed_Pochard	Ningxia	2015
1169760	1169760/A/H5N6/A/Whiteeyed_Pochard/Ningxia/47714/2015	A	H5N6	Whiteeyed_Pochard	Ningxia	2015
1169752	1169752/A/H5N6/A/Whiteeyed_Pochard/Ningxia/4738/2015	A	H5N6	Whiteeyed_Pochard	Ningxia	2015
1161236	1161236/A/H5N6/A/cackling_goose/Aichi/2312T020/2016	A	H5N6	cackling_goose	Aichi	2016
1161151	1161151/A/H5N6/A/blackheaded_gull/Hyogo/2801E009/2017	A	H5N6	blackheaded_gull	Hyogo	2017
1161143	1161143/A/H5N6/A/greater_scaup/Aichi/2301N021/2017	A	H5N6	greater_scaup	Aichi	2017
1159965	1159965/A/H5N6/A/Shoveller/Ningxia/48853/2015	A	H5N6	Shoveller	Ningxia	2015
1159959	1159959/A/H5N6/A/Gadwall/Ningxia/48738/2015	A	H5N6	Gadwall	Ningxia	2015
1159901	1159901/A/H5N6/A/Gadwall/Ningxia/4727/2015	A	H5N6	Gadwall	Ningxia	2015
1159883	1159883/A/H5N6/A/Great_Crested_Grebe/Ningxia/48226/2015	A	H5N6	Great_Crested_Grebe	Ningxia	2015
1159875	1159875/A/H5N6/A/Shoveller/Ningxia/48121/2015	A	H5N6	Shoveller	Ningxia	2015
1159867	1159867/A/H5N6/A/Commom_Teal/Ningxia/47815/2015	A	H5N6	Commom_Teal	Ningxia	2015
1159843	1159843/A/H5N6/A/Commom_Teal/Ningxia/4749/2015	A	H5N6	Commom_Teal	Ningxia	2015
1154269	1154269/A/H7N6/A/scoter/Maryland/16OS2531/2016	A	H7N6	scoter	Maryland	2016
1153592	1153592/A/H4N6/A/duck/Mongolia/183/2010	A	H4N6	duck	Mongolia	2010
1153565	1153565/A/H3N6/A/duck/Mongolia/146/2010	A	H3N6	duck	Mongolia	2010
1153547	1153547/A/H4N6/A/duck/Mongolia/1065/2009	A	H4N6	duck	Mongolia	2009
1153519	1153519/A/H3N6/A/duck/Hokkaido/10/2015	A	H3N6	duck	Hokkaido	2015
1153492	1153492/A/H5N6/A/chicken/Vietnam/HU442/2015	A	H5N6	chicken	Vietnam	2015
1151671	1151671/A/H13N6/A/duck/Hokkaido/W189/2006	A	H13N6	duck	Hokkaido	2006
1151657	1151657/A/H4N6/A/duck/Hokkaido/W150/2014	A	H4N6	duck	Hokkaido	2014
1151620	1151620/A/H11N6/A/duck/Hokkaido/W165/2015	A	H11N6	duck	Hokkaido	2015
1151607	1151607/A/H5N6/A/coot/Shiga/2501T010/2017	A	H5N6	coot	Shiga	2017
1134097	1134097/A/H4N6/A/duck/Mongolia/372/2010	A	H4N6	duck	Mongolia	2010
1133993	1133993/A/H4N6/A/duck/Mongolia/262/2011	A	H4N6	duck	Mongolia	2011
1133979	1133979/A/H4N6/A/duck/Mongolia/244/2010	A	H4N6	duck	Mongolia	2010
1133628	1133628/A/H5N6/A/environment/Gifu/21/2017	A	H5N6	environment	Gifu	2017
1133390	1133390/A/H5N6/A/mandarin_duck/Tochigi/0902C033/2017	A	H5N6	mandarin_duck	Tochigi	2017
1133382	1133382/A/H5N6/A/eastern_buzzard/Oita/4401F005/2017	A	H5N6	eastern_buzzard	Oita	2017
1127540	1127540/A/H5N6/A/mute_swan/Shimane/3211A001/2017	A	H5N6	mute_swan	Shimane	2017
1074780	1074780/A/H4N6/A/mallard/Beijing/25/2016	A	H4N6	mallard	Beijing	2016
1074778	1074778/A/H4N6/A/mallard/Beijing/10/2016	A	H4N6	mallard	Beijing	2016
1072512	1072512/A/H4N6/A/mallard/Alberta/515/2015	A	H4N6	mallard	Alberta	2015
1072148	1072148/A/H4N6/A/mallard/Alberta/224/2016	A	H4N6	mallard	Alberta	2016
1072126	1072126/A/H4N6/A/environment/Alberta/89/2016	A	H4N6	environment	Alberta	2016
1070390	1070390/A/H4N6/A/duck/Alberta/31/2016	A	H4N6	duck	Alberta	2016
1070027	1070027/A/H5N6/A/wildfowl/Shandong/SD01/2015	A	H5N6	wildfowl	Shandong	2015
1067968	1067968/A/H6N6/A/muscovy_duck/Vietnam/LBM811/2015	A	H6N6	muscovy_duck	Vietnam	2015
1061387	1061387/A/H5N6/A/cat/Zhejiang/C2/2016	A	H5N6	cat	Zhejiang	2016
1061386	1061386/A/H5N6/A/cat/Zhejiang/C1/2016	A	H5N6	cat	Zhejiang	2016
1038398	1038398/A/H10N6/A/environment/Alberta/279/2016	A	H10N6	environment	Alberta	2016
1038382	1038382/A/H3N6/A/American_black_duck/Alberta/96/2016	A	H3N6	American_black_duck	Alberta	2016
1037155	1037155/A/H4N6/A/cinnamon_teal/Utah/UGAI162006/2016	A	H4N6	cinnamon_teal	Utah	2016
1037123	1037123/A/H4N6/A/gadwall/Utah/UGAI161991/2016	A	H4N6	gadwall	Utah	2016
1036973	1036973/A/H4N6/A/cinnamon_teal/Idaho/UGAI161902/2016	A	H4N6	cinnamon_teal	Idaho	2016
1036945	1036945/A/H4N6/A/greenwinged_teal/Idaho/UGAI161897/2016	A	H4N6	greenwinged_teal	Idaho	2016
1036938	1036938/A/H4N6/A/greenwinged_teal/Idaho/UGAI161896/2016	A	H4N6	greenwinged_teal	Idaho	2016
1036932	1036932/A/H4N6/A/greenwinged_teal/Idaho/UGAI161894/2016	A	H4N6	greenwinged_teal	Idaho	2016
1036917	1036917/A/H4N6/A/cinnamon_teal/Idaho/UGAI161869/2016	A	H4N6	cinnamon_teal	Idaho	2016
1036862	1036862/A/H4N6/A/cinnamon_teal/Idaho/UGAI161833/2016	A	H4N6	cinnamon_teal	Idaho	2016
1036196	1036196/A/H4N6/A/duck/Moscow/4781/2012	A	H4N6	duck	Moscow	2012
1036189	1036189/A/H4N6/A/duck/Moscow/4652/2011	A	H4N6	duck	Moscow	2011
1036028	1036028/A/H6N6/A/pigeon/Guangxi/164/2014	A	H6N6	pigeon	Guangxi	2014
1011323	1011323/A/H3N6/A/Bewick_swan/Netherlands/5/2007	A	H3N6	Bewick_swan	Netherlands	2007
1007505	1007505/A/H5N6/A/environment/Zhongshan/ZS01/2016	A	H5N6	environment	Zhongshan	2016
1006741	1006741/A/H5N6/A/common_teal/Korea/W559/2017	A	H5N6	common_teal	Korea	2017
1009485	1009485/A/H5N6/A/enviroment/Guangdong/F4/2016	A	H5N6	enviroment	Guangdong	2016
1008838	1008838/A/H5N6/A/swine/Guangdong/G3/2015	A	H5N6	swine	Guangdong	2015
1007787	1007787/A/H5N6/A/enviroment/Guangdong/F3/2015	A	H5N6	enviroment	Guangdong	2015
1072962	1072962/A/H5N6/A/crane/Kagoshima/KU8/2016	A	H5N6	crane	Kagoshima	2016
1072955	1072955/A/H5N6/A/crane/Kagoshima/KU6/2016	A	H5N6	crane	Kagoshima	2016
1072942	1072942/A/H5N6/A/crane/Kagoshima/KU9/2016	A	H5N6	crane	Kagoshima	2016
1072935	1072935/A/H5N6/A/duck/Kagoshima/KUd35/2016	A	H5N6	duck	Kagoshima	2016
1072928	1072928/A/H5N6/A/duck/Kagoshima/KUd42/2016	A	H5N6	duck	Kagoshima	2016
1072907	1072907/A/H5N6/A/crane/Kagoshima/KU10/2016	A	H5N6	crane	Kagoshima	2016
1072900	1072900/A/H5N6/A/crane/Kagoshima/KU12/2016	A	H5N6	crane	Kagoshima	2016
1072893	1072893/A/H5N6/A/crane/Kagoshima/KU15/2016	A	H5N6	crane	Kagoshima	2016
1072886	1072886/A/H5N6/A/crane/Kagoshima/KU16/2016	A	H5N6	crane	Kagoshima	2016
1072879	1072879/A/H5N6/A/northern_pintail/Kagoshima/KU23/2016	A	H5N6	northern_pintail	Kagoshima	2016
1072872	1072872/A/H5N6/A/crane/Kagoshima/KU14/2016	A	H5N6	crane	Kagoshima	2016
1064750	1064750/A/H5N6/A/crane/Kagoshima/KU26/2016	A	H5N6	crane	Kagoshima	2016
1064743	1064743/A/H5N6/A/crane/Kagoshima/KU27/2016	A	H5N6	crane	Kagoshima	2016
1064729	1064729/A/H5N6/A/eurasian_wigeon/Kagoshima/KU32/2016	A	H5N6	eurasian_wigeon	Kagoshima	2016
1064722	1064722/A/H5N6/A/crane/Kagoshima/KU31/2016	A	H5N6	crane	Kagoshima	2016
1064715	1064715/A/H5N6/A/crane/Kagoshima/KU34/2016	A	H5N6	crane	Kagoshima	2016
[truncated: 1,339 more rows]

## Sheet: M
ID	Isolate Name	Type	Subtype	Host	Location	Collection_Date
ON692800	A/chicken/Zhejiang/KLAV49/2021	A	H6N6	chicken	Zhejiang	2021
EPI_ISL_279513	EPI_ISL_279513/A/muscovy_duck/Vietnam/LBM811/2015	A	H6N6	muscovy_duck	Vietnam	2015
EPI_ISL_273110	EPI_ISL_273110/A/pigeon/Guangxi/164/2014	A	H6N6	pigeon	Guangxi	2014
EPI_ISL_196422	EPI_ISL_196422/A/duck/Vietnam/HU1-1635/2014	A	H6N6	duck	Vietnam	2014
EPI_ISL_196424	EPI_ISL_196424/A/chicken/Vietnam/HU1-524/2014	A	H6N6	chicken	Vietnam	2014
EPI_ISL_196423	EPI_ISL_196423/A/duck/Vietnam/HU1-627/2014	A	H6N6	duck	Vietnam	2014
EPI_ISL_196419	EPI_ISL_196419/A/duck/Vietnam/HU1-632/2014	A	H6N6	duck	Vietnam	2014
EPI_ISL_205143	EPI_ISL_205143/A/turtledove/Wuhan/HKBJ62/2015	A	H6N6	turtledove	Wuhan	2015
EPI_ISL_196413	EPI_ISL_196413/A/duck/Vietnam/HU1-637/2014	A	H6N6	duck	Vietnam	2014
EPI_ISL_196051	EPI_ISL_196051/A/pigeon/Guangxi/161/2014	A	H6N6	pigeon	Guangxi	2014
EPI_ISL_173530	EPI_ISL_173530/A/duck/Jiangxi/10304/2013	A	H6N6	duck	Jiangxi	2013
EPI_ISL_181139	EPI_ISL_181139/A/muscovy_duck/Quang_Ninh/71/2013	A	H6N6	muscovy_duck	Quang_Ninh	2013
EPI_ISL_181138	EPI_ISL_181138/A/duck/Quang_Ninh/55/2013	A	H6N6	duck	Quang_Ninh	2013
EPI_ISL_181124	EPI_ISL_181124/A/muscovy_duck/Vietnam/LBM601/2014	A	H6N6	muscovy_duck	Vietnam	2014
EPI_ISL_181121	EPI_ISL_181121/A/muscovy_duck/Vietnam/LBM541/2013	A	H6N6	muscovy_duck	Vietnam	2013
EPI_ISL_181120	EPI_ISL_181120/A/duck/Vietnam/LBM439/2013	A	H6N6	duck	Vietnam	2013
EPI_ISL_179432	EPI_ISL_179432/A/duck/Yamagata/061004/2014	A	H6N6	duck	Yamagata	2014
EPI_ISL_179174	EPI_ISL_179174/A/duck/Vietnam/LBM491/2013	A	H6N6	duck	Vietnam	2013
EPI_ISL_174914	EPI_ISL_174914/A/muscovy_duck/Vietnam/LBM69/2011	A	H6N6	muscovy_duck	Vietnam	2011
EPI_ISL_174912	EPI_ISL_174912/A/muscovy_duck/Vietnam/LBM21/2011	A	H6N6	muscovy_duck	Vietnam	2011
EPI_ISL_166546	EPI_ISL_166546/A/duck/Nha_Trang/60/2013	A	H6N6	duck	Nha_Trang	2013
EPI_ISL_144922	EPI_ISL_144922/A/duck/Quanh_Ninh/17/2013	A	H6N6	duck	Quanh_Ninh	2013
EPI_ISL_143938	EPI_ISL_143938/A/duck/Hunan/S1661/2012	A	H6N6	duck	Hunan	2012
EPI_ISL_142457	EPI_ISL_142457/A/ruddy_turnstone/New_Jersey/Sg-00551/2008	A	H6N6	ruddy_turnstone	New_Jersey	2008
EPI_ISL_141304	EPI_ISL_141304/A/mallard/Minnesota/182751/1998	A	H6N6	mallard	Minnesota	1998
EPI_ISL_139138	EPI_ISL_139138/A/duck/Vietnam/LBM185/2012	A	H6N6	duck	Vietnam	2012
EPI_ISL_139117	EPI_ISL_139117/A/swine/Yangzhou/080/2009	A	H6N6	swine	Yangzhou	2009
EPI_ISL_138294	EPI_ISL_138294/A/duck/Vietnam/LBM6/2011	A	H6N6	duck	Vietnam	2011
EPI_ISL_135235	EPI_ISL_135235/A/American_black_duck/St_John/PR007/2010	A	H6N6	American_black_duck	St_John	2010
EPI_ISL_113845	EPI_ISL_113845/A/duck/Fujian/2749/2007	A	H6N6	duck	Fujian	2007
EPI_ISL_113843	EPI_ISL_113843/A/duck/Fujian/2356/2007	A	H6N6	duck	Fujian	2007
EPI_ISL_113842	EPI_ISL_113842/A/duck/Fujian/2278/2007	A	H6N6	duck	Fujian	2007
EPI_ISL_113841	EPI_ISL_113841/A/duck/Fujian/2087/2007	A	H6N6	duck	Fujian	2007
EPI_ISL_113840	EPI_ISL_113840/A/duck/Fujian/1879/2007	A	H6N6	duck	Fujian	2007
EPI_ISL_113835	EPI_ISL_113835/A/duck/Fujian/679/2007	A	H6N6	duck	Fujian	2007
EPI_ISL_113769	EPI_ISL_113769/A/duck/Fujian/331/2007	A	H6N6	duck	Fujian	2007
EPI_ISL_113767	EPI_ISL_113767/A/duck/Fujian/10950/2006	A	H6N6	duck	Fujian	2006
EPI_ISL_113766	EPI_ISL_113766/A/duck/Fujian/8807/2006	A	H6N6	duck	Fujian	2006
EPI_ISL_113765	EPI_ISL_113765/A/duck/Fujian/6955/2006	A	H6N6	duck	Fujian	2006
EPI_ISL_113763	EPI_ISL_113763/A/duck/Fujian/2606/2006	A	H6N6	duck	Fujian	2006
EPI_ISL_113664	EPI_ISL_113664/A/duck/Fujian/7093/2007	A	H6N6	duck	Fujian	2007
EPI_ISL_113715	EPI_ISL_113715/A/duck/Fujian/8349/2007	A	H6N6	duck	Fujian	2007
EPI_ISL_113714	EPI_ISL_113714/A/duck/Fujian/7844/2007	A	H6N6	duck	Fujian	2007
EPI_ISL_113712	EPI_ISL_113712/A/duck/Fujian/7585/2007	A	H6N6	duck	Fujian	2007
EPI_ISL_113663	EPI_ISL_113663/A/duck/Fujian/6841/2007	A	H6N6	duck	Fujian	2007
EPI_ISL_113661	EPI_ISL_113661/A/duck/Fujian/5813/2007	A	H6N6	duck	Fujian	2007
EPI_ISL_113658	EPI_ISL_113658/A/duck/Fujian/5429/2007	A	H6N6	duck	Fujian	2007
EPI_ISL_113656	EPI_ISL_113656/A/duck/Fujian/4952/2007	A	H6N6	duck	Fujian	2007
EPI_ISL_113605	EPI_ISL_113605/A/duck/Fujian/4676/2007	A	H6N6	duck	Fujian	2007
EPI_ISL_113604	EPI_ISL_113604/A/duck/Fujian/3076/2007	A	H6N6	duck	Fujian	2007
EPI_ISL_113599	EPI_ISL_113599/A/duck/Fujian/6567/2007	A	H6N6	duck	Fujian	2007
EPI_ISL_113557	EPI_ISL_113557/A/duck/Fujian/4224/2007	A	H6N6	duck	Fujian	2007
EPI_ISL_113553	EPI_ISL_113553/A/duck/Shantou/18729/2006	A	H6N6	duck	Shantou	2006
EPI_ISL_113552	EPI_ISL_113552/A/duck/Shantou/18088/2006	A	H6N6	duck	Shantou	2006
EPI_ISL_113550	EPI_ISL_113550/A/duck/Shantou/17081/2006	A	H6N6	duck	Shantou	2006
EPI_ISL_113549	EPI_ISL_113549/A/duck/Shantou/17036/2006	A	H6N6	duck	Shantou	2006
EPI_ISL_113483	EPI_ISL_113483/A/duck/Shantou/14543/2006	A	H6N6	duck	Shantou	2006
EPI_ISL_113434	EPI_ISL_113434/A/duck/Shantou/10143/2006	A	H6N6	duck	Shantou	2006
EPI_ISL_113309	EPI_ISL_113309/A/duck/Shantou/5051/2006	A	H6N6	duck	Shantou	2006
EPI_ISL_113308	EPI_ISL_113308/A/duck/Shantou/5041/2006	A	H6N6	duck	Shantou	2006
EPI_ISL_113259	EPI_ISL_113259/A/duck/Shantou/4129/2006	A	H6N6	duck	Shantou	2006
EPI_ISL_113255	EPI_ISL_113255/A/duck/Shantou/2798/2006	A	H6N6	duck	Shantou	2006
EPI_ISL_112759	EPI_ISL_112759/A/duck/Fujian/8320/2007	A	H6N6	duck	Fujian	2007
EPI_ISL_112758	EPI_ISL_112758/A/duck/Fujian/7818/2007	A	H6N6	duck	Fujian	2007
EPI_ISL_112757	EPI_ISL_112757/A/duck/Fujian/7794/2007	A	H6N6	duck	Fujian	2007
EPI_ISL_112730	EPI_ISL_112730/A/duck/Fujian/7130/2007	A	H6N6	duck	Fujian	2007
EPI_ISL_112727	EPI_ISL_112727/A/duck/Fujian/5474/2007	A	H6N6	duck	Fujian	2007
EPI_ISL_112697	EPI_ISL_112697/A/duck/Fujian/4652/2007	A	H6N6	duck	Fujian	2007
EPI_ISL_112696	EPI_ISL_112696/A/duck/Fujian/4020/2007	A	H6N6	duck	Fujian	2007
EPI_ISL_112673	EPI_ISL_112673/A/duck/Fujian/3264/2007	A	H6N6	duck	Fujian	2007
EPI_ISL_112671	EPI_ISL_112671/A/duck/Fujian/2060/2007	A	H6N6	duck	Fujian	2007
EPI_ISL_112670	EPI_ISL_112670/A/duck/Fujian/2018/2007	A	H6N6	duck	Fujian	2007
EPI_ISL_112644	EPI_ISL_112644/A/duck/Fujian/1565/2007	A	H6N6	duck	Fujian	2007
EPI_ISL_112642	EPI_ISL_112642/A/duck/Fujian/378/2007	A	H6N6	duck	Fujian	2007
EPI_ISL_112616	EPI_ISL_112616/A/duck/Shantou/2962/2007	A	H6N6	duck	Shantou	2007
EPI_ISL_112615	EPI_ISL_112615/A/duck/Shantou/1984/2007	A	H6N6	duck	Shantou	2007
EPI_ISL_112582	EPI_ISL_112582/A/duck/Yunnan/1330/2007	A	H6N6	duck	Yunnan	2007
EPI_ISL_112494	EPI_ISL_112494/A/duck/Guangxi/2281/2007	A	H6N6	duck	Guangxi	2007
EPI_ISL_112463	EPI_ISL_112463/A/duck/Fujian/11418/2006	A	H6N6	duck	Fujian	2006
EPI_ISL_112432	EPI_ISL_112432/A/duck/Fujian/10774/2006	A	H6N6	duck	Fujian	2006
EPI_ISL_112405	EPI_ISL_112405/A/duck/Fujian/5498/2006	A	H6N6	duck	Fujian	2006
EPI_ISL_112386	EPI_ISL_112386/A/duck/Fujian/3796/2006	A	H6N6	duck	Fujian	2006
EPI_ISL_112351	EPI_ISL_112351/A/duck/Fujian/958/2006	A	H6N6	duck	Fujian	2006
EPI_ISL_112324	EPI_ISL_112324/A/duck/Fujian/2787/2007	A	H6N6	duck	Fujian	2007
EPI_ISL_112260	EPI_ISL_112260/A/duck/Shantou/17058/2006	A	H6N6	duck	Shantou	2006
EPI_ISL_112259	EPI_ISL_112259/A/duck/Shantou/14841/2006	A	H6N6	duck	Shantou	2006
EPI_ISL_112257	EPI_ISL_112257/A/wild_duck/Shantou/9466/2006	A	H6N6	wild_duck	Shantou	2006
EPI_ISL_112209	EPI_ISL_112209/A/duck/Shantou/4636/2006	A	H6N6	duck	Shantou	2006
EPI_ISL_112187	EPI_ISL_112187/A/duck/Shantou/1165/2006	A	H6N6	duck	Shantou	2006
EPI_ISL_108462	EPI_ISL_108462/A/duck/Vietnam/OIE-2562/2011	A	H6N6	duck	Vietnam	2011
EPI_ISL_107998	EPI_ISL_107998/A/duck/Hubei/5/2010	A	H6N6	duck	Hubei	2010
EPI_ISL_107989	EPI_ISL_107989/A/duck/Hubei/5/2010	A	H6N6	duck	Hubei	2010
EPI_ISL_107988	EPI_ISL_107988/A/duck/Hubei/5/2010	A	H6N6	duck	Hubei	2010
EPI_ISL_107986	EPI_ISL_107986/A/duck/Hubei/10/2010	A	H6N6	duck	Hubei	2010
EPI_ISL_89164	EPI_ISL_89164/A/swine/Guangdong/K6/2010	A	H6N6	swine	Guangdong	2010
EPI_ISL_70634	EPI_ISL_70634/A/Muscovy_duck/Fujian/FZ01/2008	A	H6N6	Muscovy_duck	Fujian	2008
EPI_ISL_76442	EPI_ISL_76442/A/duck/Shantou/4893/2001	A	H6N6	duck	Shantou	2001
EPI_ISL_76441	EPI_ISL_76441/A/wild_duck/Shantou/192/2004	A	H6N6	wild_duck	Shantou	2004
EPI_ISL_76440	EPI_ISL_76440/A/mallard/Jiangxi/413/2004	A	H6N6	mallard	Jiangxi	2004
EPI_ISL_76439	EPI_ISL_76439/A/duck/Shantou/6233/2004	A	H6N6	duck	Shantou	2004
EPI_ISL_76438	EPI_ISL_76438/A/duck/Shantou/31/2005	A	H6N6	duck	Shantou	2005
EPI_ISL_76436	EPI_ISL_76436/A/mallard/Shantou/972/2005	A	H6N6	mallard	Shantou	2005
EPI_ISL_76435	EPI_ISL_76435/A/duck/Shantou/8365/2005	A	H6N6	duck	Shantou	2005
EPI_ISL_76434	EPI_ISL_76434/A/duck/Shantou/11392/2005	A	H6N6	duck	Shantou	2005
EPI_ISL_76433	EPI_ISL_76433/A/duck/Fujian/11661/2005	A	H6N6	duck	Fujian	2005
EPI_ISL_76432	EPI_ISL_76432/A/duck/Fujian/12035/2005	A	H6N6	duck	Fujian	2005
EPI_ISL_76430	EPI_ISL_76430/A/duck/Shantou/20313/2005	A	H6N6	duck	Shantou	2005
EPI_ISL_71340	EPI_ISL_71340/A/duck/Jiangsu/022/2009	A	H6N6	duck	Jiangsu	2009
EPI_ISL_68619	EPI_ISL_68619/A/mallard/Minnesota/179/1998	A	H6N6	mallard	Minnesota	1998
EPI_ISL_67859	EPI_ISL_67859/A/mallard/Ohio/664/2002	A	H6N6	mallard	Ohio	2002
EPI_ISL_8951	EPI_ISL_8951/A/blue-winged_teal/MN/993/1980	A	H6N6	blue-winged_teal	MN	1980
EPI_ISL_5811	EPI_ISL_5811/A/sanderling/Delaware/1258/1986	A	H6N6	sanderling	Delaware	1986
EPI_ISL_8754	EPI_ISL_8754/A/mallard_duck/ALB/289/1982	A	H6N6	mallard_duck	ALB	1982
EPI_ISL_7036	EPI_ISL_7036/A/mallard/Maryland/899/2002	A	H6N6	mallard	Maryland	2002
EPI_ISL_6950	EPI_ISL_6950/A/mallard/Ohio/664/2002	A	H6N6	mallard	Ohio	2002
EPI_ISL_199327	EPI_ISL_199327/A/environment/Jiangxi/02.05_YGYXG001/2015	A	H6N6	environment	Jiangxi	2015
EPI_ISL_199308	EPI_ISL_199308/A/duck/Jiangxi/02.05_YGYXG010-P/2015	A	H6N6	duck	Jiangxi	2015
EPI_ISL_199231	EPI_ISL_199231/A/duck/Guangdong/04.22_DGCPLB021-O/2015	A	H6N6	duck	Guangdong	2015
EPI_ISL_199091	EPI_ISL_199091/A/environment/Yunnan/03.15_DQWGH0010-Z/2015	A	H6N6	environment	Yunnan	2015
EPI_ISL_199012	EPI_ISL_199012/A/environment/Jiangxi/05.07__NCJD0075C/2015	A	H6N6	environment	Jiangxi	2015
EPI_ISL_199005	EPI_ISL_199005/A/environment/Jiangxi/05.07_NCJD0094C/2015	A	H6N6	environment	Jiangxi	2015
EPI_ISL_199004	EPI_ISL_199004/A/environment/Jiangxi/05.07__NCJD0091C/2015	A	H6N6	environment	Jiangxi	2015
EPI_ISL_199000	EPI_ISL_199000/A/environment/Jiangxi/05.07_NCJD0083C/2015	A	H6N6	environment	Jiangxi	2015
EPI_ISL_198997	EPI_ISL_198997/A/environment/Jiangxi/05.07_NCJD0079C/2015	A	H6N6	environment	Jiangxi	2015
EPI_ISL_198994	EPI_ISL_198994/A/environment/Jiangxi/05.07_NCJD0073C/2015	A	H6N6	environment	Jiangxi	2015
EPI_ISL_198982	EPI_ISL_198982/A/environment/Jiangxi/05.07__NCJD0054C/2015	A	H6N6	environment	Jiangxi	2015
EPI_ISL_198957	EPI_ISL_198957/A/environment/Jiangxi/05.07_NCJD0020D/2015	A	H6N6	environment	Jiangxi	2015
EPI_ISL_198955	EPI_ISL_198955/A/environment/Jiangxi/05.07_NCJD0015D/2015	A	H6N6	environment	Jiangxi	2015
EPI_ISL_219853	EPI_ISL_219853/A/Environment/Hunan/02483/2014	A	H6N6	Environment	Hunan	2014
EPI_ISL_219842	EPI_ISL_219842/A/Environment/Jiangxi/10668/2014	A	H6N6	Environment	Jiangxi	2014
EPI_ISL_219841	EPI_ISL_219841/A/Environment/Hunan/20980/2015	A	H6N6	Environment	Hunan	2015
EPI_ISL_219840	EPI_ISL_219840/A/Environment/Guangdong/30383/2015	A	H6N6	Environment	Guangdong	2015
EPI_ISL_219839	EPI_ISL_219839/A/Environment/Guangdong/33269/2015	A	H6N6	Environment	Guangdong	2015
EPI_ISL_219838	EPI_ISL_219838/A/Environment/Hunan/37847/2015	A	H6N6	Environment	Hunan	2015
EPI_ISL_219837	EPI_ISL_219837/A/Environment/Hunan/37966/2015	A	H6N6	Environment	Hunan	2015
EPI_ISL_219835	EPI_ISL_219835/A/Environment/Hunan/39695/2015	A	H6N6	Environment	Hunan	2015
EPI_ISL_219834	EPI_ISL_219834/A/Environment/Zhejiang/21566/2014	A	H6N6	Environment	Zhejiang	2014
EPI_ISL_219833	EPI_ISL_219833/A/Environment/Jiangxi/26884/2014	A	H6N6	Environment	Jiangxi	2014
EPI_ISL_219832	EPI_ISL_219832/A/environment/sichuan/313058/2015	A	H6N6	environment	sichuan	2015
EPI_ISL_707678	EPI_ISL_707678/A/pigeon/Fujian/11.3_FZHX1112-C/2016	A	H6N6	pigeon	Fujian	2016
EPI_ISL_707677	EPI_ISL_707677/A/pigeon/Fujian/1.17_FZHX0114-O/2017	A	H6N6	pigeon	Fujian	2017
EPI_ISL_707553	EPI_ISL_707553/A/duck/Jiangxi/2.16_SRXZSX030-O/2017	A	H6N6	duck	Jiangxi	2017
EPI_ISL_707552	EPI_ISL_707552/A/duck/Jiangxi/2.16_SRXZSX029-C/2017	A	H6N6	duck	Jiangxi	2017
EPI_ISL_707542	EPI_ISL_707542/A/duck/Jiangxi/10.30_NCNP67B3-OC/2017	A	H6N6	duck	Jiangxi	2017
EPI_ISL_707531	EPI_ISL_707531/A/duck/Hunan/6.27_YYGK79S2-OC/2017	A	H6N6	duck	Hunan	2017
EPI_ISL_707526	EPI_ISL_707526/A/duck/Hunan/2.06_YYGK86J3-OC/2018	A	H6N6	duck	Hunan	2018
EPI_ISL_707522	EPI_ISL_707522/A/duck/Hunan/2.06_YYGK73J3-OC/2018	A	H6N6	duck	Hunan	2018
EPI_ISL_707509	EPI_ISL_707509/A/duck/Hunan/12.27_YYGK80J2-C/2016	A	H6N6	duck	Hunan	2016
EPI_ISL_707497	EPI_ISL_707497/A/duck/Hunan/1.17_YYGKK99-OC/2017	A	H6N6	duck	Hunan	2017
EPI_ISL_707496	EPI_ISL_707496/A/duck/Hunan/1.17_YYGKK98-OC/2017	A	H6N6	duck	Hunan	2017
EPI_ISL_697878	EPI_ISL_697878/A/duck/Hunan/1.17_YYGKK93-OC/2017	A	H6N6	duck	Hunan	2017
EPI_ISL_697877	EPI_ISL_697877/A/duck/Hunan/1.17_YYGKK90-OC/2017	A	H6N6	duck	Hunan	2017
EPI_ISL_707492	EPI_ISL_707492/A/duck/Hunan/1.12_YYGK98H3-OC/2018	A	H6N6	duck	Hunan	2018
EPI_ISL_707476	EPI_ISL_707476/A/duck/Hunan/03.07_YYGK14L3-OC/2018	A	H6N6	duck	Hunan	2018
EPI_ISL_707468	EPI_ISL_707468/A/duck/Hainan/11.29_HKPL006-C/2017	A	H6N6	duck	Hainan	2017
EPI_ISL_707467	EPI_ISL_707467/A/duck/Guizhou/8.26_ZYLJJ020-C/2018	A	H6N6	duck	Guizhou	2018
EPI_ISL_707466	EPI_ISL_707466/A/duck/Guizhou/8.26_ZYLJJ019-O/2018	A	H6N6	duck	Guizhou	2018
EPI_ISL_707464	EPI_ISL_707464/A/duck/Guizhou/8.26_ZYLJJ017-C/2018	A	H6N6	duck	Guizhou	2018
EPI_ISL_707463	EPI_ISL_707463/A/duck/Guizhou/8.26_ZYLJJ016-C/2018	A	H6N6	duck	Guizhou	2018
EPI_ISL_707459	EPI_ISL_707459/A/duck/Guangdong/7.20_DGCP028-C/2017	A	H6N6	duck	Guangdong	2017
EPI_ISL_707458	EPI_ISL_707458/A/duck/Guangdong/7.20_DGCP027-C/2017	A	H6N6	duck	Guangdong	2017
EPI_ISL_707456	EPI_ISL_707456/A/duck/Guangdong/7.20_DGCP015-C/2017	A	H6N6	duck	Guangdong	2017
EPI_ISL_707452	EPI_ISL_707452/A/duck/Guangdong/11.18_SZBJ002-O/2016	A	H6N6	duck	Guangdong	2016
EPI_ISL_707451	EPI_ISL_707451/A/duck/Guangdong/11.18_SZBJ002-C/2016	A	H6N6	duck	Guangdong	2016
EPI_ISL_707430	EPI_ISL_707430/A/duck/Fujian/12.7_FZHX1273-C/2016	A	H6N6	duck	Fujian	2016
EPI_ISL_707429	EPI_ISL_707429/A/duck/Fujian/12.7_FZHX1272-C/2016	A	H6N6	duck	Fujian	2016
EPI_ISL_707424	EPI_ISL_707424/A/duck/Fujian/12.7_FZHX1201-O/2016	A	H6N6	duck	Fujian	2016
EPI_ISL_707386	EPI_ISL_707386/A/duck/Fujian/1.17_FZHX0170-C/2017	A	H6N6	duck	Fujian	2017
EPI_ISL_707385	EPI_ISL_707385/A/duck/Fujian/1.17_FZHX0125-O/2017	A	H6N6	duck	Fujian	2017
EPI_ISL_707383	EPI_ISL_707383/A/duck/Fujian/1.17_FZHX0109-O/2017	A	H6N6	duck	Fujian	2017
EPI_ISL_697972	EPI_ISL_697972/A/chicken/Xinjiang/12.24_WLMQXL024-O/2018	A	H6N6	chicken	Xinjiang	2018
EPI_ISL_703172	EPI_ISL_703172/A/duck/China/G93-1/2017	A	H6N6	duck	China	2017
EPI_ISL_703132	EPI_ISL_703132/A/duck/China/G91-1/2017	A	H6N6	duck	China	2017
EPI_ISL_703036	EPI_ISL_703036/A/duck/China/F336-2/2016	A	H6N6	duck	China	2016
EPI_ISL_702832	EPI_ISL_702832/A/duck/China/E3415-2/2015	A	H6N6	duck	China	2015
EPI_ISL_702794	EPI_ISL_702794/A/duck/China/E1201-2/2015	A	H6N6	duck	China	2015
EPI_ISL_702751	EPI_ISL_702751/A/duck/China/D3480-1/2014	A	H6N6	duck	China	2014
EPI_ISL_702698	EPI_ISL_702698/A/duck/China/D1501-1/2014	A	H6N6	duck	China	2014
EPI_ISL_702655	EPI_ISL_702655/A/duck/China/B2028-1/2012	A	H6N6	duck	China	2012
EPI_ISL_702590	EPI_ISL_702590/A/duck/China/B1994-2/2012	A	H6N6	duck	China	2012
EPI_ISL_702549	EPI_ISL_702549/A/duck/China/B2044-2/2012	A	H6N6	duck	China	2012
EPI_ISL_703279	EPI_ISL_703279/A/duck/China/2282--1/2011	A	H6N6	duck	China	2011
EPI_ISL_702385	EPI_ISL_702385/A/duck/China/A729-2/2011	A	H6N6	duck	China	2011
EPI_ISL_698006	EPI_ISL_698006/A/chicken/Jiangxi/7.25_NCNP58U3-OC/2018	A	H6N6	chicken	Jiangxi	2018
EPI_ISL_698005	EPI_ISL_698005/A/chicken/Jiangxi/7.25_NCNP55U3-OC/2018	A	H6N6	chicken	Jiangxi	2018
EPI_ISL_697186	EPI_ISL_697186/A/duck/Fujian/10.26_FZHX0001-O/2017	A	H6N6	duck	Fujian	2017
EPI_ISL_697181	EPI_ISL_697181/A/duck/Fujian/1.17_FZHX0111-O/2017	A	H6N6	duck	Fujian	2017
EPI_ISL_697002	EPI_ISL_697002/A/duck/Guangdong/7.20_DGCP049-C/2017	A	H6N6	duck	Guangdong	2017
EPI_ISL_697801	EPI_ISL_697801/A/duck/Fujian/1.25_FZHX0021-C/2018	A	H6N6	duck	Fujian	2018
EPI_ISL_696965	EPI_ISL_696965/A/duck/Fujian/11.3_FZHX1128-O/2016	A	H6N6	duck	Fujian	2016
EPI_ISL_696964	EPI_ISL_696964/A/duck/Fujian/10.11_FZHX1045-C/2016	A	H6N6	duck	Fujian	2016
EPI_ISL_696948	EPI_ISL_696948/A/duck/Fujian/1.17_FZHX0111-C/2017	A	H6N6	duck	Fujian	2017
EPI_ISL_696947	EPI_ISL_696947/A/duck/Fujian/1.17_FZHX0176-C/2017	A	H6N6	duck	Fujian	2017
EPI_ISL_696844	EPI_ISL_696844/A/duck/Guangdong/11.18_SZBJ006-O/2016	A	H6N6	duck	Guangdong	2016
EPI_ISL_696840	EPI_ISL_696840/A/pigeon/Guizhou/10.28_ZYLJJ003-O/2018	A	H6N6	pigeon	Guizhou	2018
EPI_ISL_696839	EPI_ISL_696839/A/duck/Guizhou/10.28_ZYLJJ001-C/2018	A	H6N6	duck	Guizhou	2018
EPI_ISL_696815	EPI_ISL_696815/A/duck/Guizhou/8.26_ZYLJJ019-C/2018	A	H6N6	duck	Guizhou	2018
EPI_ISL_696809	EPI_ISL_696809/A/duck/Guizhou/7.27_ZYLJJ018-C/2018	A	H6N6	duck	Guizhou	2018
EPI_ISL_696800	EPI_ISL_696800/A/duck/Guizhou/5.24_ZYLJJ016-O/2018	A	H6N6	duck	Guizhou	2018
EPI_ISL_696749	EPI_ISL_696749/A/duck/Hunan/11.30_YYGK91E3-OC/2017	A	H6N6	duck	Hunan	2017
EPI_ISL_696726	EPI_ISL_696726/A/duck/Hunan/11.30_YYGK54E3-OC/2017	A	H6N6	duck	Hunan	2017
EPI_ISL_696716	EPI_ISL_696716/A/duck/Jiangxi/11.17_NCNP45Y2-C/2016	A	H6N6	duck	Jiangxi	2016
EPI_ISL_696714	EPI_ISL_696714/A/duck/Jiangxi/08.26_NCNP44Y3-C/2016	A	H6N6	duck	Jiangxi	2016
EPI_ISL_696712	EPI_ISL_696712/A/duck/Jiangxi/08.26_NCNP43Y3-C/2016	A	H6N6	duck	Jiangxi	2016
EPI_ISL_696700	EPI_ISL_696700/A/duck/Jiangxi/08.26_NCNP36Y3-C/2016	A	H6N6	duck	Jiangxi	2016
EPI_ISL_696693	EPI_ISL_696693/A/duck/Jiangxi/08.26_NCNP27Y3-O/2016	A	H6N6	duck	Jiangxi	2016
EPI_ISL_506167	EPI_ISL_506167/A/American_green-winged_teal/Ohio/18OS1767/2018	A	H6N6	American_green-winged_teal	Ohio	2018
EPI_ISL_501514	EPI_ISL_501514/A/duck/China/330D17/2018	A	H6N6	duck	China	2018
EPI_ISL_393327	EPI_ISL_393327/A/duck/Vietnam/HU10-1879/2018	A	H6N6	duck	Vietnam	2018
EPI_ISL_393322	EPI_ISL_393322/A/duck/Vietnam/HU10-1743/2018	A	H6N6	duck	Vietnam	2018
EPI_ISL_389660	EPI_ISL_389660/A/duck/Vietnam/HU9-999/2018	A	H6N6	duck	Vietnam	2018
EPI_ISL_389652	EPI_ISL_389652/A/duck/Vietnam/HU9-521/2018	A	H6N6	duck	Vietnam	2018
EPI_ISL_389650	EPI_ISL_389650/A/duck/Vietnam/HU9-455/2018	A	H6N6	duck	Vietnam	2018
EPI_ISL_389648	EPI_ISL_389648/A/duck/Vietnam/HU9-211/2018	A	H6N6	duck	Vietnam	2018
EPI_ISL_389647	EPI_ISL_389647/A/duck/Vietnam/HU9-194/2018	A	H6N6	duck	Vietnam	2018
EPI_ISL_387813	EPI_ISL_387813/A/duck/Viet_Nam/QN-1710/2014	A	H6N6	duck	Viet_Nam	2014
EPI_ISL_387812	EPI_ISL_387812/A/duck/Viet_Nam/QN-1709/2014	A	H6N6	duck	Viet_Nam	2014
EPI_ISL_387805	EPI_ISL_387805/A/duck/Viet_Nam/QN-0596/2013	A	H6N6	duck	Viet_Nam	2013
EPI_ISL_387803	EPI_ISL_387803/A/duck/Viet_Nam/QN-0593/2013	A	H6N6	duck	Viet_Nam	2013
EPI_ISL_387784	EPI_ISL_387784/A/duck/Viet_Nam/QN-0425/2013	A	H6N6	duck	Viet_Nam	2013
EPI_ISL_387774	EPI_ISL_387774/A/duck/Viet_Nam/HN-1689/2014	A	H6N6	duck	Viet_Nam	2014
EPI_ISL_387773	EPI_ISL_387773/A/duck/Viet_Nam/HN-1688/2014	A	H6N6	duck	Viet_Nam	2014
EPI_ISL_387768	EPI_ISL_387768/A/duck/Viet_Nam/HN-1422/2014	A	H6N6	duck	Viet_Nam	2014
EPI_ISL_387767	EPI_ISL_387767/A/duck/Viet_Nam/HN-1418/2014	A	H6N6	duck	Viet_Nam	2014
EPI_ISL_387753	EPI_ISL_387753/A/chicken/Viet_Nam/QN-0418/2013	A	H6N6	chicken	Viet_Nam	2013
EPI_ISL_387740	EPI_ISL_387740/A/chicken/Viet_Nam/LS-1288/2011	A	H6N6	chicken	Viet_Nam	2011
EPI_ISL_387728	EPI_ISL_387728/A/chicken/Viet_Nam/HN-1690/2014	A	H6N6	chicken	Viet_Nam	2014
EPI_ISL_387718	EPI_ISL_387718/A/duck/Viet_Nam/QN-0503/2013	A	H6N6	duck	Viet_Nam	2013
EPI_ISL_387695	EPI_ISL_387695/A/duck/Viet_Nam/QN-0517/2013	A	H6N6	duck	Viet_Nam	2013
EPI_ISL_387676	EPI_ISL_387676/A/duck/Viet_Nam/HN-1421/2014	A	H6N6	duck	Viet_Nam	2014
EPI_ISL_387654	EPI_ISL_387654/A/duck/Viet_Nam/QN-0463/2013	A	H6N6	duck	Viet_Nam	2013
EPI_ISL_387613	EPI_ISL_387613/A/chicken/Viet_Nam/HN-1415/2014	A	H6N6	chicken	Viet_Nam	2014
EPI_ISL_387361	EPI_ISL_387361/A/duck/Viet_Nam/QN-2500/2015	A	H6N6	duck	Viet_Nam	2015
EPI_ISL_387356	EPI_ISL_387356/A/duck/Viet_Nam/HN-2634/2016	A	H6N6	duck	Viet_Nam	2016
EPI_ISL_387349	EPI_ISL_387349/A/chicken/Viet_Nam/HN-2630/2016	A	H6N6	chicken	Viet_Nam	2016
EPI_ISL_387346	EPI_ISL_387346/A/chicken/Viet_Nam/HN-2626/2016	A	H6N6	chicken	Viet_Nam	2016
EPI_ISL_379967	EPI_ISL_379967/A/duck/Vietnam/HU8-1088/2017	A	H6N6	duck	Vietnam	2017
EPI_ISL_379966	EPI_ISL_379966/A/duck/Vietnam/HU7-294/2017	A	H6N6	duck	Vietnam	2017
EPI_ISL_379960	EPI_ISL_379960/A/duck/Vietnam/HU3-184/2015	A	H6N6	duck	Vietnam	2015
EPI_ISL_379570	EPI_ISL_379570/A/muscovy_duck/Vietnam/HU5-1642/2016	A	H6N6	muscovy_duck	Vietnam	2016
EPI_ISL_379567	EPI_ISL_379567/A/muscovy_duck/Vietnam/HU3-1409/2015	A	H6N6	muscovy_duck	Vietnam	2015
EPI_ISL_379565	EPI_ISL_379565/A/chicken/Vietnam/HU3-515/2015	A	H6N6	chicken	Vietnam	2015
EPI_ISL_368669	EPI_ISL_368669/A/duck/Viet_Nam/HU1-642/2014	A	H6N6	duck	Viet_Nam	2014
EPI_ISL_329645	EPI_ISL_329645/A/duck/Guangdong/C45/2010	A	H6N6	duck	Guangdong	2010
EPI_ISL_328204	EPI_ISL_328204/A/Duck/China/GX1167/2014	A	H6N6	Duck	China	2014
EPI_ISL_328200	EPI_ISL_328200/A/Duck/China/G2319/2015	A	H6N6	Duck	China	2015
EPI_ISL_328199	EPI_ISL_328199/A/Duck/China/FJ2253/2014	A	H6N6	Duck	China	2014
EPI_ISL_328197	EPI_ISL_328197/A/chicken/China/X2224/2015	A	H6N6	chicken	China	2015
EPI_ISL_328195	EPI_ISL_328195/A/chicken/China/GZ1063/2014	A	H6N6	chicken	China	2014
EPI_ISL_328193	EPI_ISL_328193/A/chicken/China/Y052/2013	A	H6N6	chicken	China	2013
EPI_ISL_328192	EPI_ISL_328192/A/chicken/China/G1054/2016	A	H6N6	chicken	China	2016
EPI_ISL_328182	EPI_ISL_328182/A/Duck/China/X1369/2016	A	H6N6	Duck	China	2016
EPI_ISL_311327	EPI_ISL_311327/A/duck/Guangdong/C120/2011	A	H6N6	duck	Guangdong	2011
EPI_ISL_285468	EPI_ISL_285468/A/duck/Fujian/S1307/2017	A	H6N6	duck	Fujian	2017
EPI_ISL_285467	EPI_ISL_285467/A/duck/Fujian/SD099/2017	A	H6N6	duck	Fujian	2017
EPI_ISL_285466	EPI_ISL_285466/A/duck/Fujian/SD086/2017	A	H6N6	duck	Fujian	2017
EPI_ISL_285465	EPI_ISL_285465/A/duck/Fujian/SD013/2017	A	H6N6	duck	Fujian	2017
EPI_ISL_273060	EPI_ISL_273060/A/chicken/Guangxi/129/2013	A	H6N6	chicken	Guangxi	2013
EPI_ISL_273051	EPI_ISL_273051/A/duck/Guangxi/058/2010	A	H6N6	duck	Guangxi	2010
EPI_ISL_266497	EPI_ISL_266497/A/goose/Guangdong/S4362/2009	A	H6N6	goose	Guangdong	2009
EPI_ISL_266495	EPI_ISL_266495/A/duck/Zhejiang/S4204/2010	A	H6N6	duck	Zhejiang	2010
EPI_ISL_266494	EPI_ISL_266494/A/duck/Zhejiang/S1134/2011	A	H6N6	duck	Zhejiang	2011
EPI_ISL_266493	EPI_ISL_266493/A/duck/Zhejiang/S1023/2010	A	H6N6	duck	Zhejiang	2010
EPI_ISL_266491	EPI_ISL_266491/A/duck/Hunan/S4273/2010	A	H6N6	duck	Hunan	2010
EPI_ISL_266484	EPI_ISL_266484/A/duck/Guangxi/S4111/2010	A	H6N6	duck	Guangxi	2010
EPI_ISL_266483	EPI_ISL_266483/A/duck/Guangdong/S4251/2010	A	H6N6	duck	Guangdong	2010
EPI_ISL_266481	EPI_ISL_266481/A/duck/Guangdong/S4018/2010	A	H6N6	duck	Guangdong	2010
EPI_ISL_266480	EPI_ISL_266480/A/duck/Guangdong/S3468/2010	A	H6N6	duck	Guangdong	2010
EPI_ISL_266479	EPI_ISL_266479/A/duck/Guangdong/S3225/2010	A	H6N6	duck	Guangdong	2010
EPI_ISL_266478	EPI_ISL_266478/A/duck/Guangdong/S3180/2010	A	H6N6	duck	Guangdong	2010
EPI_ISL_266477	EPI_ISL_266477/A/duck/Guangdong/S3073/2010	A	H6N6	duck	Guangdong	2010
EPI_ISL_266476	EPI_ISL_266476/A/duck/Guangdong/S1155/2011	A	H6N6	duck	Guangdong	2011
EPI_ISL_266475	EPI_ISL_266475/A/duck/Guangdong/S1663/2009	A	H6N6	duck	Guangdong	2009
EPI_ISL_266473	EPI_ISL_266473/A/duck/Guangdong/S1419/2011	A	H6N6	duck	Guangdong	2011
EPI_ISL_266469	EPI_ISL_266469/A/chicken/Hunan/S4495/2010	A	H6N6	chicken	Hunan	2010
EPI_ISL_266467	EPI_ISL_266467/A/chicken/Hunan/S3003/2009	A	H6N6	chicken	Hunan	2009
EPI_ISL_266466	EPI_ISL_266466/A/chicken/Guangxi/S4381/2010	A	H6N6	chicken	Guangxi	2010
EPI_ISL_266465	EPI_ISL_266465/A/chicken/Guangxi/S4029/2010	A	H6N6	chicken	Guangxi	2010
EPI_ISL_266460	EPI_ISL_266460/A/chicken/Guangdong/S1311/2010	A	H6N6	chicken	Guangdong	2010
EPI_ISL_253033	EPI_ISL_253033/A/chicken/Zhejiang/234/2016	A	H6N6	chicken	Zhejiang	2016
EPI_ISL_252834	EPI_ISL_252834/A/duck/Ganzhou/GZ151/2016	A	H6N6	duck	Ganzhou	2016
EPI_ISL_252833	EPI_ISL_252833/A/duck/Ganzhou/GZ148/2016	A	H6N6	duck	Ganzhou	2016
EPI_ISL_252823	EPI_ISL_252823/A/duck/Hubei/ZYSYF8/2015	A	H6N6	duck	Hubei	2015
EPI_ISL_220503	EPI_ISL_220503/A/chicken/Zhejiang/74154/2015	A	H6N6	chicken	Zhejiang	2015
EPI_ISL_220502	EPI_ISL_220502/A/chicken/Zhejiang/514158/2015	A	H6N6	chicken	Zhejiang	2015
EPI_ISL_220501	EPI_ISL_220501/A/chicken/Zhejiang/514132/2015	A	H6N6	chicken	Zhejiang	2015
EPI_ISL_220500	EPI_ISL_220500/A/chicken/Zhejiang/110144/2015	A	H6N6	chicken	Zhejiang	2015
EPI_ISL_220499	EPI_ISL_220499/A/chicken/Zhejiang/110102/2015	A	H6N6	chicken	Zhejiang	2015
EPI_ISL_220498	EPI_ISL_220498/A/chicken/Zhejiang/727029/2014	A	H6N6	chicken	Zhejiang	2014
EPI_ISL_220497	EPI_ISL_220497/A/chicken/Zhejiang/727028/2014	A	H6N6	chicken	Zhejiang	2014
EPI_ISL_220496	EPI_ISL_220496/A/chicken/Zhejiang/727023/2014	A	H6N6	chicken	Zhejiang	2014
EPI_ISL_220493	EPI_ISL_220493/A/chicken/Zhejiang/727009/2014	A	H6N6	chicken	Zhejiang	2014
EPI_ISL_220492	EPI_ISL_220492/A/chicken/Zhejiang/727001/2014	A	H6N6	chicken	Zhejiang	2014
EPI_ISL_216914	EPI_ISL_216914/A/duck/Guizhou/013/2014	A	H6N6	duck	Guizhou	2014
EPI_ISL_146883	EPI_ISL_146883/A/duck/Guangxi/GXd-7/2011	A	H6N6	duck	Guangxi	2011
EPI_ISL_146881	EPI_ISL_146881/A/duck/Guangxi/GXd-4/2009	A	H6N6	duck	Guangxi	2009
EPI_ISL_99559	EPI_ISL_99559/A/goose/Eastern_China/17/2010	A	H6N6	goose	Eastern_China	2010
EPI_ISL_99554	EPI_ISL_99554/A/chicken/Eastern_China/49/2010	A	H6N6	chicken	Eastern_China	2010
EPI_ISL_99551	EPI_ISL_99551/A/duck/Eastern_China/3/2009	A	H6N6	duck	Eastern_China	2009
EPI_ISL_99550	EPI_ISL_99550/A/duck/Eastern_China/4/2009	A	H6N6	duck	Eastern_China	2009
EPI_ISL_99589	EPI_ISL_99589/A/duck/Eastern_China/5/2009	A	H6N6	duck	Eastern_China	2009
EPI_ISL_99588	EPI_ISL_99588/A/duck/Eastern_China/6/2009	A	H6N6	duck	Eastern_China	2009
EPI_ISL_99586	EPI_ISL_99586/A/duck/Eastern_China/8/2009	A	H6N6	duck	Eastern_China	2009
EPI_ISL_99585	EPI_ISL_99585/A/duck/Eastern_China/9/2009	A	H6N6	duck	Eastern_China	2009
EPI_ISL_99583	EPI_ISL_99583/A/duck/Eastern_China/11/2009	A	H6N6	duck	Eastern_China	2009
EPI_ISL_99582	EPI_ISL_99582/A/duck/Eastern_China/13/2010	A	H6N6	duck	Eastern_China	2010
EPI_ISL_99581	EPI_ISL_99581/A/duck/Eastern_China/14/2010	A	H6N6	duck	Eastern_China	2010
EPI_ISL_99570	EPI_ISL_99570/A/duck/Eastern_China/48/2010	A	H6N6	duck	Eastern_China	2010
EPI_ISL_170163	EPI_ISL_170163/A/Environment/Zhenjiang/zj18/2014	A	H6N6	Environment	Zhenjiang	2014
EPI_ISL_201365	EPI_ISL_201365/A/environment/Fujian/05.07_FZHenE/2015	A	H6N6	environment	Fujian	2015
EPI_ISL_199443	EPI_ISL_199443/A/chicken/Guangxi/04.10_NM127/2015	A	H6N6	chicken	Guangxi	2015
EPI_ISL_199440	EPI_ISL_199440/A/chicken/Guangxi/04.10_JX044/2015	A	H6N6	chicken	Guangxi	2015
EPI_ISL_199439	EPI_ISL_199439/A/duck/Guangxi/04.10_JX029/2015	A	H6N6	duck	Guangxi	2015
EPI_ISL_199438	EPI_ISL_199438/A/duck/Guangxi/04.10_JX028/2015	A	H6N6	duck	Guangxi	2015
EPI_ISL_199434	EPI_ISL_199434/A/duck/Guangdong/02.11_DGCPSJ007-P/2015	A	H6N6	duck	Guangdong	2015
EPI_ISL_199433	EPI_ISL_199433/A/duck/Guangdong/02.11_DGCPLB005-P/2015	A	H6N6	duck	Guangdong	2015
EPI_ISL_199429	EPI_ISL_199429/A/duck/Guangdong/02.11_DGQTXC191-P/2015	A	H6N6	duck	Guangdong	2015
EPI_ISL_199428	EPI_ISL_199428/A/duck/Guangdong/02.11_DGQTSJ165-P/2015	A	H6N6	duck	Guangdong	2015
EPI_ISL_199426	EPI_ISL_199426/A/duck/Guangdong/02.11_DGQTSJ158-P/2015	A	H6N6	duck	Guangdong	2015
EPI_ISL_199420	EPI_ISL_199420/A/duck/Guangdong/02.11_DGCP101-P/2015	A	H6N6	duck	Guangdong	2015
EPI_ISL_199352	EPI_ISL_199352/A/goose/Guangdong/04.22_DGCPLB048-O/2015	A	H6N6	goose	Guangdong	2015
EPI_ISL_199351	EPI_ISL_199351/A/duck/Guangdong/04.23_DGQTSJ136-P/2015	A	H6N6	duck	Guangdong	2015
EPI_ISL_199349	EPI_ISL_199349/A/duck/Guangdong/04.23_DGQTSJ126-P/2015	A	H6N6	duck	Guangdong	2015
EPI_ISL_199348	EPI_ISL_199348/A/duck/Guangdong/04.23_DGQTSJ123-P/2015	A	H6N6	duck	Guangdong	2015
EPI_ISL_199335	EPI_ISL_199335/A/duck/Jiangxi/01.14_NCJD072-P/2015	A	H6N6	duck	Jiangxi	2015
EPI_ISL_199334	EPI_ISL_199334/A/duck/Jiangxi/01.14_NCJD061-P/2015	A	H6N6	duck	Jiangxi	2015
EPI_ISL_199331	EPI_ISL_199331/A/chicken/Jiangxi/01.08YGCB018-P/2015	A	H6N6	chicken	Jiangxi	2015
EPI_ISL_199323	EPI_ISL_199323/A/duck/Jiangxi/01.14_NCJD075-P/2015	A	H6N6	duck	Jiangxi	2015
EPI_ISL_199319	EPI_ISL_199319/A/duck/Jiangxi/01.14_NCJD073-P/2015	A	H6N6	duck	Jiangxi	2015
EPI_ISL_199284	EPI_ISL_199284/A/duck/Guangdong/04.23_DGQTSJ124-P/2015	A	H6N6	duck	Guangdong	2015
EPI_ISL_199237	EPI_ISL_199237/A/goose/Guangdong/04.22_DGCP073-P/2015	A	H6N6	goose	Guangdong	2015
EPI_ISL_199194	EPI_ISL_199194/A/duck/Guangdong/03.26_DGCP090-O/2015	A	H6N6	duck	Guangdong	2015
EPI_ISL_199162	EPI_ISL_199162/A/goose/Henan/01.29_XCYX052-P/2015	A	H6N6	goose	Henan	2015
EPI_ISL_199139	EPI_ISL_199139/A/duck/Hunan/04.14__YYXS0888-1-P/2015	A	H6N6	duck	Hunan	2015
EPI_ISL_199124	EPI_ISL_199124/A/duck/Hunan/04.14_YYGK484-O/2015	A	H6N6	duck	Hunan	2015
EPI_ISL_199123	EPI_ISL_199123/A/duck/Hunan/04.14_YYGK474-O/2015	A	H6N6	duck	Hunan	2015
EPI_ISL_199116	EPI_ISL_199116/A/duck/Hunan/04.14_YYGK439-1-P/2015	A	H6N6	duck	Hunan	2015
EPI_ISL_199115	EPI_ISL_199115/A/duck/Hunan/04.14_YYGK0434-1-P/2015	A	H6N6	duck	Hunan	2015
EPI_ISL_199033	EPI_ISL_199033/A/duck/Hubei/03.06__WHWTZ0149-O/2015	A	H6N6	duck	Hubei	2015
EPI_ISL_199027	EPI_ISL_199027/A/duck/Hubei/03.06__WHWTZ0157-P/2015	A	H6N6	duck	Hubei	2015
EPI_ISL_199022	EPI_ISL_199022/A/duck/Hubei/03.06__WHWTZ0055-P/2015	A	H6N6	duck	Hubei	2015
EPI_ISL_199021	EPI_ISL_199021/A/duck/Hubei/03.06_WHWTZ0054-P/2015	A	H6N6	duck	Hubei	2015
EPI_ISL_198993	EPI_ISL_198993/A/chicken/Jiangxi/05.06__NCDZT0073B-P/2015	A	H6N6	chicken	Jiangxi	2015
EPI_ISL_198989	EPI_ISL_198989/A/duck/Jiangxi/05.07_NCJD0063A-P/2015	A	H6N6	duck	Jiangxi	2015
EPI_ISL_198980	EPI_ISL_198980/A/duck/Jiangxi/05.07__NCJD0051A-P/2015	A	H6N6	duck	Jiangxi	2015
EPI_ISL_198978	EPI_ISL_198978/A/chicken/Jiangxi/05.06__NCDZT0047B-P/2015	A	H6N6	chicken	Jiangxi	2015
EPI_ISL_198975	EPI_ISL_198975/A/duck/Jiangxi/04.01__NCDZT0414-P/2015	A	H6N6	duck	Jiangxi	2015
EPI_ISL_198973	EPI_ISL_198973/A/chicken/Jiangxi/05.06_NCDZT0040B-P/2015	A	H6N6	chicken	Jiangxi	2015
EPI_ISL_198965	EPI_ISL_198965/A/duck/Jiangxi/05.07__NCJD0034A-O/2015	A	H6N6	duck	Jiangxi	2015
EPI_ISL_198925	EPI_ISL_198925/A/chicken/Jiangxi/04.01_NCDZT0018-O/2015	A	H6N6	chicken	Jiangxi	2015
EPI_ISL_198922	EPI_ISL_198922/A/chicken/Jiangxi/05.6_NCDZT0014C-P/2015	A	H6N6	chicken	Jiangxi	2015
EPI_ISL_198907	EPI_ISL_198907/A/duck/Hunan/12.17_YYFQH0012-O/2014	A	H6N6	duck	Hunan	2014
EPI_ISL_198779	EPI_ISL_198779/A/duck/Hubei/03.06_WHWTZ146-P/2015	A	H6N6	duck	Hubei	2015
EPI_ISL_198755	EPI_ISL_198755/A/duck/Hubei/03.06_WHWTZ122-P/2015	A	H6N6	duck	Hubei	2015
EPI_ISL_403719	EPI_ISL_403719/A/Northern_Pintail/Russia_Primorje/137/2019	A	H6N6	Northern_Pintail	Russia_Primorje	2019
EPI_ISL_403706	EPI_ISL_403706/A/Mallard/Russia_Primorje/129/2019	A	H6N6	Mallard	Russia_Primorje	2019
EPI_ISL_301031	EPI_ISL_301031/A/duck/Shiga/S4/2009	A	H6N6	duck	Shiga	2009
EPI_ISL_301023	EPI_ISL_301023/A/duck/Tsukuba/72/2009	A	H6N6	duck	Tsukuba	2009
EPI_ISL_301021	EPI_ISL_301021/A/duck/Aichi/231009/2014	A	H6N6	duck	Aichi	2014
EPI_ISL_237131	EPI_ISL_237131/A/duck/Saga/411013/2014	A	H6N6	duck	Saga	2014
EPI_ISL_333969	EPI_ISL_333969/A/duck/Vietnam/NCVD-909-11/2013	A	H6N6	duck	Vietnam	2013
EPI_ISL_213633	EPI_ISL_213633/A/environment/Hunan/20/2011	A	H6N6	environment	Hunan	2011
EPI_ISL_213630	EPI_ISL_213630/A/environment/Jiangxi/19/2011	A	H6N6	environment	Jiangxi	2011
EPI_ISL_213629	EPI_ISL_213629/A/environment/Jiangxi/17/2011	A	H6N6	environment	Jiangxi	2011
EPI_ISL_213627	EPI_ISL_213627/A/environment/Hunan/14/2010	A	H6N6	environment	Hunan	2010
EPI_ISL_213625	EPI_ISL_213625/A/environment/Jiangxi/15/2010	A	H6N6	environment	Jiangxi	2010
EPI_ISL_213624	EPI_ISL_213624/A/environment/Hunan/07/2010	A	H6N6	environment	Hunan	2010
EPI_ISL_213623	EPI_ISL_213623/A/environment/Hunan/03/2010	A	H6N6	environment	Hunan	2010
EPI_ISL_213622	EPI_ISL_213622/A/environment/Hunan-Changsha/2/2010	A	H6N6	environment	Hunan-Changsha	2010
EPI_ISL_213620	EPI_ISL_213620/A/environment/Hunan-Changsha/1/2009	A	H6N6	environment	Hunan-Changsha	2009
EPI_ISL_213619	EPI_ISL_213619/A/environment/Jiangxi/25/2009	A	H6N6	environment	Jiangxi	2009
MN253782	MN253782/A/American_Green-winged_Teal/Texas/AH0071375S_7_A/2015	A	H6N6	American_Green-winged_Teal	Texas	2015
CY178672	CY178672/A/blue-winged_teal/Wisconsin/333/1981	A	H6N6	blue-winged_teal	Wisconsin	1981
AB983233	AB983233/A/duck/Vietnam/LBM678/2014	A	H6N6	duck	Vietnam	2014
KT369990	KT369990/A/environment/Guangdong/GZ090/2013	A	H6N6	environment	Guangdong	2013
KT369991	KT369991/A/environment/Guangdong/GZ523/2013	A	H6N6	environment	Guangdong	2013
KT369993	KT369993/A/environment/Guangdong/HZ057/2013	A	H6N6	environment	Guangdong	2013
KT369988	KT369988/A/environment/Guangdong/SW070/2013	A	H6N6	environment	Guangdong	2013
KT369989	KT369989/A/environment/Guangdong/SW099/2013	A	H6N6	environment	Guangdong	2013
LC427328	LC427328/A/environment/Vietnam/HU3-675/2015	A	H6N6	environment	Vietnam	2015
LC497132	LC497132/A/environment/Vietnam/HU9-503/2018	A	H6N6	environment	Vietnam	2018
CY180861	CY180861/A/green-winged_teal/Wisconsin/121/1980	A	H6N6	green-winged_teal	Wisconsin	1980
MK943447	MK943447/A/muscovy_duck/Viet_Nam/HN-2665/2016	A	H6N6	muscovy_duck	Viet_Nam	2016
MK965046	MK965046/A/muscovy_duck/Viet_Nam/QN-1720/2014	A	H6N6	muscovy_duck	Viet_Nam	2014
KY131067	KY131067/A/northern_pintail/Alaska/490/2013	A	H6N6	northern_pintail	Alaska	2013
CY180893	CY180893/A/widgeon/Wisconsin/15/1980	A	H6N6	widgeon	Wisconsin	1980

## Sheet: NP
ID	Isolate Name	Type	Subtype	Host	Location	Collection_Date
ON692798	A/chicken/Zhejiang/klav49/2021	A	H6N6	chicken	Zhejiang	2021
EPI_ISL_279513	EPI_ISL_279513/A/muscovy_duck/Vietnam/LBM811/2015	A	H6N6	muscovy_duck	Vietnam	2015
EPI_ISL_273110	EPI_ISL_273110/A/pigeon/Guangxi/164/2014	A	H6N6	pigeon	Guangxi	2014
EPI_ISL_205143	EPI_ISL_205143/A/turtledove/Wuhan/HKBJ62/2015	A	H6N6	turtledove	Wuhan	2015
EPI_ISL_196051	EPI_ISL_196051/A/pigeon/Guangxi/161/2014	A	H6N6	pigeon	Guangxi	2014
EPI_ISL_173530	EPI_ISL_173530/A/duck/Jiangxi/10304/2013	A	H6N6	duck	Jiangxi	2013
EPI_ISL_181139	EPI_ISL_181139/A/muscovy_duck/Quang_Ninh/71/2013	A	H6N6	muscovy_duck	Quang_Ninh	2013
EPI_ISL_181138	EPI_ISL_181138/A/duck/Quang_Ninh/55/2013	A	H6N6	duck	Quang_Ninh	2013
EPI_ISL_181124	EPI_ISL_181124/A/muscovy_duck/Vietnam/LBM601/2014	A	H6N6	muscovy_duck	Vietnam	2014
EPI_ISL_181121	EPI_ISL_181121/A/muscovy_duck/Vietnam/LBM541/2013	A	H6N6	muscovy_duck	Vietnam	2013
EPI_ISL_181120	EPI_ISL_181120/A/duck/Vietnam/LBM439/2013	A	H6N6	duck	Vietnam	2013
EPI_ISL_179432	EPI_ISL_179432/A/duck/Yamagata/061004/2014	A	H6N6	duck	Yamagata	2014
EPI_ISL_179375	EPI_ISL_179375/A/duck/Nha_Trang/84/2014	A	H6N6	duck	Nha_Trang	2014
EPI_ISL_179174	EPI_ISL_179174/A/duck/Vietnam/LBM491/2013	A	H6N6	duck	Vietnam	2013
EPI_ISL_174914	EPI_ISL_174914/A/muscovy_duck/Vietnam/LBM69/2011	A	H6N6	muscovy_duck	Vietnam	2011
EPI_ISL_174912	EPI_ISL_174912/A/muscovy_duck/Vietnam/LBM21/2011	A	H6N6	muscovy_duck	Vietnam	2011
EPI_ISL_166546	EPI_ISL_166546/A/duck/Nha_Trang/60/2013	A	H6N6	duck	Nha_Trang	2013
EPI_ISL_158786	EPI_ISL_158786/A/duck/Vietnam/LBM473/2013	A	H6N6	duck	Vietnam	2013
EPI_ISL_144922	EPI_ISL_144922/A/duck/Quanh_Ninh/17/2013	A	H6N6	duck	Quanh_Ninh	2013
EPI_ISL_143938	EPI_ISL_143938/A/duck/Hunan/S1661/2012	A	H6N6	duck	Hunan	2012
EPI_ISL_142457	EPI_ISL_142457/A/ruddy_turnstone/New_Jersey/Sg-00551/2008	A	H6N6	ruddy_turnstone	New_Jersey	2008
EPI_ISL_141304	EPI_ISL_141304/A/mallard/Minnesota/182751/1998	A	H6N6	mallard	Minnesota	1998
EPI_ISL_139138	EPI_ISL_139138/A/duck/Vietnam/LBM185/2012	A	H6N6	duck	Vietnam	2012
EPI_ISL_139117	EPI_ISL_139117/A/swine/Yangzhou/080/2009	A	H6N6	swine	Yangzhou	2009
EPI_ISL_138294	EPI_ISL_138294/A/duck/Vietnam/LBM6/2011	A	H6N6	duck	Vietnam	2011
EPI_ISL_113769	EPI_ISL_113769/A/duck/Fujian/331/2007	A	H6N6	duck	Fujian	2007
EPI_ISL_113766	EPI_ISL_113766/A/duck/Fujian/8807/2006	A	H6N6	duck	Fujian	2006
EPI_ISL_113845	EPI_ISL_113845/A/duck/Fujian/2749/2007	A	H6N6	duck	Fujian	2007
EPI_ISL_113844	EPI_ISL_113844/A/duck/Fujian/2483/2007	A	H6N6	duck	Fujian	2007
EPI_ISL_113843	EPI_ISL_113843/A/duck/Fujian/2356/2007	A	H6N6	duck	Fujian	2007
EPI_ISL_113842	EPI_ISL_113842/A/duck/Fujian/2278/2007	A	H6N6	duck	Fujian	2007
EPI_ISL_113841	EPI_ISL_113841/A/duck/Fujian/2087/2007	A	H6N6	duck	Fujian	2007
EPI_ISL_113840	EPI_ISL_113840/A/duck/Fujian/1879/2007	A	H6N6	duck	Fujian	2007
EPI_ISL_113835	EPI_ISL_113835/A/duck/Fujian/679/2007	A	H6N6	duck	Fujian	2007
EPI_ISL_113767	EPI_ISL_113767/A/duck/Fujian/10950/2006	A	H6N6	duck	Fujian	2006
EPI_ISL_113765	EPI_ISL_113765/A/duck/Fujian/6955/2006	A	H6N6	duck	Fujian	2006
EPI_ISL_113764	EPI_ISL_113764/A/duck/Fujian/6605/2006	A	H6N6	duck	Fujian	2006
EPI_ISL_113763	EPI_ISL_113763/A/duck/Fujian/2606/2006	A	H6N6	duck	Fujian	2006
EPI_ISL_113762	EPI_ISL_113762/A/duck/Fujian/2281/2006	A	H6N6	duck	Fujian	2006
EPI_ISL_113664	EPI_ISL_113664/A/duck/Fujian/7093/2007	A	H6N6	duck	Fujian	2007
EPI_ISL_113718	EPI_ISL_113718/A/duck/Fujian/1674/2006	A	H6N6	duck	Fujian	2006
EPI_ISL_113717	EPI_ISL_113717/A/duck/Fujian/1641/2006	A	H6N6	duck	Fujian	2006
EPI_ISL_113715	EPI_ISL_113715/A/duck/Fujian/8349/2007	A	H6N6	duck	Fujian	2007
EPI_ISL_113714	EPI_ISL_113714/A/duck/Fujian/7844/2007	A	H6N6	duck	Fujian	2007
EPI_ISL_113712	EPI_ISL_113712/A/duck/Fujian/7585/2007	A	H6N6	duck	Fujian	2007
EPI_ISL_113663	EPI_ISL_113663/A/duck/Fujian/6841/2007	A	H6N6	duck	Fujian	2007
EPI_ISL_113661	EPI_ISL_113661/A/duck/Fujian/5813/2007	A	H6N6	duck	Fujian	2007
EPI_ISL_113660	EPI_ISL_113660/A/duck/Fujian/5784/2007	A	H6N6	duck	Fujian	2007
EPI_ISL_113658	EPI_ISL_113658/A/duck/Fujian/5429/2007	A	H6N6	duck	Fujian	2007
EPI_ISL_113605	EPI_ISL_113605/A/duck/Fujian/4676/2007	A	H6N6	duck	Fujian	2007
EPI_ISL_113604	EPI_ISL_113604/A/duck/Fujian/3076/2007	A	H6N6	duck	Fujian	2007
EPI_ISL_113601	EPI_ISL_113601/A/duck/Fujian/7119/2007	A	H6N6	duck	Fujian	2007
EPI_ISL_113599	EPI_ISL_113599/A/duck/Fujian/6567/2007	A	H6N6	duck	Fujian	2007
EPI_ISL_113557	EPI_ISL_113557/A/duck/Fujian/4224/2007	A	H6N6	duck	Fujian	2007
EPI_ISL_113553	EPI_ISL_113553/A/duck/Shantou/18729/2006	A	H6N6	duck	Shantou	2006
EPI_ISL_113552	EPI_ISL_113552/A/duck/Shantou/18088/2006	A	H6N6	duck	Shantou	2006
EPI_ISL_113550	EPI_ISL_113550/A/duck/Shantou/17081/2006	A	H6N6	duck	Shantou	2006
EPI_ISL_113549	EPI_ISL_113549/A/duck/Shantou/17036/2006	A	H6N6	duck	Shantou	2006
EPI_ISL_113483	EPI_ISL_113483/A/duck/Shantou/14543/2006	A	H6N6	duck	Shantou	2006
EPI_ISL_113434	EPI_ISL_113434/A/duck/Shantou/10143/2006	A	H6N6	duck	Shantou	2006
EPI_ISL_113428	EPI_ISL_113428/A/duck/Shantou/7429/2006	A	H6N6	duck	Shantou	2006
EPI_ISL_113309	EPI_ISL_113309/A/duck/Shantou/5051/2006	A	H6N6	duck	Shantou	2006
EPI_ISL_113259	EPI_ISL_113259/A/duck/Shantou/4129/2006	A	H6N6	duck	Shantou	2006
EPI_ISL_113255	EPI_ISL_113255/A/duck/Shantou/2798/2006	A	H6N6	duck	Shantou	2006
EPI_ISL_112730	EPI_ISL_112730/A/duck/Fujian/7130/2007	A	H6N6	duck	Fujian	2007
EPI_ISL_112759	EPI_ISL_112759/A/duck/Fujian/8320/2007	A	H6N6	duck	Fujian	2007
EPI_ISL_112758	EPI_ISL_112758/A/duck/Fujian/7818/2007	A	H6N6	duck	Fujian	2007
EPI_ISL_112757	EPI_ISL_112757/A/duck/Fujian/7794/2007	A	H6N6	duck	Fujian	2007
EPI_ISL_112729	EPI_ISL_112729/A/duck/Fujian/6598/2007	A	H6N6	duck	Fujian	2007
EPI_ISL_112727	EPI_ISL_112727/A/duck/Fujian/5474/2007	A	H6N6	duck	Fujian	2007
EPI_ISL_112698	EPI_ISL_112698/A/duck/Fujian/4936/2007	A	H6N6	duck	Fujian	2007
EPI_ISL_112697	EPI_ISL_112697/A/duck/Fujian/4652/2007	A	H6N6	duck	Fujian	2007
EPI_ISL_112696	EPI_ISL_112696/A/duck/Fujian/4020/2007	A	H6N6	duck	Fujian	2007
EPI_ISL_112673	EPI_ISL_112673/A/duck/Fujian/3264/2007	A	H6N6	duck	Fujian	2007
EPI_ISL_112671	EPI_ISL_112671/A/duck/Fujian/2060/2007	A	H6N6	duck	Fujian	2007
EPI_ISL_112670	EPI_ISL_112670/A/duck/Fujian/2018/2007	A	H6N6	duck	Fujian	2007
EPI_ISL_112645	EPI_ISL_112645/A/duck/Fujian/1804/2007	A	H6N6	duck	Fujian	2007
EPI_ISL_112644	EPI_ISL_112644/A/duck/Fujian/1565/2007	A	H6N6	duck	Fujian	2007
EPI_ISL_112643	EPI_ISL_112643/A/duck/Fujian/603/2007	A	H6N6	duck	Fujian	2007
EPI_ISL_112642	EPI_ISL_112642/A/duck/Fujian/378/2007	A	H6N6	duck	Fujian	2007
EPI_ISL_112616	EPI_ISL_112616/A/duck/Shantou/2962/2007	A	H6N6	duck	Shantou	2007
EPI_ISL_112615	EPI_ISL_112615/A/duck/Shantou/1984/2007	A	H6N6	duck	Shantou	2007
EPI_ISL_112614	EPI_ISL_112614/A/duck/Shantou/1240/2007	A	H6N6	duck	Shantou	2007
EPI_ISL_112585	EPI_ISL_112585/A/duck/Shantou/494/2007	A	H6N6	duck	Shantou	2007
EPI_ISL_112584	EPI_ISL_112584/A/duck/Shantou/358/2007	A	H6N6	duck	Shantou	2007
EPI_ISL_112582	EPI_ISL_112582/A/duck/Yunnan/1330/2007	A	H6N6	duck	Yunnan	2007
EPI_ISL_112494	EPI_ISL_112494/A/duck/Guangxi/2281/2007	A	H6N6	duck	Guangxi	2007
EPI_ISL_112463	EPI_ISL_112463/A/duck/Fujian/11418/2006	A	H6N6	duck	Fujian	2006
EPI_ISL_112432	EPI_ISL_112432/A/duck/Fujian/10774/2006	A	H6N6	duck	Fujian	2006
EPI_ISL_112431	EPI_ISL_112431/A/duck/Fujian/9062/2006	A	H6N6	duck	Fujian	2006
EPI_ISL_112406	EPI_ISL_112406/A/duck/Fujian/6708/2006	A	H6N6	duck	Fujian	2006
EPI_ISL_112405	EPI_ISL_112405/A/duck/Fujian/5498/2006	A	H6N6	duck	Fujian	2006
EPI_ISL_112386	EPI_ISL_112386/A/duck/Fujian/3796/2006	A	H6N6	duck	Fujian	2006
EPI_ISL_112372	EPI_ISL_112372/A/duck/Fujian/3354/2006	A	H6N6	duck	Fujian	2006
EPI_ISL_112351	EPI_ISL_112351/A/duck/Fujian/958/2006	A	H6N6	duck	Fujian	2006
EPI_ISL_112324	EPI_ISL_112324/A/duck/Fujian/2787/2007	A	H6N6	duck	Fujian	2007
EPI_ISL_112260	EPI_ISL_112260/A/duck/Shantou/17058/2006	A	H6N6	duck	Shantou	2006
EPI_ISL_112259	EPI_ISL_112259/A/duck/Shantou/14841/2006	A	H6N6	duck	Shantou	2006
EPI_ISL_112257	EPI_ISL_112257/A/wild_duck/Shantou/9466/2006	A	H6N6	wild_duck	Shantou	2006
EPI_ISL_112209	EPI_ISL_112209/A/duck/Shantou/4636/2006	A	H6N6	duck	Shantou	2006
EPI_ISL_112188	EPI_ISL_112188/A/wild_duck/Shantou/2441/2006	A	H6N6	wild_duck	Shantou	2006
EPI_ISL_112187	EPI_ISL_112187/A/duck/Shantou/1165/2006	A	H6N6	duck	Shantou	2006
EPI_ISL_107998	EPI_ISL_107998/A/duck/Hubei/5/2010	A	H6N6	duck	Hubei	2010
EPI_ISL_107989	EPI_ISL_107989/A/duck/Hubei/5/2010	A	H6N6	duck	Hubei	2010
EPI_ISL_107988	EPI_ISL_107988/A/duck/Hubei/5/2010	A	H6N6	duck	Hubei	2010
EPI_ISL_107987	EPI_ISL_107987/A/duck/Hubei/2/2010	A	H6N6	duck	Hubei	2010
EPI_ISL_107986	EPI_ISL_107986/A/duck/Hubei/10/2010	A	H6N6	duck	Hubei	2010
EPI_ISL_89164	EPI_ISL_89164/A/swine/Guangdong/K6/2010	A	H6N6	swine	Guangdong	2010
EPI_ISL_70634	EPI_ISL_70634/A/Muscovy_duck/Fujian/FZ01/2008	A	H6N6	Muscovy_duck	Fujian	2008
EPI_ISL_76442	EPI_ISL_76442/A/duck/Shantou/4893/2001	A	H6N6	duck	Shantou	2001
EPI_ISL_76441	EPI_ISL_76441/A/wild_duck/Shantou/192/2004	A	H6N6	wild_duck	Shantou	2004
EPI_ISL_76440	EPI_ISL_76440/A/mallard/Jiangxi/413/2004	A	H6N6	mallard	Jiangxi	2004
EPI_ISL_76439	EPI_ISL_76439/A/duck/Shantou/6233/2004	A	H6N6	duck	Shantou	2004
EPI_ISL_76437	EPI_ISL_76437/A/wild_duck/Shantou/47/2005	A	H6N6	wild_duck	Shantou	2005
EPI_ISL_76436	EPI_ISL_76436/A/mallard/Shantou/972/2005	A	H6N6	mallard	Shantou	2005
EPI_ISL_76435	EPI_ISL_76435/A/duck/Shantou/8365/2005	A	H6N6	duck	Shantou	2005
EPI_ISL_76434	EPI_ISL_76434/A/duck/Shantou/11392/2005	A	H6N6	duck	Shantou	2005
EPI_ISL_76432	EPI_ISL_76432/A/duck/Fujian/12035/2005	A	H6N6	duck	Fujian	2005
EPI_ISL_76430	EPI_ISL_76430/A/duck/Shantou/20313/2005	A	H6N6	duck	Shantou	2005
EPI_ISL_71340	EPI_ISL_71340/A/duck/Jiangsu/022/2009	A	H6N6	duck	Jiangsu	2009
EPI_ISL_68619	EPI_ISL_68619/A/mallard/Minnesota/179/1998	A	H6N6	mallard	Minnesota	1998
EPI_ISL_67859	EPI_ISL_67859/A/mallard/Ohio/664/2002	A	H6N6	mallard	Ohio	2002
EPI_ISL_8951	EPI_ISL_8951/A/blue-winged_teal/MN/993/1980	A	H6N6	blue-winged_teal	MN	1980
EPI_ISL_5811	EPI_ISL_5811/A/sanderling/Delaware/1258/1986	A	H6N6	sanderling	Delaware	1986
EPI_ISL_8754	EPI_ISL_8754/A/mallard_duck/ALB/289/1982	A	H6N6	mallard_duck	ALB	1982
EPI_ISL_8751	EPI_ISL_8751/A/pintail_duck/ALB/189/1982	A	H6N6	pintail_duck	ALB	1982
EPI_ISL_7036	EPI_ISL_7036/A/mallard/Maryland/899/2002	A	H6N6	mallard	Maryland	2002
EPI_ISL_6950	EPI_ISL_6950/A/mallard/Ohio/664/2002	A	H6N6	mallard	Ohio	2002
EPI_ISL_3258	EPI_ISL_3258/A/turkey/Minnesota/957/80	A	H6N6	turkey	Minnesota	80
EPI_ISL_199330	EPI_ISL_199330/A/environment/Jiangxi/01.08_YGCB014/2015	A	H6N6	environment	Jiangxi	2015
EPI_ISL_199327	EPI_ISL_199327/A/environment/Jiangxi/02.05_YGYXG001/2015	A	H6N6	environment	Jiangxi	2015
EPI_ISL_199308	EPI_ISL_199308/A/duck/Jiangxi/02.05_YGYXG010-P/2015	A	H6N6	duck	Jiangxi	2015
EPI_ISL_199231	EPI_ISL_199231/A/duck/Guangdong/04.22_DGCPLB021-O/2015	A	H6N6	duck	Guangdong	2015
EPI_ISL_199091	EPI_ISL_199091/A/environment/Yunnan/03.15_DQWGH0010-Z/2015	A	H6N6	environment	Yunnan	2015
EPI_ISL_199005	EPI_ISL_199005/A/environment/Jiangxi/05.07_NCJD0094C/2015	A	H6N6	environment	Jiangxi	2015
EPI_ISL_199000	EPI_ISL_199000/A/environment/Jiangxi/05.07_NCJD0083C/2015	A	H6N6	environment	Jiangxi	2015
EPI_ISL_198998	EPI_ISL_198998/A/environment/Jiangxi/05.07_NCJD0081C/2015	A	H6N6	environment	Jiangxi	2015
EPI_ISL_198974	EPI_ISL_198974/A/environment/Jiangxi/05.06__NCJD0040C/2015	A	H6N6	environment	Jiangxi	2015
EPI_ISL_219853	EPI_ISL_219853/A/Environment/Hunan/02483/2014	A	H6N6	Environment	Hunan	2014
EPI_ISL_219842	EPI_ISL_219842/A/Environment/Jiangxi/10668/2014	A	H6N6	Environment	Jiangxi	2014
EPI_ISL_219841	EPI_ISL_219841/A/Environment/Hunan/20980/2015	A	H6N6	Environment	Hunan	2015
EPI_ISL_219840	EPI_ISL_219840/A/Environment/Guangdong/30383/2015	A	H6N6	Environment	Guangdong	2015
EPI_ISL_219839	EPI_ISL_219839/A/Environment/Guangdong/33269/2015	A	H6N6	Environment	Guangdong	2015
EPI_ISL_219838	EPI_ISL_219838/A/Environment/Hunan/37847/2015	A	H6N6	Environment	Hunan	2015
EPI_ISL_219837	EPI_ISL_219837/A/Environment/Hunan/37966/2015	A	H6N6	Environment	Hunan	2015
EPI_ISL_219836	EPI_ISL_219836/A/Environment/Anhui/38989/2015	A	H6N6	Environment	Anhui	2015
EPI_ISL_219835	EPI_ISL_219835/A/Environment/Hunan/39695/2015	A	H6N6	Environment	Hunan	2015
EPI_ISL_219834	EPI_ISL_219834/A/Environment/Zhejiang/21566/2014	A	H6N6	Environment	Zhejiang	2014
EPI_ISL_219833	EPI_ISL_219833/A/Environment/Jiangxi/26884/2014	A	H6N6	Environment	Jiangxi	2014
EPI_ISL_219832	EPI_ISL_219832/A/environment/sichuan/313058/2015	A	H6N6	environment	sichuan	2015
EPI_ISL_219831	EPI_ISL_219831/A/environment/sichuan/313055/2015	A	H6N6	environment	sichuan	2015
EPI_ISL_4071036	EPI_ISL_4071036/A/Mallard/South_Korea/KNU_2019-49/2019	A	H6N6	Mallard	South_Korea	2019
EPI_ISL_4071035	EPI_ISL_4071035/A/Mallard/South_Korea/KNU_2019-48/2019	A	H6N6	Mallard	South_Korea	2019
EPI_ISL_707678	EPI_ISL_707678/A/pigeon/Fujian/11.3_FZHX1112-C/2016	A	H6N6	pigeon	Fujian	2016
EPI_ISL_707677	EPI_ISL_707677/A/pigeon/Fujian/1.17_FZHX0114-O/2017	A	H6N6	pigeon	Fujian	2017
EPI_ISL_707553	EPI_ISL_707553/A/duck/Jiangxi/2.16_SRXZSX030-O/2017	A	H6N6	duck	Jiangxi	2017
EPI_ISL_707552	EPI_ISL_707552/A/duck/Jiangxi/2.16_SRXZSX029-C/2017	A	H6N6	duck	Jiangxi	2017
EPI_ISL_707551	EPI_ISL_707551/A/duck/Jiangxi/2.16_SRXZSX006-O/2017	A	H6N6	duck	Jiangxi	2017
EPI_ISL_707542	EPI_ISL_707542/A/duck/Jiangxi/10.30_NCNP67B3-OC/2017	A	H6N6	duck	Jiangxi	2017
EPI_ISL_707531	EPI_ISL_707531/A/duck/Hunan/6.27_YYGK79S2-OC/2017	A	H6N6	duck	Hunan	2017
EPI_ISL_707526	EPI_ISL_707526/A/duck/Hunan/2.06_YYGK86J3-OC/2018	A	H6N6	duck	Hunan	2018
EPI_ISL_707522	EPI_ISL_707522/A/duck/Hunan/2.06_YYGK73J3-OC/2018	A	H6N6	duck	Hunan	2018
EPI_ISL_707509	EPI_ISL_707509/A/duck/Hunan/12.27_YYGK80J2-C/2016	A	H6N6	duck	Hunan	2016
EPI_ISL_707497	EPI_ISL_707497/A/duck/Hunan/1.17_YYGKK99-OC/2017	A	H6N6	duck	Hunan	2017
EPI_ISL_707496	EPI_ISL_707496/A/duck/Hunan/1.17_YYGKK98-OC/2017	A	H6N6	duck	Hunan	2017
EPI_ISL_707495	EPI_ISL_707495/A/duck/Hunan/1.17_YYGKK97-OC/2017	A	H6N6	duck	Hunan	2017
EPI_ISL_697878	EPI_ISL_697878/A/duck/Hunan/1.17_YYGKK93-OC/2017	A	H6N6	duck	Hunan	2017
EPI_ISL_697877	EPI_ISL_697877/A/duck/Hunan/1.17_YYGKK90-OC/2017	A	H6N6	duck	Hunan	2017
EPI_ISL_707492	EPI_ISL_707492/A/duck/Hunan/1.12_YYGK98H3-OC/2018	A	H6N6	duck	Hunan	2018
EPI_ISL_707476	EPI_ISL_707476/A/duck/Hunan/03.07_YYGK14L3-OC/2018	A	H6N6	duck	Hunan	2018
EPI_ISL_707468	EPI_ISL_707468/A/duck/Hainan/11.29_HKPL006-C/2017	A	H6N6	duck	Hainan	2017
EPI_ISL_707467	EPI_ISL_707467/A/duck/Guizhou/8.26_ZYLJJ020-C/2018	A	H6N6	duck	Guizhou	2018
EPI_ISL_707466	EPI_ISL_707466/A/duck/Guizhou/8.26_ZYLJJ019-O/2018	A	H6N6	duck	Guizhou	2018
EPI_ISL_707464	EPI_ISL_707464/A/duck/Guizhou/8.26_ZYLJJ017-C/2018	A	H6N6	duck	Guizhou	2018
EPI_ISL_707459	EPI_ISL_707459/A/duck/Guangdong/7.20_DGCP028-C/2017	A	H6N6	duck	Guangdong	2017
EPI_ISL_707458	EPI_ISL_707458/A/duck/Guangdong/7.20_DGCP027-C/2017	A	H6N6	duck	Guangdong	2017
EPI_ISL_707456	EPI_ISL_707456/A/duck/Guangdong/7.20_DGCP015-C/2017	A	H6N6	duck	Guangdong	2017
EPI_ISL_707452	EPI_ISL_707452/A/duck/Guangdong/11.18_SZBJ002-O/2016	A	H6N6	duck	Guangdong	2016
EPI_ISL_707430	EPI_ISL_707430/A/duck/Fujian/12.7_FZHX1273-C/2016	A	H6N6	duck	Fujian	2016
EPI_ISL_707429	EPI_ISL_707429/A/duck/Fujian/12.7_FZHX1272-C/2016	A	H6N6	duck	Fujian	2016
EPI_ISL_707424	EPI_ISL_707424/A/duck/Fujian/12.7_FZHX1201-O/2016	A	H6N6	duck	Fujian	2016
EPI_ISL_707386	EPI_ISL_707386/A/duck/Fujian/1.17_FZHX0170-C/2017	A	H6N6	duck	Fujian	2017
EPI_ISL_707385	EPI_ISL_707385/A/duck/Fujian/1.17_FZHX0125-O/2017	A	H6N6	duck	Fujian	2017
EPI_ISL_707383	EPI_ISL_707383/A/duck/Fujian/1.17_FZHX0109-O/2017	A	H6N6	duck	Fujian	2017
EPI_ISL_697972	EPI_ISL_697972/A/chicken/Xinjiang/12.24_WLMQXL024-O/2018	A	H6N6	chicken	Xinjiang	2018
EPI_ISL_703172	EPI_ISL_703172/A/duck/China/G93-1/2017	A	H6N6	duck	China	2017
EPI_ISL_703132	EPI_ISL_703132/A/duck/China/G91-1/2017	A	H6N6	duck	China	2017
EPI_ISL_703036	EPI_ISL_703036/A/duck/China/F336-2/2016	A	H6N6	duck	China	2016
EPI_ISL_702949	EPI_ISL_702949/A/duck/China/E3798-1/2015	A	H6N6	duck	China	2015
EPI_ISL_702868	EPI_ISL_702868/A/duck/China/E3724-1/2015	A	H6N6	duck	China	2015
EPI_ISL_702794	EPI_ISL_702794/A/duck/China/E1201-2/2015	A	H6N6	duck	China	2015
EPI_ISL_702751	EPI_ISL_702751/A/duck/China/D3480-1/2014	A	H6N6	duck	China	2014
EPI_ISL_702698	EPI_ISL_702698/A/duck/China/D1501-1/2014	A	H6N6	duck	China	2014
EPI_ISL_702655	EPI_ISL_702655/A/duck/China/B2028-1/2012	A	H6N6	duck	China	2012
EPI_ISL_702590	EPI_ISL_702590/A/duck/China/B1994-2/2012	A	H6N6	duck	China	2012
EPI_ISL_702549	EPI_ISL_702549/A/duck/China/B2044-2/2012	A	H6N6	duck	China	2012
EPI_ISL_702385	EPI_ISL_702385/A/duck/China/A729-2/2011	A	H6N6	duck	China	2011
EPI_ISL_698006	EPI_ISL_698006/A/chicken/Jiangxi/7.25_NCNP58U3-OC/2018	A	H6N6	chicken	Jiangxi	2018
EPI_ISL_698005	EPI_ISL_698005/A/chicken/Jiangxi/7.25_NCNP55U3-OC/2018	A	H6N6	chicken	Jiangxi	2018
EPI_ISL_697186	EPI_ISL_697186/A/duck/Fujian/10.26_FZHX0001-O/2017	A	H6N6	duck	Fujian	2017
EPI_ISL_697012	EPI_ISL_697012/A/duck/Jiangxi/2.16_SRXZSX05-C/2017	A	H6N6	duck	Jiangxi	2017
EPI_ISL_697002	EPI_ISL_697002/A/duck/Guangdong/7.20_DGCP049-C/2017	A	H6N6	duck	Guangdong	2017
EPI_ISL_697801	EPI_ISL_697801/A/duck/Fujian/1.25_FZHX0021-C/2018	A	H6N6	duck	Fujian	2018
EPI_ISL_696965	EPI_ISL_696965/A/duck/Fujian/11.3_FZHX1128-O/2016	A	H6N6	duck	Fujian	2016
EPI_ISL_696964	EPI_ISL_696964/A/duck/Fujian/10.11_FZHX1045-C/2016	A	H6N6	duck	Fujian	2016
EPI_ISL_696947	EPI_ISL_696947/A/duck/Fujian/1.17_FZHX0176-C/2017	A	H6N6	duck	Fujian	2017
EPI_ISL_696845	EPI_ISL_696845/A/duck/Guangdong/11.18_SZBJ005-C/2016	A	H6N6	duck	Guangdong	2016
EPI_ISL_696844	EPI_ISL_696844/A/duck/Guangdong/11.18_SZBJ006-O/2016	A	H6N6	duck	Guangdong	2016
EPI_ISL_696839	EPI_ISL_696839/A/duck/Guizhou/10.28_ZYLJJ001-C/2018	A	H6N6	duck	Guizhou	2018
EPI_ISL_696814	EPI_ISL_696814/A/duck/Guizhou/8.26_ZYLJJ020-O/2018	A	H6N6	duck	Guizhou	2018
EPI_ISL_696800	EPI_ISL_696800/A/duck/Guizhou/5.24_ZYLJJ016-O/2018	A	H6N6	duck	Guizhou	2018
EPI_ISL_696749	EPI_ISL_696749/A/duck/Hunan/11.30_YYGK91E3-OC/2017	A	H6N6	duck	Hunan	2017
EPI_ISL_696726	EPI_ISL_696726/A/duck/Hunan/11.30_YYGK54E3-OC/2017	A	H6N6	duck	Hunan	2017
EPI_ISL_696716	EPI_ISL_696716/A/duck/Jiangxi/11.17_NCNP45Y2-C/2016	A	H6N6	duck	Jiangxi	2016
EPI_ISL_696700	EPI_ISL_696700/A/duck/Jiangxi/08.26_NCNP36Y3-C/2016	A	H6N6	duck	Jiangxi	2016
EPI_ISL_696687	EPI_ISL_696687/A/chicken/Hunan/1.12_YYGK22H3-OC/2018	A	H6N6	chicken	Hunan	2018
EPI_ISL_506167	EPI_ISL_506167/A/American_green-winged_teal/Ohio/18OS1767/2018	A	H6N6	American_green-winged_teal	Ohio	2018
EPI_ISL_501514	EPI_ISL_501514/A/duck/China/330D17/2018	A	H6N6	duck	China	2018
EPI_ISL_393327	EPI_ISL_393327/A/duck/Vietnam/HU10-1879/2018	A	H6N6	duck	Vietnam	2018
EPI_ISL_393322	EPI_ISL_393322/A/duck/Vietnam/HU10-1743/2018	A	H6N6	duck	Vietnam	2018
EPI_ISL_389660	EPI_ISL_389660/A/duck/Vietnam/HU9-999/2018	A	H6N6	duck	Vietnam	2018
EPI_ISL_389652	EPI_ISL_389652/A/duck/Vietnam/HU9-521/2018	A	H6N6	duck	Vietnam	2018
EPI_ISL_389650	EPI_ISL_389650/A/duck/Vietnam/HU9-455/2018	A	H6N6	duck	Vietnam	2018
EPI_ISL_389648	EPI_ISL_389648/A/duck/Vietnam/HU9-211/2018	A	H6N6	duck	Vietnam	2018
EPI_ISL_389647	EPI_ISL_389647/A/duck/Vietnam/HU9-194/2018	A	H6N6	duck	Vietnam	2018
EPI_ISL_387813	EPI_ISL_387813/A/duck/Viet_Nam/QN-1710/2014	A	H6N6	duck	Viet_Nam	2014
EPI_ISL_387812	EPI_ISL_387812/A/duck/Viet_Nam/QN-1709/2014	A	H6N6	duck	Viet_Nam	2014
EPI_ISL_387808	EPI_ISL_387808/A/duck/Viet_Nam/QN-1705/2014	A	H6N6	duck	Viet_Nam	2014
EPI_ISL_387805	EPI_ISL_387805/A/duck/Viet_Nam/QN-0596/2013	A	H6N6	duck	Viet_Nam	2013
EPI_ISL_387804	EPI_ISL_387804/A/duck/Viet_Nam/QN-0595/2013	A	H6N6	duck	Viet_Nam	2013
EPI_ISL_387803	EPI_ISL_387803/A/duck/Viet_Nam/QN-0593/2013	A	H6N6	duck	Viet_Nam	2013
EPI_ISL_387800	EPI_ISL_387800/A/duck/Viet_Nam/QN-0580/2013	A	H6N6	duck	Viet_Nam	2013
EPI_ISL_387789	EPI_ISL_387789/A/duck/Viet_Nam/QN-0519/2013	A	H6N6	duck	Viet_Nam	2013
EPI_ISL_387783	EPI_ISL_387783/A/duck/Viet_Nam/QN-0371/2013	A	H6N6	duck	Viet_Nam	2013
EPI_ISL_387774	EPI_ISL_387774/A/duck/Viet_Nam/HN-1689/2014	A	H6N6	duck	Viet_Nam	2014
EPI_ISL_387768	EPI_ISL_387768/A/duck/Viet_Nam/HN-1422/2014	A	H6N6	duck	Viet_Nam	2014
EPI_ISL_387755	EPI_ISL_387755/A/chicken/Viet_Nam/QN-0468/2013	A	H6N6	chicken	Viet_Nam	2013
EPI_ISL_387753	EPI_ISL_387753/A/chicken/Viet_Nam/QN-0418/2013	A	H6N6	chicken	Viet_Nam	2013
EPI_ISL_387740	EPI_ISL_387740/A/chicken/Viet_Nam/LS-1288/2011	A	H6N6	chicken	Viet_Nam	2011
EPI_ISL_387728	EPI_ISL_387728/A/chicken/Viet_Nam/HN-1690/2014	A	H6N6	chicken	Viet_Nam	2014
EPI_ISL_387718	EPI_ISL_387718/A/duck/Viet_Nam/QN-0503/2013	A	H6N6	duck	Viet_Nam	2013
EPI_ISL_387712	EPI_ISL_387712/A/duck/Viet_Nam/QN-0511/2013	A	H6N6	duck	Viet_Nam	2013
EPI_ISL_387667	EPI_ISL_387667/A/chicken/Viet_Nam/QN-0419/2013	A	H6N6	chicken	Viet_Nam	2013
EPI_ISL_387628	EPI_ISL_387628/A/duck/Viet_Nam/QN-0465/2013	A	H6N6	duck	Viet_Nam	2013
EPI_ISL_387624	EPI_ISL_387624/A/chicken/Viet_Nam/QN-0476/2013	A	H6N6	chicken	Viet_Nam	2013
EPI_ISL_387622	EPI_ISL_387622/A/duck/Viet_Nam/QN-0461/2013	A	H6N6	duck	Viet_Nam	2013
EPI_ISL_387617	EPI_ISL_387617/A/duck/Viet_Nam/QN-0462/2013	A	H6N6	duck	Viet_Nam	2013
EPI_ISL_387610	EPI_ISL_387610/A/duck/Viet_Nam/QN-0466/2013	A	H6N6	duck	Viet_Nam	2013
EPI_ISL_387608	EPI_ISL_387608/A/duck/Viet_Nam/HN-1687/2014	A	H6N6	duck	Viet_Nam	2014
EPI_ISL_387361	EPI_ISL_387361/A/duck/Viet_Nam/QN-2500/2015	A	H6N6	duck	Viet_Nam	2015
EPI_ISL_387356	EPI_ISL_387356/A/duck/Viet_Nam/HN-2634/2016	A	H6N6	duck	Viet_Nam	2016
EPI_ISL_387349	EPI_ISL_387349/A/chicken/Viet_Nam/HN-2630/2016	A	H6N6	chicken	Viet_Nam	2016
EPI_ISL_387346	EPI_ISL_387346/A/chicken/Viet_Nam/HN-2626/2016	A	H6N6	chicken	Viet_Nam	2016
EPI_ISL_387320	EPI_ISL_387320/A/duck/Viet_Nam/QN-2711/2016	A	H6N6	duck	Viet_Nam	2016
EPI_ISL_379967	EPI_ISL_379967/A/duck/Vietnam/HU8-1088/2017	A	H6N6	duck	Vietnam	2017
EPI_ISL_379966	EPI_ISL_379966/A/duck/Vietnam/HU7-294/2017	A	H6N6	duck	Vietnam	2017
EPI_ISL_379960	EPI_ISL_379960/A/duck/Vietnam/HU3-184/2015	A	H6N6	duck	Vietnam	2015
EPI_ISL_379570	EPI_ISL_379570/A/muscovy_duck/Vietnam/HU5-1642/2016	A	H6N6	muscovy_duck	Vietnam	2016
EPI_ISL_379567	EPI_ISL_379567/A/muscovy_duck/Vietnam/HU3-1409/2015	A	H6N6	muscovy_duck	Vietnam	2015
EPI_ISL_379565	EPI_ISL_379565/A/chicken/Vietnam/HU3-515/2015	A	H6N6	chicken	Vietnam	2015
EPI_ISL_368669	EPI_ISL_368669/A/duck/Viet_Nam/HU1-642/2014	A	H6N6	duck	Viet_Nam	2014
EPI_ISL_329645	EPI_ISL_329645/A/duck/Guangdong/C45/2010	A	H6N6	duck	Guangdong	2010
EPI_ISL_328182	EPI_ISL_328182/A/Duck/China/X1369/2016	A	H6N6	Duck	China	2016
EPI_ISL_328204	EPI_ISL_328204/A/Duck/China/GX1167/2014	A	H6N6	Duck	China	2014
EPI_ISL_328200	EPI_ISL_328200/A/Duck/China/G2319/2015	A	H6N6	Duck	China	2015
EPI_ISL_328199	EPI_ISL_328199/A/Duck/China/FJ2253/2014	A	H6N6	Duck	China	2014
EPI_ISL_328197	EPI_ISL_328197/A/chicken/China/X2224/2015	A	H6N6	chicken	China	2015
EPI_ISL_328195	EPI_ISL_328195/A/chicken/China/GZ1063/2014	A	H6N6	chicken	China	2014
EPI_ISL_328193	EPI_ISL_328193/A/chicken/China/Y052/2013	A	H6N6	chicken	China	2013
EPI_ISL_328192	EPI_ISL_328192/A/chicken/China/G1054/2016	A	H6N6	chicken	China	2016
EPI_ISL_311327	EPI_ISL_311327/A/duck/Guangdong/C120/2011	A	H6N6	duck	Guangdong	2011
EPI_ISL_285468	EPI_ISL_285468/A/duck/Fujian/S1307/2017	A	H6N6	duck	Fujian	2017
EPI_ISL_285467	EPI_ISL_285467/A/duck/Fujian/SD099/2017	A	H6N6	duck	Fujian	2017
EPI_ISL_285466	EPI_ISL_285466/A/duck/Fujian/SD086/2017	A	H6N6	duck	Fujian	2017
EPI_ISL_285465	EPI_ISL_285465/A/duck/Fujian/SD013/2017	A	H6N6	duck	Fujian	2017
EPI_ISL_273060	EPI_ISL_273060/A/chicken/Guangxi/129/2013	A	H6N6	chicken	Guangxi	2013
EPI_ISL_273051	EPI_ISL_273051/A/duck/Guangxi/058/2010	A	H6N6	duck	Guangxi	2010
EPI_ISL_266497	EPI_ISL_266497/A/goose/Guangdong/S4362/2009	A	H6N6	goose	Guangdong	2009
EPI_ISL_266495	EPI_ISL_266495/A/duck/Zhejiang/S4204/2010	A	H6N6	duck	Zhejiang	2010
EPI_ISL_266494	EPI_ISL_266494/A/duck/Zhejiang/S1134/2011	A	H6N6	duck	Zhejiang	2011
EPI_ISL_266493	EPI_ISL_266493/A/duck/Zhejiang/S1023/2010	A	H6N6	duck	Zhejiang	2010
EPI_ISL_266491	EPI_ISL_266491/A/duck/Hunan/S4273/2010	A	H6N6	duck	Hunan	2010
EPI_ISL_266484	EPI_ISL_266484/A/duck/Guangxi/S4111/2010	A	H6N6	duck	Guangxi	2010
EPI_ISL_266483	EPI_ISL_266483/A/duck/Guangdong/S4251/2010	A	H6N6	duck	Guangdong	2010
EPI_ISL_266481	EPI_ISL_266481/A/duck/Guangdong/S4018/2010	A	H6N6	duck	Guangdong	2010
EPI_ISL_266480	EPI_ISL_266480/A/duck/Guangdong/S3468/2010	A	H6N6	duck	Guangdong	2010
EPI_ISL_266479	EPI_ISL_266479/A/duck/Guangdong/S3225/2010	A	H6N6	duck	Guangdong	2010
EPI_ISL_266478	EPI_ISL_266478/A/duck/Guangdong/S3180/2010	A	H6N6	duck	Guangdong	2010
EPI_ISL_266477	EPI_ISL_266477/A/duck/Guangdong/S3073/2010	A	H6N6	duck	Guangdong	2010
EPI_ISL_266476	EPI_ISL_266476/A/duck/Guangdong/S1155/2011	A	H6N6	duck	Guangdong	2011
EPI_ISL_266475	EPI_ISL_266475/A/duck/Guangdong/S1663/2009	A	H6N6	duck	Guangdong	2009
EPI_ISL_266473	EPI_ISL_266473/A/duck/Guangdong/S1419/2011	A	H6N6	duck	Guangdong	2011
EPI_ISL_266469	EPI_ISL_266469/A/chicken/Hunan/S4495/2010	A	H6N6	chicken	Hunan	2010
EPI_ISL_266467	EPI_ISL_266467/A/chicken/Hunan/S3003/2009	A	H6N6	chicken	Hunan	2009
EPI_ISL_266465	EPI_ISL_266465/A/chicken/Guangxi/S4029/2010	A	H6N6	chicken	Guangxi	2010
EPI_ISL_266462	EPI_ISL_266462/A/chicken/Guangdong/S1414/2010	A	H6N6	chicken	Guangdong	2010
EPI_ISL_266460	EPI_ISL_266460/A/chicken/Guangdong/S1311/2010	A	H6N6	chicken	Guangdong	2010
EPI_ISL_253033	EPI_ISL_253033/A/chicken/Zhejiang/234/2016	A	H6N6	chicken	Zhejiang	2016
EPI_ISL_252834	EPI_ISL_252834/A/duck/Ganzhou/GZ151/2016	A	H6N6	duck	Ganzhou	2016
EPI_ISL_252833	EPI_ISL_252833/A/duck/Ganzhou/GZ148/2016	A	H6N6	duck	Ganzhou	2016
EPI_ISL_252823	EPI_ISL_252823/A/duck/Hubei/ZYSYF8/2015	A	H6N6	duck	Hubei	2015
EPI_ISL_220503	EPI_ISL_220503/A/chicken/Zhejiang/74154/2015	A	H6N6	chicken	Zhejiang	2015
EPI_ISL_220500	EPI_ISL_220500/A/chicken/Zhejiang/110144/2015	A	H6N6	chicken	Zhejiang	2015
EPI_ISL_220499	EPI_ISL_220499/A/chicken/Zhejiang/110102/2015	A	H6N6	chicken	Zhejiang	2015
EPI_ISL_220502	EPI_ISL_220502/A/chicken/Zhejiang/514158/2015	A	H6N6	chicken	Zhejiang	2015
EPI_ISL_220498	EPI_ISL_220498/A/chicken/Zhejiang/727029/2014	A	H6N6	chicken	Zhejiang	2014
EPI_ISL_220495	EPI_ISL_220495/A/chicken/Zhejiang/727019/2014	A	H6N6	chicken	Zhejiang	2014
EPI_ISL_220494	EPI_ISL_220494/A/chicken/Zhejiang/727018/2014	A	H6N6	chicken	Zhejiang	2014
EPI_ISL_216914	EPI_ISL_216914/A/duck/Guizhou/013/2014	A	H6N6	duck	Guizhou	2014
EPI_ISL_146883	EPI_ISL_146883/A/duck/Guangxi/GXd-7/2011	A	H6N6	duck	Guangxi	2011
EPI_ISL_146881	EPI_ISL_146881/A/duck/Guangxi/GXd-4/2009	A	H6N6	duck	Guangxi	2009
EPI_ISL_99554	EPI_ISL_99554/A/chicken/Eastern_China/49/2010	A	H6N6	chicken	Eastern_China	2010
EPI_ISL_99551	EPI_ISL_99551/A/duck/Eastern_China/3/2009	A	H6N6	duck	Eastern_China	2009
EPI_ISL_99588	EPI_ISL_99588/A/duck/Eastern_China/6/2009	A	H6N6	duck	Eastern_China	2009
EPI_ISL_99587	EPI_ISL_99587/A/duck/Eastern_China/7/2009	A	H6N6	duck	Eastern_China	2009
EPI_ISL_99586	EPI_ISL_99586/A/duck/Eastern_China/8/2009	A	H6N6	duck	Eastern_China	2009
EPI_ISL_99585	EPI_ISL_99585/A/duck/Eastern_China/9/2009	A	H6N6	duck	Eastern_China	2009
EPI_ISL_99584	EPI_ISL_99584/A/duck/Eastern_China/10/2009	A	H6N6	duck	Eastern_China	2009
EPI_ISL_99583	EPI_ISL_99583/A/duck/Eastern_China/11/2009	A	H6N6	duck	Eastern_China	2009
EPI_ISL_99582	EPI_ISL_99582/A/duck/Eastern_China/13/2010	A	H6N6	duck	Eastern_China	2010
EPI_ISL_99581	EPI_ISL_99581/A/duck/Eastern_China/14/2010	A	H6N6	duck	Eastern_China	2010
EPI_ISL_99570	EPI_ISL_99570/A/duck/Eastern_China/48/2010	A	H6N6	duck	Eastern_China	2010
EPI_ISL_99559	EPI_ISL_99559/A/goose/Eastern_China/17/2010	A	H6N6	goose	Eastern_China	2010
EPI_ISL_170163	EPI_ISL_170163/A/Environment/Zhenjiang/zj18/2014	A	H6N6	Environment	Zhenjiang	2014
EPI_ISL_201365	EPI_ISL_201365/A/environment/Fujian/05.07_FZHenE/2015	A	H6N6	environment	Fujian	2015
EPI_ISL_199443	EPI_ISL_199443/A/chicken/Guangxi/04.10_NM127/2015	A	H6N6	chicken	Guangxi	2015
EPI_ISL_199440	EPI_ISL_199440/A/chicken/Guangxi/04.10_JX044/2015	A	H6N6	chicken	Guangxi	2015
EPI_ISL_199438	EPI_ISL_199438/A/duck/Guangxi/04.10_JX028/2015	A	H6N6	duck	Guangxi	2015
EPI_ISL_199434	EPI_ISL_199434/A/duck/Guangdong/02.11_DGCPSJ007-P/2015	A	H6N6	duck	Guangdong	2015
EPI_ISL_199429	EPI_ISL_199429/A/duck/Guangdong/02.11_DGQTXC191-P/2015	A	H6N6	duck	Guangdong	2015
EPI_ISL_199428	EPI_ISL_199428/A/duck/Guangdong/02.11_DGQTSJ165-P/2015	A	H6N6	duck	Guangdong	2015
EPI_ISL_199420	EPI_ISL_199420/A/duck/Guangdong/02.11_DGCP101-P/2015	A	H6N6	duck	Guangdong	2015
EPI_ISL_199352	EPI_ISL_199352/A/goose/Guangdong/04.22_DGCPLB048-O/2015	A	H6N6	goose	Guangdong	2015
EPI_ISL_199348	EPI_ISL_199348/A/duck/Guangdong/04.23_DGQTSJ123-P/2015	A	H6N6	duck	Guangdong	2015
EPI_ISL_199335	EPI_ISL_199335/A/duck/Jiangxi/01.14_NCJD072-P/2015	A	H6N6	duck	Jiangxi	2015
EPI_ISL_199334	EPI_ISL_199334/A/duck/Jiangxi/01.14_NCJD061-P/2015	A	H6N6	duck	Jiangxi	2015
EPI_ISL_199331	EPI_ISL_199331/A/chicken/Jiangxi/01.08YGCB018-P/2015	A	H6N6	chicken	Jiangxi	2015
EPI_ISL_199312	EPI_ISL_199312/A/duck/Jiangxi/01.14_NCJD125-P/2015	A	H6N6	duck	Jiangxi	2015
EPI_ISL_199309	EPI_ISL_199309/A/duck/Jiangxi/02.05_YGYXG014-P/2015	A	H6N6	duck	Jiangxi	2015
EPI_ISL_199306	EPI_ISL_199306/A/duck/Guangdong/04.23_DGQTSJ134-O/2015	A	H6N6	duck	Guangdong	2015
EPI_ISL_199284	EPI_ISL_199284/A/duck/Guangdong/04.23_DGQTSJ124-P/2015	A	H6N6	duck	Guangdong	2015
EPI_ISL_199283	EPI_ISL_199283/A/duck/Guangdong/04.22_DGCPLB013-O/2015	A	H6N6	duck	Guangdong	2015
EPI_ISL_199275	EPI_ISL_199275/A/duck/Guangdong/04.22_DGCPLB023-P/2015	A	H6N6	duck	Guangdong	2015
EPI_ISL_199267	EPI_ISL_199267/A/duck/Guangdong/04.22_DGCPLB022-P/2015	A	H6N6	duck	Guangdong	2015
EPI_ISL_199237	EPI_ISL_199237/A/goose/Guangdong/04.22_DGCP073-P/2015	A	H6N6	goose	Guangdong	2015
EPI_ISL_199162	EPI_ISL_199162/A/goose/Henan/01.29_XCYX052-P/2015	A	H6N6	goose	Henan	2015
EPI_ISL_199082	EPI_ISL_199082/A/duck/Hunan/01.21__YYFQH0009-P/2015	A	H6N6	duck	Hunan	2015
EPI_ISL_199033	EPI_ISL_199033/A/duck/Hubei/03.06__WHWTZ0149-O/2015	A	H6N6	duck	Hubei	2015
EPI_ISL_199027	EPI_ISL_199027/A/duck/Hubei/03.06__WHWTZ0157-P/2015	A	H6N6	duck	Hubei	2015
EPI_ISL_199022	EPI_ISL_199022/A/duck/Hubei/03.06__WHWTZ0055-P/2015	A	H6N6	duck	Hubei	2015
EPI_ISL_198993	EPI_ISL_198993/A/chicken/Jiangxi/05.06__NCDZT0073B-P/2015	A	H6N6	chicken	Jiangxi	2015
EPI_ISL_198989	EPI_ISL_198989/A/duck/Jiangxi/05.07_NCJD0063A-P/2015	A	H6N6	duck	Jiangxi	2015
EPI_ISL_198760	EPI_ISL_198760/A/chicken/Hubei/03.06_WHWTZ136-P/2015	A	H6N6	chicken	Hubei	2015
EPI_ISL_198756	EPI_ISL_198756/A/duck/Hubei/03.06_WHWTZ129-P/2015	A	H6N6	duck	Hubei	2015
EPI_ISL_198755	EPI_ISL_198755/A/duck/Hubei/03.06_WHWTZ122-P/2015	A	H6N6	duck	Hubei	2015
EPI_ISL_403719	EPI_ISL_403719/A/Northern_Pintail/Russia_Primorje/137/2019	A	H6N6	Northern_Pintail	Russia_Primorje	2019
[truncated: 30 more rows]

## Sheet: NS
ID	Isolate Name	Type	Subtype	Host	Location	Collection_Date
[truncated: 376 more rows]

## Sheet: PA
ID	Isolate Name	Type	Subtype	Host	Location	Collection_Date
[truncated: 308 more rows]

[truncated: 2 more sheets: PB1, PB2]
