# Supplementary material for: Genetic characterization and evolution of H6N6 subtype avian influenza viruses
Source: Front Microbiol. 2022 Aug 1;13:963218. doi: 10.3389/fmicb.2022.963218 (PMC9376297; doi:10.3389/fmicb.2022.963218)
Supplement: SUPPLEMENTARY TABLE S1 — The information of the global distribution of H6NX. [file Data_Sheet_1.ZIP › Supplementary Table/Table S3-The information of sequences for recombination analysis of HXN6.xlsx]

## Sheet: Recombination
ID	Subtype		Host	Location	Name	Collection Date
EPI_ISL_753550	H6N6	A	chicken	Zhejiang	74154	2015
EPI_ISL_1187206	H6N6	A	duck	Shiga	S4	2009
EPI_ISL_500853	H6N6	A	chicken	Guangdong	S1311	2010
EPI_ISL_1580268	H6N6	A	duck	Viet_Nam	QN0578	2013
EPI_ISL_1822674	H6N6	A	duck	Fujian	1.25_FZHX0021C	2018
EPI_ISL_667060	H6N6	A	duck	Guangdong	02.11_DGQTXC195P	2015
EPI_ISL_666124	H6N6	A	duck	Guangdong	04.22_DGCPLB019P	2015
EPI_ISL_1836857	H6N6	A	pigeon	Fujian	11.3_FZHX1112C	2016
EPI_ISL_364554	H6N6	A	duck	Shantou	2798	2006
EPI_ISL_440957	H6N6	A	swine	Yangzhou	80	2009
EPI_ISL_364918	H6N6	A	duck	Guizhou	1128	2007
EPI_ISL_596425	H6N6	A	duck	Vietnam	LBM439	2013
EPI_ISL_1831625	H6N6	A	duck	China	E12012	2015
EPI_ISL_244687	H6N6	A	muscovy_duck	Fujian	FZ01	2008
EPI_ISL_364888	H6N6	A	duck	Fujian	2984	2007
EPI_ISL_1366643	H5N6	A	env	Guangdong	C172811482MZH	2017
EPI_ISL_958948	H5N6	A	muscovy duck	Hunan	90	2014
EPI_ISL_657457	H5N6	A	duck	Hunan	12.17_YYGK0791	2014
EPI_ISL_569712	H5N6	A	chicken	Zhejiang	6C2	2013
EPI_ISL_957488	H5N6	A	duck	Hunan	HN197	2015
EPI_ISL_567005	H5N6	A	duck	Vietnam	LBM360c141	2013
EPI_ISL_1549257	H5N6	A	duck	Nha_Trang	221	2017
EPI_ISL_664444	H5N6	A	duck	Sichuan	04.27_NBXJ711	2014
EPI_ISL_1093264	H5N6	A	chicken	Yunnan	YN8	2016
EPI_ISL_1200337	H5N6	A	mallard	Republic_of_Georgia	1	2018
EPI_ISL_1123319	H5N6	A	duck	Korea	HD1	2017
EPI_ISL_1330527	H5N6	A	duck	Bangladesh	19D852	2017
EPI_ISL_441024	H3N6	A	duck	Vietnam	LBM235	2012
EPI_ISL_1590546	H3N6	A	swan_goose	Jiangxi	H23	2014
EPI_ISL_133482	H3N6	A	duck	Korea	LPM36	2005
EPI_ISL_514579	H4N6	A	mallard	Sweden	51586	2006
EPI_ISL_855662	H4N6	A	duck	Okinawa	471017	2015
EPI_ISL_401320	H4N6	A	wild_bird	Korea	GS26	2006
EPI_ISL_384015	H7N6	A	duck	Thailand	CULM7283C	2010
EPI_ISL_665420	H9N6	A	duck	Hunan	12.17__YYGK0045P	2014
EPI_ISL_600923	H10N6	A	migratory_duck	Jiangxi	10974	2005
EPI_ISL_419097	H14N6	A	mallard	Wisconsin	10OS3941	2010
