# Supplementary material for: Genetic characterization and evolution of H6N6 subtype avian influenza viruses
Source: Front Microbiol. 2022 Aug 1;13:963218. doi: 10.3389/fmicb.2022.963218 (PMC9376297; doi:10.3389/fmicb.2022.963218)
Supplement: SUPPLEMENTARY TABLE S1 — The information of the global distribution of H6NX. [file Data_Sheet_1.ZIP › Supplementary Table/Table S5-The amino acid variation sites of the HA gene of H6N6-subtype AIVs.xlsx]

## Sheet: Amino acid variation sites
Isolate Name	Y98	W153	H183	Y195	E190V	A222V	G225D	G228S
ON692797/A/chicken/Zhejiang/49/2021	Y	W	H	Y	E	V	G	G
EPI_ISL_279513/A/muscovy_duck/Vietnam/LBM811/2015	-	-	-	-	-	-	-	-
EPI_ISL_273110/A/pigeon/Guangxi/164/2014	-	-	-	-	-	V	-	-
EPI_ISL_205143/A/turtledove/Wuhan/HKBJ62/2015	-	-	-	-	-	-	-	-
EPI_ISL_196424/A/chicken/Vietnam/HU1-524/2014	-	-	-	-	-	-	-	-
EPI_ISL_196423/A/duck/Vietnam/HU1-627/2014	-	-	-	-	-	-	-	-
EPI_ISL_196419/A/duck/Vietnam/HU1-632/2014	-	-	-	-	-	-	-	-
EPI_ISL_196413/A/duck/Vietnam/HU1-637/2014	-	-	-	-	-	-	-	-
EPI_ISL_196051/A/pigeon/Guangxi/161/2014	-	-	-	-	-	L	-	-
EPI_ISL_173530/A/duck/Jiangxi/10304/2013	-	-	-	-	-	-	-	-
EPI_ISL_181139/A/muscovy_duck/Quang_Ninh/71/2013	-	-	-	-	-	-	-	-
EPI_ISL_181138/A/duck/Quang_Ninh/55/2013	-	-	-	-	-	-	-	-
EPI_ISL_181124/A/muscovy_duck/Vietnam/LBM601/2014	-	-	-	-	-	-	-	-
EPI_ISL_181121/A/muscovy_duck/Vietnam/LBM541/2013	-	-	-	-	-	-	-	-
EPI_ISL_181120/A/duck/Vietnam/LBM439/2013	-	-	-	-	-	-	-	-
EPI_ISL_179432/A/duck/Yamagata/061004/2014	-	-	-	-	-	-	-	-
EPI_ISL_179174/A/duck/Vietnam/LBM491/2013	-	-	-	-	-	-	-	-
EPI_ISL_174914/A/muscovy_duck/Vietnam/LBM69/2011	-	-	-	-	-	-	-	-
EPI_ISL_174912/A/muscovy_duck/Vietnam/LBM21/2011	-	-	-	-	-	-	-	-
EPI_ISL_166546/A/duck/Nha_Trang/60/2013	-	-	-	-	-	-	-	-
EPI_ISL_158786/A/duck/Vietnam/LBM473/2013	-	-	-	-	-	T	-	-
EPI_ISL_143938/A/duck/Hunan/S1661/2012	-	-	-	-	-	-	-	-
EPI_ISL_142457/A/ruddy_turnstone/New_Jersey/Sg-00551/2008	-	-	-	-	-	-	-	-
EPI_ISL_141304/A/mallard/Minnesota/182751/1998	-	-	-	-	-	P	-	-
EPI_ISL_139117/A/swine/Yangzhou/080/2009	-	-	-	-	-	-	-	-
EPI_ISL_113835/A/duck/Fujian/679/2007	-	-	-	-	-	I	-	-
EPI_ISL_113768/A/duck/Fujian/145/2007	-	-	-	-	-	I	-	-
EPI_ISL_113845/A/duck/Fujian/2749/2007	-	-	-	-	-	I	-	-
EPI_ISL_113844/A/duck/Fujian/2483/2007	-	-	-	-	-	-	-	-
EPI_ISL_113843/A/duck/Fujian/2356/2007	-	-	-	-	-	I	-	-
EPI_ISL_113842/A/duck/Fujian/2278/2007	-	-	-	-	-	-	-	-
EPI_ISL_113841/A/duck/Fujian/2087/2007	-	-	-	-	-	I	-	-
EPI_ISL_113840/A/duck/Fujian/1879/2007	-	-	-	-	-	-	-	-
EPI_ISL_113839/A/duck/Fujian/1107/2007	-	-	-	-	-	I	-	-
EPI_ISL_113838/A/duck/Fujian/912/2007	-	-	-	-	-	I	-	-
EPI_ISL_113836/A/duck/Fujian/816/2007	-	-	-	-	-	I	-	-
EPI_ISL_113834/A/duck/Fujian/402/2007	-	-	-	-	-	-	-	-
EPI_ISL_113769/A/duck/Fujian/331/2007	-	-	-	-	-	I	-	-
EPI_ISL_113767/A/duck/Fujian/10950/2006	-	-	-	-	-	I	-	-
EPI_ISL_113766/A/duck/Fujian/8807/2006	-	-	-	-	-	I	-	-
EPI_ISL_113765/A/duck/Fujian/6955/2006	-	-	-	-	-	I	-	-
EPI_ISL_113764/A/duck/Fujian/6605/2006	-	-	-	-	-	-	-	-
EPI_ISL_113763/A/duck/Fujian/2606/2006	-	-	-	-	-	I	-	S
EPI_ISL_113762/A/duck/Fujian/2281/2006	-	-	-	-	-	I	-	-
EPI_ISL_113718/A/duck/Fujian/1674/2006	-	-	-	-	-	I	-	-
EPI_ISL_113715/A/duck/Fujian/8349/2007	-	-	-	-	-	I	-	-
EPI_ISL_113714/A/duck/Fujian/7844/2007	-	-	-	-	-	I	-	-
EPI_ISL_113713/A/duck/Fujian/7608/2007	-	-	-	-	-	I	-	-
EPI_ISL_113710/A/duck/Fujian/7348/2007	-	-	-	-	-	I	-	-
EPI_ISL_113664/A/duck/Fujian/7093/2007	-	-	-	-	-	I	-	-
EPI_ISL_113663/A/duck/Fujian/6841/2007	-	-	-	-	-	I	-	-
EPI_ISL_113662/A/duck/Fujian/6159/2007	-	-	-	-	-	I	-	-
EPI_ISL_113661/A/duck/Fujian/5813/2007	-	-	-	-	-	I	-	-
EPI_ISL_113660/A/duck/Fujian/5784/2007	-	-	-	-	-	I	-	-
EPI_ISL_113659/A/duck/Fujian/5614/2007	-	-	-	-	-	I	-	-
EPI_ISL_113658/A/duck/Fujian/5429/2007	-	-	-	-	-	-	-	-
EPI_ISL_113657/A/duck/Fujian/5239/2007	-	-	-	-	-	I	-	-
EPI_ISL_113605/A/duck/Fujian/4676/2007	-	-	-	-	-	I	-	-
EPI_ISL_113604/A/duck/Fujian/3076/2007	-	-	-	-	-	I	-	-
EPI_ISL_113603/A/duck/Fujian/3059/2007	-	-	-	-	-	I	-	-
EPI_ISL_113602/A/duck/Guizhou/1128/2007	-	-	-	-	-	-	-	-
EPI_ISL_113601/A/duck/Fujian/7119/2007	-	-	-	-	-	I	-	-
EPI_ISL_113599/A/duck/Fujian/6567/2007	-	-	-	-	-	I	-	-
EPI_ISL_113557/A/duck/Fujian/4224/2007	-	-	-	-	-	I	-	-
EPI_ISL_113555/A/duck/Fujian/2984/2007	-	-	-	-	-	I	-	-
EPI_ISL_113553/A/duck/Shantou/18729/2006	-	-	-	-	-	-	-	-
EPI_ISL_113552/A/duck/Shantou/18088/2006	-	-	-	-	-	L	-	-
EPI_ISL_113550/A/duck/Shantou/17081/2006	-	-	-	-	-	-	-	-
EPI_ISL_113549/A/duck/Shantou/17036/2006	-	-	-	-	-	-	-	-
EPI_ISL_113490/A/duck/Shantou/16144/2006	-	-	-	-	-	-	-	-
EPI_ISL_113486/A/duck/Shantou/15048/2006	-	-	-	-	-	-	-	-
EPI_ISL_113483/A/duck/Shantou/14543/2006	-	-	-	-	-	-	-	-
EPI_ISL_113482/A/duck/Shantou/14531/2006	-	-	-	-	-	-	-	-
EPI_ISL_113434/A/duck/Shantou/10143/2006	-	-	-	-	-	-	-	-
EPI_ISL_113429/A/duck/Shantou/9350/2006	-	-	-	-	-	-	-	-
EPI_ISL_113428/A/duck/Shantou/7429/2006	-	-	-	-	-	-	-	-
EPI_ISL_113309/A/duck/Shantou/5051/2006	-	-	-	-	-	I	-	-
EPI_ISL_113308/A/duck/Shantou/5041/2006	-	-	-	-	-	L	-	-
EPI_ISL_113255/A/duck/Shantou/2798/2006	-	-	-	-	-	-	-	-
EPI_ISL_113251/A/duck/Fujian/8089/2007	-	-	-	-	-	I	-	-
EPI_ISL_113203/A/duck/Fujian/7387/2007	-	-	-	-	-	I	-	-
EPI_ISL_113202/A/duck/Fujian/6908/2007	-	-	-	-	-	-	-	-
EPI_ISL_113200/A/duck/Fujian/6182/2007	-	-	-	-	-	-	-	-
EPI_ISL_113199/A/duck/Fujian/5697/2007	-	-	-	-	-	I	-	-
EPI_ISL_113198/A/duck/Fujian/5637/2007	-	-	-	-	-	I	-	-
EPI_ISL_113196/A/duck/Fujian/4719/2007	-	-	-	-	-	I	-	-
EPI_ISL_113195/A/duck/Fujian/4509/2007	-	-	-	-	-	I	-	-
EPI_ISL_113194/A/duck/Fujian/4252/2007	-	-	-	-	-	-	-	-
EPI_ISL_113193/A/duck/Fujian/4185/2007	-	-	-	-	-	I	-	-
EPI_ISL_113192/A/duck/Fujian/3756/2007	-	-	-	-	-	I	-	-
EPI_ISL_113191/A/duck/Fujian/3460/2007	-	-	-	-	-	I	-	-
EPI_ISL_113190/A/duck/Fujian/3242/2007	-	-	-	-	-	-	-	-
EPI_ISL_113189/A/duck/Fujian/3002/2007	-	-	-	-	-	-	-	-
EPI_ISL_113187/A/duck/Fujian/2818/2007	-	-	-	-	-	-	-	-
EPI_ISL_113186/A/duck/Fujian/2724/2007	-	-	-	-	-	-	-	-
EPI_ISL_113183/A/duck/Fujian/1772/2007	-	-	-	-	-	I	-	-
EPI_ISL_113182/A/duck/Fujian/1600/2007	-	-	-	-	-	-	-	-
EPI_ISL_113181/A/duck/Fujian/1322/2007	-	-	-	-	-	-	-	-
EPI_ISL_113126/A/duck/Fujian/576/2007	-	-	-	-	-	-	-	-
EPI_ISL_113123/A/duck/Fujian/118/2007	-	-	-	-	-	I	-	-
EPI_ISL_113121/A/duck/Fujian/10706/2006	-	-	-	-	-	I	-	-
EPI_ISL_113120/A/duck/Fujian/9308/2006	-	-	-	-	-	-	-	-
EPI_ISL_113118/A/duck/Fujian/8388/2006	-	-	-	-	-	I	-	-
EPI_ISL_113117/A/duck/Fujian/8114/2006	-	-	-	-	-	I	-	-
EPI_ISL_113116/A/duck/Fujian/7830/2006	-	-	-	-	-	I	-	-
EPI_ISL_113115/A/duck/Fujian/7652/2006	-	-	-	-	-	-	-	-
EPI_ISL_113114/A/duck/Fujian/7324/2006	-	-	-	-	-	I	-	-
EPI_ISL_113113/A/duck/Fujian/6908/2006	-	-	-	-	-	I	-	-
EPI_ISL_113112/A/duck/Fujian/6634/2006	-	-	-	-	-	I	-	-
EPI_ISL_113111/A/duck/Fujian/6222/2006	-	-	-	-	-	I	-	-
EPI_ISL_113110/A/duck/Fujian/4008/2006	-	-	-	-	-	I	-	-
EPI_ISL_113109/A/duck/Fujian/3574/2006	-	-	-	-	-	I	-	-
EPI_ISL_113071/A/duck/Fujian/3046/2006	-	-	-	-	-	I	-	-
EPI_ISL_112964/A/duck/Fujian/2595/2006	-	-	-	-	-	I	-	-
EPI_ISL_112963/A/duck/Fujian/2292/2006	-	-	-	-	-	I	-	-
EPI_ISL_112962/A/duck/Fujian/1904/2006	-	-	-	-	-	I	-	-
EPI_ISL_112961/A/duck/Fujian/1348/2006	-	-	-	-	-	-	-	-
EPI_ISL_112958/A/duck/Shantou/19369/2006	-	-	-	-	-	L	-	-
EPI_ISL_112957/A/duck/Shantou/19131/2006	-	-	-	-	-	-	-	-
EPI_ISL_112956/A/duck/Shantou/19097/2006	-	-	-	-	-	L	-	-
EPI_ISL_112955/A/duck/Shantou/18765/2006	-	-	-	-	-	-	-	-
EPI_ISL_112952/A/duck/Shantou/18070/2006	-	-	-	-	-	-	-	-
EPI_ISL_112950/A/duck/Shantou/17426/2006	-	-	-	-	-	-	-	-
EPI_ISL_112912/A/duck/Shantou/16440/2006	-	-	-	-	-	-	-	-
EPI_ISL_112909/A/duck/Shantou/15940/2006	-	-	-	-	-	-	-	-
EPI_ISL_112908/A/duck/Shantou/15798/2006	-	-	-	-	-	L	-	-
EPI_ISL_112904/A/duck/Shantou/15037/2006	-	-	-	-	-	-	-	-
EPI_ISL_112903/A/duck/Shantou/14877/2006	-	-	-	-	-	P	-	-
EPI_ISL_112901/A/duck/Shantou/14607/2006	-	-	-	-	-	-	-	-
EPI_ISL_112876/A/duck/Shantou/14565/2006	-	-	-	-	-	-	-	-
EPI_ISL_112875/A/duck/Shantou/14163/2006	-	-	-	-	-	P	-	-
EPI_ISL_112874/A/duck/Shantou/13655/2006	-	-	-	-	-	-	-	-
EPI_ISL_112873/A/duck/Shantou/13629/2006	-	-	-	-	-	-	-	-
EPI_ISL_112869/A/duck/Shantou/11228/2006	-	-	-	-	-	-	-	-
EPI_ISL_112868/A/duck/Shantou/11034/2006	-	-	-	-	-	-	-	-
EPI_ISL_112867/A/duck/Shantou/10284/2006	-	-	-	-	-	-	-	-
EPI_ISL_112845/A/duck/Shantou/9702/2006	-	-	-	-	-	-	-	-
EPI_ISL_112844/A/duck/Shantou/9374/2006	-	-	-	-	-	-	-	-
EPI_ISL_112842/A/duck/Shantou/7412/2006	-	-	-	-	-	-	-	-
EPI_ISL_112841/A/duck/Shantou/6270/2006	-	-	-	-	-	L	-	-
EPI_ISL_112839/A/duck/Shantou/5697/2006	-	-	-	-	-	-	-	-
EPI_ISL_112836/A/duck/Shantou/4980/2006	-	-	-	-	-	L	-	-
EPI_ISL_112835/A/duck/Shantou/4938/2006	-	-	-	-	-	-	-	-
EPI_ISL_112834/A/duck/Shantou/4414/2006	-	-	-	-	-	L	-	-
EPI_ISL_112805/A/duck/Shantou/4052/2006	-	-	-	-	-	-	-	-
EPI_ISL_112803/A/duck/Shantou/3389/2006	-	-	-	-	-	-	-	-
EPI_ISL_112795/A/duck/Hunan/1668/2007	-	-	-	-	-	-	-	-
EPI_ISL_112793/A/duck/Guizhou/1102/2007	-	-	-	-	-	-	-	-
EPI_ISL_112792/A/duck/Guizhou/1095/2007	-	-	-	-	-	-	-	-
EPI_ISL_112759/A/duck/Fujian/8320/2007	-	-	-	-	-	I	-	-
EPI_ISL_112758/A/duck/Fujian/7818/2007	-	-	-	-	-	I	-	-
EPI_ISL_112757/A/duck/Fujian/7794/2007	-	-	-	-	-	I	-	-
EPI_ISL_112730/A/duck/Fujian/7130/2007	-	-	-	-	-	-	-	-
EPI_ISL_112729/A/duck/Fujian/6598/2007	-	-	-	-	-	I	-	-
EPI_ISL_112727/A/duck/Fujian/5474/2007	-	-	-	-	-	-	-	-
EPI_ISL_112697/A/duck/Fujian/4652/2007	-	-	-	-	-	I	-	-
EPI_ISL_112696/A/duck/Fujian/4020/2007	-	-	-	-	-	I	-	-
EPI_ISL_112673/A/duck/Fujian/3264/2007	-	-	-	-	-	-	-	-
EPI_ISL_112671/A/duck/Fujian/2060/2007	-	-	-	-	-	I	-	-
EPI_ISL_112670/A/duck/Fujian/2018/2007	-	-	-	-	-	V	-	-
EPI_ISL_112616/A/duck/Shantou/2962/2007	-	-	-	-	-	-	-	-
EPI_ISL_112643/A/duck/Fujian/603/2007	-	-	-	-	-	-	-	-
EPI_ISL_112642/A/duck/Fujian/378/2007	-	-	-	-	-	-	-	-
EPI_ISL_112615/A/duck/Shantou/1984/2007	-	-	-	-	-	V	-	-
EPI_ISL_112614/A/duck/Shantou/1240/2007	-	-	-	-	-	L	-	-
EPI_ISL_112585/A/duck/Shantou/494/2007	-	-	-	-	-	-	-	-
EPI_ISL_112584/A/duck/Shantou/358/2007	-	-	-	-	-	V	-	-
EPI_ISL_112582/A/duck/Yunnan/1330/2007	-	-	-	-	-	-	-	-
EPI_ISL_112494/A/duck/Guangxi/2281/2007	-	-	-	-	-	-	-	-
EPI_ISL_112463/A/duck/Fujian/11418/2006	-	-	-	-	-	I	-	-
EPI_ISL_112432/A/duck/Fujian/10774/2006	-	-	-	-	-	-	-	-
EPI_ISL_112431/A/duck/Fujian/9062/2006	-	-	-	-	-	-	-	-
EPI_ISL_112406/A/duck/Fujian/6708/2006	-	-	-	-	-	I	-	-
EPI_ISL_112405/A/duck/Fujian/5498/2006	-	-	-	-	-	I	-	-
EPI_ISL_112386/A/duck/Fujian/3796/2006	-	-	-	-	-	I	-	-
EPI_ISL_112372/A/duck/Fujian/3354/2006	-	-	-	-	-	-	-	-
EPI_ISL_112371/A/duck/Fujian/2854/2006	-	-	-	-	-	I	-	-
EPI_ISL_112351/A/duck/Fujian/958/2006	-	-	-	-	-	I	-	-
EPI_ISL_112336/A/duck/Shantou/19597/2006	-	-	-	-	-	-	-	-
EPI_ISL_112324/A/duck/Fujian/2787/2007	-	-	-	-	-	I	-	-
EPI_ISL_112259/A/duck/Shantou/14841/2006	-	-	-	-	-	-	-	-
EPI_ISL_112257/A/wild_duck/Shantou/9466/2006	-	-	-	-	-	-	-	-
EPI_ISL_112209/A/duck/Shantou/4636/2006	-	-	-	-	-	-	-	-
EPI_ISL_112188/A/wild_duck/Shantou/2441/2006	-	-	-	-	-	-	-	-
EPI_ISL_112187/A/duck/Shantou/1165/2006	-	-	-	-	-	-	-	-
EPI_ISL_108462/A/duck/Vietnam/OIE-2562/2011	-	-	-	-	-	-	-	-
EPI_ISL_107998/A/duck/Hubei/5/2010	-	-	-	-	-	-	-	-
EPI_ISL_107989/A/duck/Hubei/5/2010	-	-	-	-	-	-	-	-
EPI_ISL_107988/A/duck/Hubei/5/2010	-	-	-	-	-	-	-	-
EPI_ISL_107987/A/duck/Hubei/2/2010	-	-	-	-	-	-	-	-
EPI_ISL_107986/A/duck/Hubei/10/2010	-	-	-	-	-	-	-	-
EPI_ISL_70634/A/Muscovy_duck/Fujian/FZ01/2008	-	-	-	H	-	I	-	-
EPI_ISL_89164/A/swine/Guangdong/K6/2010	-	-	-	-	-	V	-	S
EPI_ISL_76442/A/duck/Shantou/4893/2001	-	-	-	-	-	-	-	-
EPI_ISL_76441/A/wild_duck/Shantou/192/2004	-	-	-	-	-	-	-	-
EPI_ISL_76440/A/mallard/Jiangxi/413/2004	-	-	-	-	-	-	-	-
EPI_ISL_76439/A/duck/Shantou/6233/2004	-	-	-	-	-	-	-	-
EPI_ISL_76438/A/duck/Shantou/31/2005	-	-	-	-	-	-	-	-
EPI_ISL_76436/A/mallard/Shantou/972/2005	-	-	-	-	-	I	-	-
EPI_ISL_76435/A/duck/Shantou/8365/2005	-	-	-	-	-	-	-	-
EPI_ISL_76434/A/duck/Shantou/11392/2005	-	-	-	-	-	-	-	-
EPI_ISL_76433/A/duck/Fujian/11661/2005	-	-	-	-	-	I	-	-
EPI_ISL_76432/A/duck/Fujian/12035/2005	-	-	-	-	-	I	-	-
EPI_ISL_76431/A/goose/Shantou/18647/2005	-	-	-	-	-	-	-	-
EPI_ISL_76430/A/duck/Shantou/20313/2005	-	-	-	-	-	-	-	-
EPI_ISL_71340/A/duck/Jiangsu/022/2009	-	-	-	-	-	-	-	-
EPI_ISL_8951/A/blue-winged_teal/MN/993/1980	-	-	-	-	-	P	-	-
EPI_ISL_8754/A/mallard_duck/ALB/289/1982	-	-	-	-	-	P	-	-
EPI_ISL_8751/A/pintail_duck/ALB/189/1982	-	-	-	-	-	P	-	-
EPI_ISL_7036/A/mallard/Maryland/899/2002	-	-	-	-	-	P	-	-
EPI_ISL_6950/A/mallard/Ohio/664/2002	-	-	-	-	-	P	-	-
EPI_ISL_3258/A/turkey/Minnesota/957/80	-	-	-	-	-	P	-	-
EPI_ISL_5811/A/sanderling/Delaware/1258/1986	-	-	-	-	-	-	-	-
EPI_ISL_199330/A/environment/Jiangxi/01.08_YGCB014/2015	-	-	-	-	-	-	-	-
EPI_ISL_199325/A/environment/Jiangxi/02.05_YGYXG009/2015	-	-	-	-	-	V	-	-
EPI_ISL_199308/A/duck/Jiangxi/02.05_YGYXG010-P/2015	-	-	-	-	-	V	-	-
EPI_ISL_199231/A/duck/Guangdong/04.22_DGCPLB021-O/2015	-	-	-	-	-	-	-	-
EPI_ISL_199091/A/environment/Yunnan/03.15_DQWGH0010-Z/2015	-	-	-	-	-	-	-	-
EPI_ISL_199018/A/duck/Hubei/03.06_WHWTZ0153-P/2015	-	-	-	-	-	-	-	-
EPI_ISL_199013/A/environment/Jiangxi/05.07__NCJD0076C/2015	-	-	-	-	-	-	-	-
EPI_ISL_199012/A/environment/Jiangxi/05.07__NCJD0075C/2015	-	-	-	-	-	-	-	-
EPI_ISL_199005/A/environment/Jiangxi/05.07_NCJD0094C/2015	-	-	-	-	-	-	-	-
EPI_ISL_198994/A/environment/Jiangxi/05.07_NCJD0073C/2015	-	-	-	-	-	-	-	-
EPI_ISL_198982/A/environment/Jiangxi/05.07__NCJD0054C/2015	-	-	-	-	-	-	-	-
EPI_ISL_198955/A/environment/Jiangxi/05.07_NCJD0015D/2015	-	-	-	-	-	-	-	-
EPI_ISL_219853/A/Environment/Hunan/02483/2014	-	-	-	-	-	-	-	-
EPI_ISL_219842/A/Environment/Jiangxi/10668/2014	-	-	-	-	-	-	-	-
EPI_ISL_219841/A/Environment/Hunan/20980/2015	-	-	-	-	-	-	-	-
EPI_ISL_219840/A/Environment/Guangdong/30383/2015	-	-	-	-	Q	L	-	-
EPI_ISL_219839/A/Environment/Guangdong/33269/2015	-	-	-	-	-	-	-	-
EPI_ISL_219838/A/Environment/Hunan/37847/2015	-	-	-	-	-	-	-	-
EPI_ISL_219837/A/Environment/Hunan/37966/2015	-	-	-	-	-	-	-	-
EPI_ISL_219836/A/Environment/Anhui/38989/2015	-	-	-	-	-	V	-	-
EPI_ISL_219835/A/Environment/Hunan/39695/2015	-	-	-	-	-	-	-	-
EPI_ISL_219834/A/Environment/Zhejiang/21566/2014	-	-	-	-	T	I	-	-
EPI_ISL_219833/A/Environment/Jiangxi/26884/2014	-	-	-	-	-	-	-	-
EPI_ISL_219832/A/environment/sichuan/313058/2015	-	-	-	-	-	-	-	-
EPI_ISL_219831/A/environment/sichuan/313055/2015	-	-	-	-	-	-	-	-
EPI_ISL_4072253/A/chicken/China/embryonated_chicken_eggs/2015	-	-	-	-	-	-	-	-
EPI_ISL_4071036/A/Mallard/South_Korea/KNU_2019-49/2019	-	-	-	-	-	-	-	-
EPI_ISL_4071035/A/Mallard/South_Korea/KNU_2019-48/2019	-	-	-	-	-	-	-	-
EPI_ISL_707678/A/pigeon/Fujian/11.3_FZHX1112-C/2016	-	-	-	-	-	V	-	S
EPI_ISL_707677/A/pigeon/Fujian/1.17_FZHX0114-O/2017	-	-	-	-	-	V	-	-
EPI_ISL_707553/A/duck/Jiangxi/2.16_SRXZSX030-O/2017	-	-	-	-	-	V	-	-
EPI_ISL_707552/A/duck/Jiangxi/2.16_SRXZSX029-C/2017	-	-	-	-	-	V	-	-
EPI_ISL_707551/A/duck/Jiangxi/2.16_SRXZSX006-O/2017	-	-	-	-	-	V	-	-
EPI_ISL_707549/A/duck/Jiangxi/2.16_SRXZSX004-O/2017	-	-	-	-	-	V	-	-
EPI_ISL_707542/A/duck/Jiangxi/10.30_NCNP67B3-OC/2017	-	-	-	-	-	-	-	-
EPI_ISL_707531/A/duck/Hunan/6.27_YYGK79S2-OC/2017	-	-	-	-	-	V	-	-
EPI_ISL_707526/A/duck/Hunan/2.06_YYGK86J3-OC/2018	-	-	-	-	-	V	-	-
EPI_ISL_707509/A/duck/Hunan/12.27_YYGK80J2-C/2016	-	-	-	-	-	V	-	S
EPI_ISL_707496/A/duck/Hunan/1.17_YYGKK98-OC/2017	-	-	-	-	-	V	-	-
EPI_ISL_707468/A/duck/Hainan/11.29_HKPL006-C/2017	-	-	-	-	-	-	-	-
EPI_ISL_707467/A/duck/Guizhou/8.26_ZYLJJ020-C/2018	-	-	-	-	-	-	-	-
EPI_ISL_707464/A/duck/Guizhou/8.26_ZYLJJ017-C/2018	-	-	-	-	-	-	-	-
EPI_ISL_707459/A/duck/Guangdong/7.20_DGCP028-C/2017	-	-	-	-	-	V	-	-
EPI_ISL_707458/A/duck/Guangdong/7.20_DGCP027-C/2017	-	-	-	-	-	-	-	-
EPI_ISL_707457/A/duck/Guangdong/7.20_DGCP026-C/2017	-	-	-	-	-	-	-	-
EPI_ISL_707456/A/duck/Guangdong/7.20_DGCP015-C/2017	-	-	-	-	-	-	-	-
EPI_ISL_707452/A/duck/Guangdong/11.18_SZBJ002-O/2016	-	-	-	-	-	-	-	-
EPI_ISL_707451/A/duck/Guangdong/11.18_SZBJ002-C/2016	-	-	-	-	-	-	-	-
EPI_ISL_707430/A/duck/Fujian/12.7_FZHX1273-C/2016	H	R	-	-	-	V	-	-
EPI_ISL_707429/A/duck/Fujian/12.7_FZHX1272-C/2016	-	-	-	-	-	V	-	-
EPI_ISL_707424/A/duck/Fujian/12.7_FZHX1201-O/2016	-	-	-	-	-	V	-	-
EPI_ISL_707385/A/duck/Fujian/1.17_FZHX0125-O/2017	-	-	-	-	-	V	-	-
EPI_ISL_707383/A/duck/Fujian/1.17_FZHX0109-O/2017	-	-	-	-	-	-	-	-
EPI_ISL_703172/A/duck/China/G93-1/2017	-	-	-	-	-	-	-	-
EPI_ISL_703132/A/duck/China/G91-1/2017	-	-	-	-	-	-	-	-
EPI_ISL_702949/A/duck/China/E3798-1/2015	-	-	-	-	-	-	-	-
EPI_ISL_702868/A/duck/China/E3724-1/2015	-	-	-	-	-	-	-	-
EPI_ISL_702832/A/duck/China/E3415-2/2015	-	-	-	-	-	-	-	-
EPI_ISL_702794/A/duck/China/E1201-2/2015	-	-	-	-	-	-	-	-
EPI_ISL_702751/A/duck/China/D3480-1/2014	-	-	-	-	-	V	-	-
EPI_ISL_702698/A/duck/China/D1501-1/2014	-	-	-	-	-	-	-	-
EPI_ISL_702655/A/duck/China/B2028-1/2012	-	-	-	-	-	-	-	-
EPI_ISL_702590/A/duck/China/B1994-2/2012	-	-	-	-	-	V	-	-
EPI_ISL_702549/A/duck/China/B2044-2/2012	-	-	-	-	-	-	-	-
EPI_ISL_702504/A/duck/China/B2039-2/2012	-	-	-	-	-	-	-	-
EPI_ISL_702464/A/duck/China/2282-1/2011	-	-	-	-	-	-	-	-
EPI_ISL_702385/A/duck/China/A729-2/2011	-	-	-	-	-	-	-	-
EPI_ISL_698006/A/chicken/Jiangxi/7.25_NCNP58U3-OC/2018	-	-	-	-	-	-	-	-
EPI_ISL_698005/A/chicken/Jiangxi/7.25_NCNP55U3-OC/2018	-	-	-	-	-	-	-	-
EPI_ISL_697972/A/chicken/Xinjiang/12.24_WLMQXL024-O/2018	-	-	-	-	-	-	-	-
EPI_ISL_697922/A/duck/Zhejiang/8.25_HZBX003-C/2018	-	-	-	-	-	-	-	-
EPI_ISL_697918/A/chicken/Yunnan/3.21_DQWGH037-C/2018	-	-	-	-	-	-	-	-
EPI_ISL_697878/A/duck/Hunan/1.17_YYGKK93-OC/2017	-	-	-	-	-	V	-	-
EPI_ISL_697186/A/duck/Fujian/10.26_FZHX0001-O/2017	-	-	-	-	-	V	-	-
EPI_ISL_697002/A/duck/Guangdong/7.20_DGCP049-C/2017	-	-	-	-	-	-	-	-
EPI_ISL_697801/A/duck/Fujian/1.25_FZHX0021-C/2018	-	-	-	-	-	V	-	-
EPI_ISL_696941/A/duck/Jiangxi/2.16_SRXZSX002-O/2017	-	-	-	-	-	V	-	-
EPI_ISL_696845/A/duck/Guangdong/11.18_SZBJ005-C/2016	-	-	-	-	-	-	-	-
EPI_ISL_696844/A/duck/Guangdong/11.18_SZBJ006-O/2016	-	-	-	-	-	-	-	-
EPI_ISL_696840/A/pigeon/Guizhou/10.28_ZYLJJ003-O/2018	-	-	-	-	-	-	-	-
EPI_ISL_696839/A/duck/Guizhou/10.28_ZYLJJ001-C/2018	-	-	-	-	-	-	-	-
EPI_ISL_696800/A/duck/Guizhou/5.24_ZYLJJ016-O/2018	-	-	-	-	-	-	-	-
EPI_ISL_696716/A/duck/Jiangxi/11.17_NCNP45Y2-C/2016	-	-	-	-	-	-	-	-
EPI_ISL_696714/A/duck/Jiangxi/08.26_NCNP44Y3-C/2016	-	-	-	-	-	-	-	-
EPI_ISL_696712/A/duck/Jiangxi/08.26_NCNP43Y3-C/2016	-	-	-	-	-	-	-	-
EPI_ISL_696693/A/duck/Jiangxi/08.26_NCNP27Y3-O/2016	-	-	-	-	-	-	-	-
EPI_ISL_506167/A/American_green-winged_teal/Ohio/18OS1767/2018	-	-	-	-	-	-	-	-
EPI_ISL_501514/A/duck/China/330D17/2018	-	-	-	-	-	-	-	-
EPI_ISL_393327/A/duck/Vietnam/HU10-1879/2018	-	-	-	-	-	-	-	-
EPI_ISL_393322/A/duck/Vietnam/HU10-1743/2018	-	-	-	-	-	-	-	-
EPI_ISL_389660/A/duck/Vietnam/HU9-999/2018	-	-	-	-	-	-	-	-
EPI_ISL_389652/A/duck/Vietnam/HU9-521/2018	-	-	-	-	-	-	-	-
EPI_ISL_389650/A/duck/Vietnam/HU9-455/2018	-	-	-	-	-	-	-	-
EPI_ISL_389648/A/duck/Vietnam/HU9-211/2018	-	-	-	-	-	-	-	-
EPI_ISL_389647/A/duck/Vietnam/HU9-194/2018	-	-	-	-	-	-	-	-
EPI_ISL_387813/A/duck/Viet_Nam/QN-1710/2014	-	-	-	-	-	-	-	-
EPI_ISL_387812/A/duck/Viet_Nam/QN-1709/2014	-	-	-	-	-	-	-	-
EPI_ISL_387811/A/duck/Viet_Nam/QN-1708/2014	-	-	-	-	-	-	-	-
EPI_ISL_387810/A/duck/Viet_Nam/QN-1707/2014	-	-	-	-	-	-	-	-
EPI_ISL_387809/A/duck/Viet_Nam/QN-1706/2014	-	-	-	-	-	-	-	-
EPI_ISL_387808/A/duck/Viet_Nam/QN-1705/2014	-	-	-	-	-	-	-	-
EPI_ISL_387805/A/duck/Viet_Nam/QN-0596/2013	-	-	-	-	-	-	-	-
EPI_ISL_387804/A/duck/Viet_Nam/QN-0595/2013	-	-	-	-	-	-	-	-
EPI_ISL_387803/A/duck/Viet_Nam/QN-0593/2013	-	-	-	-	-	-	-	-
EPI_ISL_387802/A/duck/Viet_Nam/QN-0592/2013	-	-	-	-	-	-	-	-
EPI_ISL_387789/A/duck/Viet_Nam/QN-0519/2013	-	-	-	-	-	-	-	-
EPI_ISL_387784/A/duck/Viet_Nam/QN-0425/2013	-	-	-	-	-	-	-	-
EPI_ISL_387783/A/duck/Viet_Nam/QN-0371/2013	-	-	-	-	-	-	-	-
EPI_ISL_387774/A/duck/Viet_Nam/HN-1689/2014	-	-	-	-	-	-	-	-
EPI_ISL_387773/A/duck/Viet_Nam/HN-1688/2014	-	-	-	-	-	-	-	-
EPI_ISL_387772/A/duck/Viet_Nam/HN-1686/2014	-	-	-	-	-	-	-	-
EPI_ISL_387770/A/duck/Viet_Nam/HN-1684/2014	-	-	-	-	-	-	-	-
EPI_ISL_387768/A/duck/Viet_Nam/HN-1422/2014	-	-	-	-	-	-	-	-
EPI_ISL_387755/A/chicken/Viet_Nam/QN-0468/2013	-	-	-	-	-	-	-	-
EPI_ISL_387753/A/chicken/Viet_Nam/QN-0418/2013	-	-	-	-	-	-	-	-
EPI_ISL_387740/A/chicken/Viet_Nam/LS-1288/2011	-	-	-	-	-	-	-	-
EPI_ISL_387718/A/duck/Viet_Nam/QN-0503/2013	-	-	-	-	-	-	-	-
EPI_ISL_387712/A/duck/Viet_Nam/QN-0511/2013	-	-	-	-	-	-	-	-
EPI_ISL_387702/A/duck/Viet_Nam/QN-0222/2013	-	-	-	-	-	-	-	-
EPI_ISL_387695/A/duck/Viet_Nam/QN-0517/2013	-	-	-	-	-	-	-	-
EPI_ISL_387684/A/duck/Viet_Nam/QN-0518/2013	-	-	-	-	-	-	-	-
EPI_ISL_387676/A/duck/Viet_Nam/HN-1421/2014	-	-	-	-	-	-	-	-
EPI_ISL_387660/A/chicken/Viet_Nam/HN-1411/2014	-	-	-	-	-	-	-	-
EPI_ISL_387654/A/duck/Viet_Nam/QN-0463/2013	-	-	-	-	-	-	-	-
EPI_ISL_387635/A/chicken/Viet_Nam/LS-1286/2011	-	-	-	-	-	-	-	-
EPI_ISL_387633/A/chicken/Viet_Nam/QN-0453/2013	-	-	-	-	-	-	-	-
EPI_ISL_387628/A/duck/Viet_Nam/QN-0465/2013	-	-	-	-	-	-	-	-
EPI_ISL_387624/A/chicken/Viet_Nam/QN-0476/2013	-	-	-	-	-	-	-	-
EPI_ISL_387622/A/duck/Viet_Nam/QN-0461/2013	-	-	-	-	-	-	-	-
EPI_ISL_387617/A/duck/Viet_Nam/QN-0462/2013	-	-	-	-	-	-	-	-
EPI_ISL_387610/A/duck/Viet_Nam/QN-0466/2013	-	-	-	-	-	-	-	-
EPI_ISL_387361/A/duck/Viet_Nam/QN-2500/2015	-	-	-	-	-	-	-	-
EPI_ISL_387359/A/duck/Viet_Nam/QN-2497/2015	-	-	-	-	-	-	-	-
EPI_ISL_387356/A/duck/Viet_Nam/HN-2634/2016	-	-	-	-	-	-	-	-
EPI_ISL_387349/A/chicken/Viet_Nam/HN-2630/2016	-	-	-	-	-	-	-	-
EPI_ISL_387346/A/chicken/Viet_Nam/HN-2626/2016	-	-	-	-	-	-	-	-
EPI_ISL_387320/A/duck/Viet_Nam/QN-2711/2016	-	-	-	-	-	-	-	-
EPI_ISL_387315/A/duck/Viet_Nam/HN-2667/2016	-	-	-	-	-	-	-	-
EPI_ISL_379967/A/duck/Vietnam/HU8-1088/2017	-	-	-	-	-	-	-	-
EPI_ISL_379966/A/duck/Vietnam/HU7-294/2017	-	-	-	-	-	-	-	-
EPI_ISL_379960/A/duck/Vietnam/HU3-184/2015	-	-	-	-	-	-	-	-
EPI_ISL_379570/A/muscovy_duck/Vietnam/HU5-1642/2016	-	-	-	-	-	-	-	-
EPI_ISL_379567/A/muscovy_duck/Vietnam/HU3-1409/2015	-	-	-	-	-	-	-	-
EPI_ISL_379565/A/chicken/Vietnam/HU3-515/2015	-	-	-	-	-	-	-	-
EPI_ISL_368669/A/duck/Viet_Nam/HU1-642/2014	-	-	-	-	-	-	-	-
EPI_ISL_329645/A/duck/Guangdong/C45/2010	-	-	-	-	-	-	-	-
EPI_ISL_328199/A/Duck/China/FJ2253/2014	-	-	-	-	-	-	-	-
EPI_ISL_328197/A/chicken/China/X2224/2015	-	-	-	-	-	V	-	-
EPI_ISL_328195/A/chicken/China/GZ1063/2014	-	-	-	-	-	-	-	-
EPI_ISL_328193/A/chicken/China/Y052/2013	-	-	-	-	-	V	-	-
EPI_ISL_328192/A/chicken/China/G1054/2016	-	-	-	-	-	-	-	-
EPI_ISL_328182/A/Duck/China/X1369/2016	-	-	-	-	-	V	-	-
EPI_ISL_328204/A/Duck/China/GX1167/2014	-	-	-	-	-	-	-	-
EPI_ISL_328200/A/Duck/China/G2319/2015	-	-	-	-	-	-	-	-
EPI_ISL_311327/A/duck/Guangdong/C120/2011	-	-	-	-	-	-	-	-
EPI_ISL_285468/A/duck/Fujian/S1307/2017	-	-	-	-	-	-	-	-
EPI_ISL_285467/A/duck/Fujian/SD099/2017	-	-	-	-	-	-	-	-
EPI_ISL_285466/A/duck/Fujian/SD086/2017	-	-	-	-	-	-	-	-
EPI_ISL_285465/A/duck/Fujian/SD013/2017	-	-	-	-	-	V	-	-
EPI_ISL_273060/A/chicken/Guangxi/129/2013	-	-	-	-	-	-	-	-
EPI_ISL_273051/A/duck/Guangxi/058/2010	-	-	-	-	-	-	-	-
EPI_ISL_266497/A/goose/Guangdong/S4362/2009	-	-	-	-	-	-	-	-
EPI_ISL_266495/A/duck/Zhejiang/S4204/2010	-	-	-	-	-	-	-	-
EPI_ISL_266494/A/duck/Zhejiang/S1134/2011	-	-	-	-	-	-	-	-
EPI_ISL_266493/A/duck/Zhejiang/S1023/2010	-	-	-	-	-	-	-	-
EPI_ISL_266491/A/duck/Hunan/S4273/2010	-	-	-	-	-	-	-	-
EPI_ISL_266484/A/duck/Guangxi/S4111/2010	-	-	-	-	-	-	-	-
EPI_ISL_266483/A/duck/Guangdong/S4251/2010	-	-	-	-	-	V	-	-
EPI_ISL_266481/A/duck/Guangdong/S4018/2010	-	-	-	-	-	-	-	-
EPI_ISL_266480/A/duck/Guangdong/S3468/2010	-	-	-	-	-	-	-	-
EPI_ISL_266479/A/duck/Guangdong/S3225/2010	-	-	-	-	-	-	-	-
EPI_ISL_266478/A/duck/Guangdong/S3180/2010	-	-	-	-	-	-	-	-
EPI_ISL_266477/A/duck/Guangdong/S3073/2010	-	-	-	-	-	-	-	-
EPI_ISL_266476/A/duck/Guangdong/S1155/2011	-	-	-	-	-	-	-	-
EPI_ISL_266475/A/duck/Guangdong/S1663/2009	-	-	-	-	-	-	-	-
EPI_ISL_266473/A/duck/Guangdong/S1419/2011	-	-	-	-	-	V	-	-
EPI_ISL_266469/A/chicken/Hunan/S4495/2010	-	-	-	-	-	-	-	-
EPI_ISL_266467/A/chicken/Hunan/S3003/2009	-	-	-	-	-	-	-	-
EPI_ISL_266462/A/chicken/Guangdong/S1414/2010	-	-	-	-	-	-	-	-
EPI_ISL_266460/A/chicken/Guangdong/S1311/2010	-	-	-	-	-	-	-	-
EPI_ISL_253033/A/chicken/Zhejiang/234/2016	-	-	-	-	-	V	-	-
EPI_ISL_252834/A/duck/Ganzhou/GZ151/2016	-	-	-	-	-	-	-	-
EPI_ISL_252833/A/duck/Ganzhou/GZ148/2016	-	-	-	-	-	-	-	-
EPI_ISL_252823/A/duck/Hubei/ZYSYF8/2015	-	-	-	-	-	-	-	-
EPI_ISL_220503/A/chicken/Zhejiang/74154/2015	-	-	-	-	-	V	-	-
EPI_ISL_220502/A/chicken/Zhejiang/514158/2015	-	-	-	-	-	-	-	-
EPI_ISL_220500/A/chicken/Zhejiang/110144/2015	-	-	-	-	-	V	-	-
EPI_ISL_220499/A/chicken/Zhejiang/110102/2015	-	-	-	-	-	V	-	-
EPI_ISL_220498/A/chicken/Zhejiang/727029/2014	-	-	-	-	-	-	-	-
EPI_ISL_220497/A/chicken/Zhejiang/727028/2014	-	-	-	-	-	-	-	-
EPI_ISL_220496/A/chicken/Zhejiang/727023/2014	-	-	-	-	-	-	-	-
EPI_ISL_220495/A/chicken/Zhejiang/727019/2014	-	-	-	-	-	-	-	-
EPI_ISL_220494/A/chicken/Zhejiang/727018/2014	-	-	-	-	-	-	-	-
EPI_ISL_220492/A/chicken/Zhejiang/727001/2014	-	-	-	-	-	-	-	-
EPI_ISL_216914/A/duck/Guizhou/013/2014	-	-	-	-	-	-	-	-
EPI_ISL_146883/A/duck/Guangxi/GXd-7/2011	-	-	-	-	-	-	-	-
EPI_ISL_146881/A/duck/Guangxi/GXd-4/2009	-	-	-	-	-	-	-	-
EPI_ISL_99559/A/goose/Eastern_China/17/2010	-	-	-	-	-	-	-	-
EPI_ISL_99554/A/chicken/Eastern_China/49/2010	-	-	-	-	-	-	-	-
EPI_ISL_99551/A/duck/Eastern_China/3/2009	-	-	-	-	-	-	-	-
EPI_ISL_99550/A/duck/Eastern_China/4/2009	-	-	-	-	-	-	-	-
EPI_ISL_99588/A/duck/Eastern_China/6/2009	-	-	-	-	-	-	-	-
EPI_ISL_99584/A/duck/Eastern_China/10/2009	-	-	-	-	-	-	-	-
EPI_ISL_99583/A/duck/Eastern_China/11/2009	-	-	-	-	-	-	-	-
EPI_ISL_99582/A/duck/Eastern_China/13/2010	-	-	-	-	-	-	-	-
EPI_ISL_99581/A/duck/Eastern_China/14/2010	-	-	-	-	-	-	-	-
EPI_ISL_99580/A/duck/Eastern_China/16/2010	-	-	-	-	-	-	-	-
EPI_ISL_99570/A/duck/Eastern_China/48/2010	-	-	-	-	-	-	-	-
EPI_ISL_84598/A/duck/Guangxi/038/2009	-	-	-	-	-	-	-	-
EPI_ISL_170163/A/Environment/Zhenjiang/zj18/2014	-	-	-	-	-	-	-	-
EPI_ISL_201365/A/environment/Fujian/05.07_FZHenE/2015	-	-	-	-	-	V	-	-
EPI_ISL_199443/A/chicken/Guangxi/04.10_NM127/2015	-	-	-	-	-	-	-	-
EPI_ISL_199440/A/chicken/Guangxi/04.10_JX044/2015	-	-	-	-	-	-	-	-
EPI_ISL_199438/A/duck/Guangxi/04.10_JX028/2015	-	-	-	-	-	-	-	-
EPI_ISL_199434/A/duck/Guangdong/02.11_DGCPSJ007-P/2015	-	-	-	-	-	-	-	-
EPI_ISL_199429/A/duck/Guangdong/02.11_DGQTXC191-P/2015	-	-	-	-	-	V	-	-
EPI_ISL_199428/A/duck/Guangdong/02.11_DGQTSJ165-P/2015	-	-	-	-	-	-	-	-
EPI_ISL_199427/A/duck/Guangdong/02.11_DGQTSJ161-P/2015	-	-	-	-	-	-	-	-
EPI_ISL_199424/A/duck/Guangdong/02.11_DGQTSJ146-P/2015	-	-	-	-	-	-	-	-
EPI_ISL_199420/A/duck/Guangdong/02.11_DGCP101-P/2015	-	-	-	-	-	-	-	-
EPI_ISL_199352/A/goose/Guangdong/04.22_DGCPLB048-O/2015	-	-	-	-	-	-	-	-
EPI_ISL_199351/A/duck/Guangdong/04.23_DGQTSJ136-P/2015	-	-	-	-	-	-	-	-
EPI_ISL_199339/A/duck/Jiangxi/01.14_NCJD063-P/2015	-	-	-	-	-	-	-	-
EPI_ISL_199335/A/duck/Jiangxi/01.14_NCJD072-P/2015	-	-	-	-	-	-	-	-
EPI_ISL_199331/A/chicken/Jiangxi/01.08YGCB018-P/2015	-	-	-	-	-	-	-	-
EPI_ISL_199323/A/duck/Jiangxi/01.14_NCJD075-P/2015	-	-	-	-	-	-	-	-
EPI_ISL_199319/A/duck/Jiangxi/01.14_NCJD073-P/2015	-	-	-	-	-	-	-	-
EPI_ISL_199312/A/duck/Jiangxi/01.14_NCJD125-P/2015	-	-	-	-	-	-	-	-
EPI_ISL_199309/A/duck/Jiangxi/02.05_YGYXG014-P/2015	-	-	-	-	-	-	-	-
EPI_ISL_199298/A/duck/Guangdong/04.23_DGQTSJ126-O/2015	-	-	-	-	-	-	-	-
EPI_ISL_199283/A/duck/Guangdong/04.22_DGCPLB013-O/2015	-	-	-	-	-	-	-	-
EPI_ISL_199275/A/duck/Guangdong/04.22_DGCPLB023-P/2015	-	-	-	-	-	-	-	-
EPI_ISL_199237/A/goose/Guangdong/04.22_DGCP073-P/2015	-	-	-	-	-	-	-	-
EPI_ISL_199229/A/duck/Guangdong/04.22_DGCP076-P/2015	-	-	-	-	-	-	-	-
EPI_ISL_199223/A/duck/Guangdong/04.22_DGCP088-P/2015	-	-	-	-	-	-	-	-
EPI_ISL_199219/A/duck/Guangdong/04.22_DGCP090-P/2015	-	-	-	-	-	-	-	-
EPI_ISL_199162/A/goose/Henan/01.29_XCYX052-P/2015	-	-	-	-	-	-	-	-
EPI_ISL_199140/A/duck/Hunan/04.14_YYXS900-O/2015	-	-	-	-	-	-	-	-
EPI_ISL_199139/A/duck/Hunan/04.14__YYXS0888-1-P/2015	-	-	-	-	-	-	-	-
EPI_ISL_199136/A/chicken/Hunan/04.14__YYXS0866-P/2015	-	-	-	-	-	-	-	-
EPI_ISL_199124/A/duck/Hunan/04.14_YYGK484-O/2015	-	-	-	-	-	-	-	-
EPI_ISL_199123/A/duck/Hunan/04.14_YYGK474-O/2015	-	-	-	-	-	-	-	-
EPI_ISL_199116/A/duck/Hunan/04.14_YYGK439-1-P/2015	-	-	-	-	-	-	-	-
EPI_ISL_199115/A/duck/Hunan/04.14_YYGK0434-1-P/2015	-	-	-	-	-	-	-	-
EPI_ISL_199033/A/duck/Hubei/03.06__WHWTZ0149-O/2015	-	-	-	-	-	-	-	-
EPI_ISL_199027/A/duck/Hubei/03.06__WHWTZ0157-P/2015	-	-	-	-	-	-	-	-
EPI_ISL_199024/A/chicken/Huxei/03.06__WHWTZ0068-P/2015	-	-	-	-	-	-	-	-
EPI_ISL_199022/A/duck/Hubei/03.06__WHWTZ0055-P/2015	-	-	-	-	-	-	-	-
EPI_ISL_198989/A/duck/Jiangxi/05.07_NCJD0063A-P/2015	-	-	-	-	-	-	-	-
EPI_ISL_198980/A/duck/Jiangxi/05.07__NCJD0051A-P/2015	-	-	-	-	-	-	-	-
EPI_ISL_198973/A/chicken/Jiangxi/05.06_NCDZT0040B-P/2015	-	-	-	-	-	-	-	-
EPI_ISL_198969/A/chicken/Jiangxi/05.06_NCDZT0037B-P/2015	-	-	-	-	-	-	-	-
EPI_ISL_198966/A/Pigeon/Jiangxi/04.01_NCDZT0351-O/2015	-	-	-	-	-	-	-	-
EPI_ISL_198779/A/duck/Hubei/03.06_WHWTZ146-P/2015	-	-	-	-	-	-	-	-
EPI_ISL_198760/A/chicken/Hubei/03.06_WHWTZ136-P/2015	-	-	-	-	-	-	-	-
EPI_ISL_198756/A/duck/Hubei/03.06_WHWTZ129-P/2015	-	-	-	-	-	-	-	-
EPI_ISL_198755/A/duck/Hubei/03.06_WHWTZ122-P/2015	-	-	-	-	-	-	-	-
EPI_ISL_205960/A/Chicken/Guangdong/PY480/2014?H6N6?	-	-	-	-	-	-	-	-
EPI_ISL_403719/A/Northern_Pintail/Russia_Primorje/137/2019	-	-	-	-	-	-	-	-
EPI_ISL_403706/A/Mallard/Russia_Primorje/129/2019	-	-	-	-	-	-	-	-
EPI_ISL_400282/A/Gadwall/Amur_region/82b/2019	-	-	-	-	-	-	-	-
EPI_ISL_301031/A/duck/Shiga/S4/2009	-	-	-	-	-	V	-	-
EPI_ISL_301023/A/duck/Tsukuba/72/2009	-	-	-	-	-	V	-	-
EPI_ISL_301021/A/duck/Aichi/231009/2014	-	-	-	-	-	-	-	-
EPI_ISL_237131/A/duck/Saga/411013/2014	-	-	-	-	-	-	-	-
EPI_ISL_333969/A/duck/Vietnam/NCVD-909-11/2013	-	-	-	-	-	-	-	-
EPI_ISL_213633/A/environment/Hunan/20/2011	-	-	-	-	-	-	-	-
EPI_ISL_213632/A/environment/Hunan/19/2011	-	-	-	-	-	-	-	-
EPI_ISL_213631/A/environment/Hunan/18/2011	-	-	-	-	-	-	-	-
EPI_ISL_213630/A/environment/Jiangxi/19/2011	-	-	-	-	-	-	-	-
EPI_ISL_213629/A/environment/Jiangxi/17/2011	-	-	-	-	-	-	-	-
EPI_ISL_213627/A/environment/Hunan/14/2010	-	-	-	-	-	-	-	-
EPI_ISL_213625/A/environment/Jiangxi/15/2010	-	-	-	-	-	-	-	-
EPI_ISL_213624/A/environment/Hunan/07/2010	-	-	-	-	-	-	-	-
EPI_ISL_213623/A/environment/Hunan/03/2010	-	-	-	-	-	-	-	-
EPI_ISL_213622/A/environment/Hunan-Changsha/2/2010	-	-	-	-	-	-	-	-
EPI_ISL_213620/A/environment/Hunan-Changsha/1/2009	-	-	-	-	-	-	-	-
EPI_ISL_213619/A/environment/Jiangxi/25/2009	-	-	-	-	-	-	-	-
EPI_ISL_213618/A/environment/Jiangxi/24/2009	-	-	-	-	-	-	-	-
MN253636/A/American_Green-winged_Teal/Texas/AH0071375S.4.A/2015	-	-	-	-	-	-	-	-
CY178671/A/blue-winged_teal/Wisconsin/333/1981	-	-	-	-	-	P	-	-
KT253591/A/chicken/Guangxi/076/2015	-	-	-	-	-	-	-	-
KT343650/A/duck/Guangxi/181/2014	-	-	-	-	-	-	-	-
KT343652/A/duck/Guangxi/217/2013	-	-	-	-	-	-	-	-
KT343654/A/duck/Guangxi/219/2013	-	-	-	-	-	-	-	-
KT343656/A/duck/Guangxi/291/2009	-	-	-	-	-	-	-	-
KT343658/A/duck/Guangxi/295/2009	-	-	-	-	-	-	-	-
KT343659/A/duck/Guangxi/501/2009	-	-	-	-	-	-	-	-
KT343660/A/duck/Guangxi/6121/2013	-	-	-	-	-	P	-	-
AB983230/A/duck/Vietnam/LBM678/2014	-	-	-	-	-	-	-	-
KT369980/A/environment/Guangdong/GZ090/2013	-	-	-	-	-	-	-	-
KT369981/A/environment/Guangdong/GZ523/2013	-	-	-	-	-	-	-	-
KT369982/A/environment/Guangdong/GZ533/2013	-	-	-	-	-	-	-	-
KT369983/A/environment/Guangdong/HZ057/2013	-	-	-	-	-	I	-	-
KT369985/A/environment/Guangdong/HZ092/2013	-	-	-	-	-	-	-	-
KT369978/A/environment/Guangdong/SW070/2013	-	-	-	-	-	-	-	-
KT369979/A/environment/Guangdong/SW099/2013	-	-	-	-	-	-	-	-
LC427325/A/environment/Vietnam/HU3-675/2015	-	-	-	-	-	-	-	-
LC497129/A/environment/Vietnam/HU9-503/2018	-	-	-	-	-	-	-	-
CY180860/A/green-winged_teal/Wisconsin/121/1980	-	-	-	-	-	P	-	-
CY181177/A/green-winged_teal/Wisconsin/478/1981	-	-	-	-	-	P	-	-
MK964957/A/muscovy_duck/Viet_Nam/HN-1424/2014	-	-	-	-	-	-	-	-
MK964965/A/muscovy_duck/Viet_Nam/HN-1427/2014	-	-	-	-	-	-	-	-
MK963939/A/muscovy_duck/Viet_Nam/HN-1430/2014	-	-	-	-	-	-	-	-
MK943129/A/muscovy_duck/Viet_Nam/HN-2636/2016	-	-	-	-	-	-	-	-
MK943446/A/muscovy_duck/Viet_Nam/HN-2665/2016	-	-	-	-	-	-	-	-
MK965037/A/muscovy_duck/Viet_Nam/QN-1716/2014	-	-	-	-	-	-	-	-
MK965061/A/muscovy_duck/Viet_Nam/QN-1722/2014	-	-	-	-	-	-	-	-
MK943470/A/muscovy_duck/Viet_Nam/QN-2531/2015	-	-	-	-	-	-	-	-
KY131064/A/northern_pintail/Alaska/490/2013	-	-	-	-	-	-	-	-
CY180892/A/widgeon/Wisconsin/15/1980	-	-	-	-	-	P	-	-
Note: “-” represents that the amino acid sequence has not been mutated; "V" represents that the amino acid site of 222 of ZJ49 mutated.
